# Supplementary material for: Metabolomic and Transcriptomic Changes Induced by Potassium Deficiency During Sarocladium oryzae Infection Reveal Insights into Rice Sheath Rot Disease Resistance
Source: Rice (N Y). 2021 Sep 17;14:81. doi: 10.1186/s12284-021-00524-6 (PMC8448798; doi:10.1186/s12284-021-00524-6)
Supplement: Supplementary file 2 — Additional file 2. Metabolites data. [file 12284_2021_524_MOESM2_ESM.xlsx]

## Sheet: Relative intensity
Supplemental table 2_Metabolomics both leaves		Metabolites	-K-I	-K-II	-K-III	-K-IV	-K-V	-K-VI	Mean -K		+K-I	+K-II	+K-III	+K-IV	+K-V	+K-VI	Mean +K		After infection	-K-I	-K-II	-K-III	-K-IV	-K-V	-K-VI	Mean -K		+K-I	+K-II	+K-III	+K-IV	+K-V	+K-VI	Mean +K		-K+I-I	-K+I-II	-K+I-III	-K+I-IV	-K+I-V	-K+I-VI	Mean -K+I		+K+I-I	+K+I-II	+K+I-III	+K+I-IV	+K+I-V	+K+I-VI
Amino acid	Serine family (phosphoglycerate derived)	N,N-Dimethylglycine (NEG)	0.254777	0.251541	0.173354	0.38976	0.366849	0.470799	0.317847		0.275569	0.248226	0.291836	0.411986	0.396047	0.482897	0.351093			0.835928	0.687349	0.350837	0.282278	0.319758	0.618602	0.515792		0.584956	0.774015	0.984148	0.62051	0.650358	0.477202	0.681865		0.611175	0.433171	0.455948	0.55496	0.467949	0.546703	0.511651		0.824765	0.730404	0.914106	0.986883	0.668388	0.817127
		glycine(NEG)	0.0573067	0.0239988	0.0256518	0.0311212	0.0304644	0.0266762	0.0325365		0.025974	0.0220217	0.0289141	0.0195076	0.043495	0.0163479	0.0260434			0.0263397	0.0208241	0.0196216	0.0129941	0.0286433	0.0222387	0.0217769		0.0272511	0.0254867	0.0242494	0.0273941	0.0265215	0.0160631	0.0244943		0.0137813	0.0329029	0.0297201	0.0132165	0.0293655	0.0224232	0.0235683		0.0265302	0.0311526	0.0225681	0.026806	0.0277896	0.0124575
		Glycine (POS)	0.0573067	0.0239988	0.0256518	0.0311212	0.0304644	0.0266762	0.0325365		0.025974	0.0220217	0.0289141	0.0195076	0.043495	0.0163479	0.0260434			0.0263397	0.0208241	0.0196216	0.0129941	0.0286433	0.0222387	0.0217769		0.0272511	0.0254867	0.0242494	0.0273941	0.0265215	0.0160631	0.0244943		0.0137813	0.0329029	0.0297201	0.0132165	0.0293655	0.0224232	0.0235683		0.0265302	0.0311526	0.0225681	0.026806	0.0277896	0.0124575
		Serine (POS)	0.12381	0.110591	0.110723	0.119107	0.09891	0.153796	0.119489		0.0829938	0.0811446	0.118456	0.105868	0.103303	0.104276	0.0993404			0.0803424	0.0755148	0.0614979	0.0403088	0.0509434	0.0719209	0.0634214		0.0565195	0.0603539	0.0679147	0.0436612	0.0375263	0.034506	0.0500803		0.146183	0.118769	0.115865	0.134352	0.128383	0.156096	0.133275		0.117092	0.146923	0.117083	0.0886272	0.102978	0.107154
		Serine (NEG)	0.422387	0.413655	0.301934	0.544408	0.445142	0.698569	0.471016		0.512276	0.524831	0.675324	0.575481	0.721599	0.686129	0.61594			0.29769	0.311919	0.234855	0.147419	0.176654	0.278214	0.241125		0.287511	0.364636	0.344906	0.201629	0.192577	0.195743	0.264501		0.62369	0.457949	0.540872	0.586143	0.489335	0.728098	0.571015		0.634382	0.735516	0.673678	0.499532	0.684217	0.605892
	Aromatic amino acid metabolism (PEP derived)	3-(4-hydroxyphenyl)lactate	0.00126651	0.00115128	0.00122144	0.00115299	0.00123616	0.0010407	0.00117818		0.00130881	0.000913432	0.00104814	0.00083613	0.00132546	0.000990112	0.00107035			0.000878823	0.00115349	0.000742103	0.00076849	0.000880643	0.00118705	0.000935099		0.00068661	0.000972999	0.000908121	0.00101309	0.000822902	0.00100331	0.000901174		0.000862594	0.000536086	0.000981446	0.000739238	0.000773671	0.000619104	0.000752023		0.00104709	0.000951896	0.000601662	0.000911961	0.000790304	0.000818436
		N-acetylphenylalanine	0.00663921	0.00690969	0.00380741	0.006626	0.00684337	0.00829701	0.00652045		0.00452622	0.00497043	0.00482118	0.00440924	0.00590512	0.00520397	0.00497269			0.0416697	0.0190037	0.0106455	0.0124081	0.0167934	0.0180899	0.0197684		0.0117376	0.0294725	0.0234987	0.0106363	0.0182179	0.0130524	0.0177692		0.688126	1.2403	1.25141	1.13518	0.577293	0.778831	0.94519		0.0960809	0.326052	0.086224	0.0417048	0.0902788	0.0716769
		Phenylalanine (NEG)	0.458298	0.439717	0.381565	0.915174	0.458413	0.632168	0.547556		0.481447	0.433528	0.691008	0.459423	1.05301	0.985469	0.68398			1.16737	1.17116	0.861604	0.717508	1.47089	1.62195	1.16841		1.22904	1.18881	1.10813	1.08853	0.94647	0.760242	1.05354		7.11622	8.20778	7.81683	8.10815	5.01739	5.57199	6.97306		1.84675	1.93364	2.92128	2.04505	1.90158	1.64092
		Phenylalanine (POS)	0.289529	0.272024	0.232902	0.540367	0.287399	0.367885	0.331684		0.284436	0.264984	0.396212	0.275493	0.622744	0.611413	0.409214			0.725876	0.713597	0.504639	0.435598	0.819875	0.955267	0.692475		0.720657	0.663573	0.670225	0.685857	0.598442	0.450183	0.631489		4.03678	4.7179	4.65593	4.68815	3.12241	3.12647	4.05794		1.121	1.17391	1.7718	1.24982	1.19026	0.973397
		quinate	1.10988	1.02297	1.35608	1.05204	0.943714	0.751777	1.03941		0.541495	0.623141	0.860005	0.766438	0.564587	0.549062	0.650788			0.943291	0.553616	0.482721	0.465712	0.443331	0.506114	0.565797		0.376255	0.752375	0.828498	0.453808	0.649401	0.573433	0.605628		1.2907	2.13168	1.73383	2.00568	1.8077	1.5556	1.7542		0.892665	1.08568	0.87465	0.664884	0.657612	0.717438
		Shikimate 3-phosphate	0.00275627	0.00353971	0.00321872	0.00315448	0.00359488	0.00343063	0.00328245		0.00281922	0.00529807	0.00379292	0.00325844	0.00184192	0.00350602	0.00341943			0.00340997	0.00357271	0.00340286	0.00316823	0.0028077	0.00379959	0.00336018		0.00394575	0.00314439	0.00410337	0.00385361	0.00337691	0.00330026	0.00362071		0.00346164	0.00388819	0.00321443	0.00253262	0.00348891	0.00271243	0.00321637		0.0023229	0.00377484	0.00364315	0.00346762	0.00346301	0.00284172
		L-Tryptophan (NEG)	0.414537	0.370978	0.473298	0.416495	0.340908	0.519864	0.42268		0.963165	1.13247	1.89607	1.04371	1.49937	1.21546	1.29171			0.502271	0.550156	0.448637	0.349507	0.793781	0.763876	0.568038		1.19598	0.669745	0.872493	0.769308	0.659385	0.513942	0.780142		2.48592	1.69408	1.93626	1.3373	1.11857	1.51045	1.68043		1.09321	0.86214	2.03907	1.45005	1.2387	1.02308
		Tryptophan	0.130771	0.11874	0.147491	0.133433	0.10345	0.164022	0.132984		0.290356	0.363938	0.594994	0.326222	0.458354	0.391322	0.404198			0.166091	0.181148	0.13852	0.111728	0.250979	0.241853	0.18172		0.387588	0.211146	0.277074	0.238468	0.214673	0.161656	0.248434		0.778664	0.535053	0.610793	0.415989	0.35484	0.453927	0.524878		0.330072	0.259126	0.648593	0.470416	0.387209	0.323882
		quinate	1.10988	1.02297	1.35608	1.05204	0.943714	0.751777	1.03941		0.541495	0.623141	0.860005	0.766438	0.564587	0.549062	0.650788			0.943291	0.553616	0.482721	0.465712	0.443331	0.506114	0.565797		0.376255	0.752375	0.828498	0.453808	0.649401	0.573433	0.605628		1.2907	2.13168	1.73383	2.00568	1.8077	1.5556	1.7542		0.892665	1.08568	0.87465	0.664884	0.657612	0.717438
		tyrosine	0.223176	0.229174	0.207687	0.282173	0.231024	0.268571	0.240301		0.226965	0.2322	0.361062	0.299345	0.367958	0.330097	0.302938			0.360457	0.351461	0.293577	0.237293	0.344277	0.431762	0.336471		0.326353	0.381975	0.364935	0.319864	0.331827	0.284475	0.334905		1.35363	1.0881	1.08534	1.0474	0.992108	0.880155	1.07446		0.5259	0.570471	0.712315	0.491296	0.456173	0.512898
		Tyrosine (NEG)	0.068667	0.0682622	0.0644332	0.0889471	0.0717558	0.0779616	0.0733378		0.0680088	0.0768502	0.110527	0.0969878	0.119749	0.108244	0.0967278			0.130123	0.114394	0.0947484	0.0735961	0.108922	0.160942	0.113788		0.120429	0.132999	0.112617	0.100966	0.112342	0.088926	0.11138		0.467018	0.352396	0.371659	0.355003	0.34286	0.267153	0.359348		0.183349	0.195815	0.253776	0.192595	0.156779	0.177723
		Tyrosine (POS)	0.223176	0.229174	0.207687	0.282173	0.231024	0.268571	0.240301		0.226965	0.2322	0.361062	0.299345	0.367958	0.330097	0.302938			0.360457	0.351461	0.293577	0.237293	0.344277	0.431762	0.336471		0.326353	0.381975	0.364935	0.319864	0.331827	0.284475	0.334905		1.35363	1.0881	1.08534	1.0474	0.992108	0.880155	1.07446		0.5259	0.570471	0.712315	0.491296	0.456173	0.512898
		tyramine	0.0113235	0.00929613	0.00888738	0.00768357	0.010772	0.0101215	0.00968068		0.0109503	0.0116878	0.00220795	0.00284693	0.00611678	0.0127694	0.0077632			0.0155339	0.0202418	0.0120638	0.0142959	0.00976573	0.0156027	0.014584		0.0103818	0.0158495	0.0259065	0.0170795	0.0144845	0.0162832	0.0166642		0.0600236	0.0526778	0.0430276	0.0556782	0.0408272	0.0393538	0.048598		0.0151073	0.0152822	0.0187703	0.0145156	0.0143216	0.0127664
	Aspartate family (OAA derived)	L-ALANINE	0.0755944	0.0711798	0.0436147	0.136396	0.0774414	0.0702211	0.0790746		0.05264	0.0602657	0.101674	0.0652894	0.0792355	0.0766617	0.0726277			0.0481555	0.0416406	0.0445519	0.0376933	0.0453299	0.0758926	0.0488773		0.0565007	0.0505759	0.0576376	0.0587109	0.0632566	0.0733625	0.0600074		0.13052	0.103288	0.144968	0.0936757	0.127251	0.0800629	0.113294		0.0757846	0.0866306	0.0698815	0.0519339	0.0618541	0.051684
		D-Asparagine	0.0200772	0.0218207	0.0710162	0.0539252	0.0539452	0.096935	0.0529533		0.0247344	0.0367683	0.140822	0.0381399	0.0146066	0.00905664	0.0440213			0.147809	0.0616626	0.0331094	0.0126691	0.164748	0.089475	0.0849122		0.0177894	0.00665653	0.016988	0.0188362	0.00558004	0.00967112	0.0125869		0.568147	0.838104	0.918734	0.767244	0.724858	0.446831	0.710653		0.147565	0.144112	0.132241	0.0765118	0.255062	0.0650127
		L-aspartate	0.71742	0.773651	0.5868	1.32173	1.1316	1.48935	1.00343		1.9241	2.00416	1.87406	2.22174	1.74759	1.50643	1.87968			2.26346	2.5427	1.50626	1.51003	1.50109	2.35703	1.94676		1.87927	2.51418	2.7846	2.08734	1.55325	1.47601	2.04911		3.11782	2.93594	3.23543	3.90729	3.7514	2.94234	3.31503		3.98613	3.98044	4.83983	3.58621	4.13639	3.90961
		Lysine (POS)	0.0345751	0.0390245	0.0249581	0.081528	0.0390306	0.066835	0.0476586		0.0266865	0.0250579	0.04085	0.0250059	0.0476276	0.0444775	0.0349509			0.059767	0.0718263	0.05254	0.0507746	0.106694	0.110011	0.0752688		0.0427106	0.0444397	0.0506507	0.0500128	0.032512	0.032235	0.0420935		0.361726	0.360688	0.446203	0.349509	0.257631	0.273061	0.341469		0.0935559	0.0778043	0.102803	0.10847	0.125605	0.0509021
		S-Adenosyl-methionine	0.00050768	0.00128325	0.000694332	0.00119038	0.000726989	0.0017546	0.0010262		0.000908075	0.000790774	0.000565501	0.000788392	0.00098041	0.00171298	0.000957688			0.000574649	0.000335746	0.000347666	0.000519384	0.000531737	0.000615162	0.000487391		0.000657182	0.000444779	0.000618689	0.000369178	0.000514129	0.00140533	0.000668214		0.00114527	0.000422259	0.00126567	0.000952611	0.000318435	0.000769177	0.000812237		0.000420993	0.00102782	0.000834275	0.000589832	0.00156105	0.00144468
		L-saccharopine	0.0661615	0.0685942	0.00102063	0.00089952	0.0702298	0.0639615	0.0451445		0.00223712	0.00207553	0.0088398	0.0203247	0.0104197	0.00942643	0.00888721			0.0112805	0.0060453	0.00570157	0.00782835	0.00557891	0.0136075	0.00834036		0.0122661	0.0164936	0.0204857	0.00703045	0.0106818	0.0112775	0.0130392		0.201095	0.132081	0.166059	0.0832632	0.0833066	0.055066	0.120145		0.0334739	0.0660647	0.0281056	0.0250101	0.0203088	0.0201948
		Threonine	0.414812	0.369418	0.409183	0.471715	0.34066	0.702058	0.451308		0.482007	0.456378	0.757881	0.531808	0.714251	0.699371	0.606949			0.532196	0.604186	0.538078	0.414265	0.81614	0.7657	0.611761		0.724744	0.39524	0.603451	0.793102	0.35942	0.405009	0.546828		1.22015	1.23195	1.42846	1.27424	0.894173	1.216	1.21083		0.578522	0.439148	0.68318	0.683828	0.650812	0.431395
		3-(Phosphoacetylamido)-L-alanine	0.000168574	5.49658e-05	2.53179e-05	0.000942859	0.000136441	0.000232188	0.000260058		0.000214841	7.50941e-05	4.86597e-05	0.00026331	0.000207935	0.000190698	0.000166756			0.000202176	0.000163171	0.000388181	0.000360181	0.000512433	0.000199143	0.000304214		5.05157e-06	0.000277006	0.000661576	0.000329413	0.000156269	0.00045855	0.000314644		0.0010259	0.000811677	0.00110988	0.00076095	0.00111159	0.00053258	0.000892096		0.000224535	0.000226097	0.000259116	0.000278013	0.000826935	0.000291412
		2-pyrrolidinone	0.019449	0.0208513	0.0312011	0.0176135	0.0232127	0.0163769	0.0214507		0.0203925	0.019894	0.0329435	0.0325257	0.0193704	0.0167332	0.0236432			0.0164714	0.0324966	0.0273953	0.0164978	0.0196107	0.0234179	0.0226483		0.0247706	0.0211754	0.0165934	0.0196596	0.0162457	0.0177485	0.0193655		0.0267136	0.022443	0.0189675	0.0219792	0.0160855	0.0162146	0.0204006		0.0185698	0.0255857	0.0141319	0.016879	0.025246	0.0217517
		arginine	0.191969	0.21066	0.178181	0.457379	0.259897	0.340389	0.273079		0.119866	0.123947	0.233369	0.116	0.148568	0.163508	0.150876			0.231765	0.342562	0.166426	0.12192	0.928924	0.55783	0.391571		0.206274	0.144284	0.196692	0.196996	0.10921	0.109844	0.16055		1.73013	0.712965	2.40613	0.845515	1.17168	1.05032	1.31946		0.477713	0.229956	0.661037	0.632686	1.52513	0.273417
		glutamate	0.770699	0.71314	1.10311	0.647874	0.642826	0.630422	0.751345		1.05279	1.14908	1.31733	0.849718	1.00224	0.903438	1.04577			0.5009	0.72672	1.05613	1.05285	0.845325	1.02812	0.868341		1.53891	0.847383	1.01149	1.25031	0.764489	1.078	1.08176		2.00452	1.55494	2.37852	1.33108	1.40386	1.13571	1.63477		1.3825	1.46785	1.44507	1.26119	1.66033	1.2124
		L-GLUTAMINE (NEG)	0.621911	0.552434	0.685491	0.607164	0.52554	0.595219	0.59796		0.219137	0.261285	1.11843	0.316622	0.152985	0.162577	0.371839			0.31669	0.326349	0.288221	0.140348	0.504678	0.420524	0.332802		0.202045	0.146703	0.242209	0.289222	0.15131	0.178854	0.201724		1.12633	2.10556	2.15903	1.9306	1.14234	0.984195	1.57468		0.437781	0.360511	0.355015	0.257303	0.412593	0.229174
		L-GLUTAMINE (POS)	0.0325486	0.0312576	0.0212538	0.0325562	0.0330141	0.0445347	0.0325275		0.0268928	0.0275637	0.0196589	0.0273048	0.0306326	0.0244312	0.0260807			0.048355	0.0360562	0.0536841	0.0336849	0.0305384	0.0684442	0.0451271		0.039083	0.0510873	0.0353718	0.0420278	0.0522519	0.0386735	0.0430826		0.0179554	0.0345705	0.0334818	0.0309443	0.0202686	0.0402427	0.0295772		0.0350274	0.0354868	0.0350489	0.0361126	0.0381034	0.0308352
		Histidine (POS)	0.0438539	0.0354064	0.0537005	0.0981265	0.0335307	0.0542371	0.0531425		0.0360047	0.0395914	0.07608	0.0395273	0.0443638	0.049321	0.0474814			0.123385	0.111166	0.062967	0.0570395	0.129089	0.136882	0.103422		0.105866	0.0969348	0.13232	0.0998113	0.0718308	0.0615844	0.0947245		0.465724	0.780508	0.766436	0.643038	0.442234	0.349633	0.574596		0.226747	0.266025	0.262962	0.210077	0.285515	0.15508
		Histidine (NEG)	0.194557	0.194883	0.237323	0.701983	0.237315	0.408118	0.32903		0.380091	0.393302	0.746693	0.347693	0.561927	0.480699	0.485068			0.869527	0.847151	0.443268	0.315826	0.953355	1.00597	0.739183		1.01043	0.852994	0.954731	0.746683	0.572097	0.440208	0.762857		6.31029	8.83312	11.072	7.53109	5.34572	4.31047	7.23378		2.38864	2.89597	2.92626	2.23604	3.18187	1.66769
		Proline (POS)	0.382809	0.400269	0.315014	1.2152	0.418899	0.467859	0.533341		0.544164	0.550924	1.64451	0.292406	0.746209	0.733864	0.752013			0.329939	0.388638	0.707783	0.454517	0.446283	0.735373	0.510422		0.632818	0.330727	0.34382	0.518006	0.445021	0.484524	0.459153		5.47111	1.63214	10.8237	2.25048	0.912563	2.19791	3.88131		0.422706	0.993023	1.21266	0.560366	1.07577	0.419788
		L-PROLINE (NEG)	0.129678	0.131637	0.083026	0.667216	0.184682	0.252548	0.241465		0.287656	0.258152	0.916738	0.132407	0.421164	0.365405	0.39692			0.219698	0.224223	0.333877	0.221578	0.171684	0.286382	0.242907		0.393619	0.243643	0.242709	0.287888	0.250378	0.304073	0.287052		5.50335	1.68208	13.4374	2.15907	0.823289	2.18553	4.29845		0.316303	0.733383	0.959001	0.388337	0.769228	0.268164
		L-Histidinol phosphate	0.00437514	0.00378089	0.0038667	0.00330967	0.00448068	0.00356637	0.00389657		0.00435593	0.00459602	0.0035806	0.00425165	0.00332126	0.00374995	0.0039759			0.00399325	0.00426303	0.00367747	0.00273944	0.00394358	0.00330476	0.00365359		0.00431038	0.00421502	0.00406871	0.00449985	0.00407682	0.00439328	0.00426068		0.0034239	0.00372523	0.00443874	0.00401725	0.00433042	0.00437777	0.00405222		0.00431101	0.00387607	0.00410874	0.00418144	0.00441265	0.00357863
	Branched Chain Amino Acids (OAA derived)	Isoleucine	0.222304	0.242253	0.163354	0.403236	0.232911	0.328954	0.265502		0.225666	0.233002	0.53723	0.287301	0.515161	0.499178	0.382923			0.31863	0.435296	0.341424	0.274685	0.35999	0.700609	0.405106		0.450306	0.347297	0.349846	0.375687	0.270818	0.268911	0.343811		1.16847	0.791461	1.03582	0.725687	0.659531	0.844253	0.87087		0.368157	0.35352	0.472001	0.57473	0.536159	0.331917
	Branched Chain Amino Acids (pyruvate derived)	D-Leucine	0.365243	0.403837	0.322451	0.605034	0.408095	0.536938	0.440266		0.504769	0.498654	1.00687	0.571046	0.905619	0.815113	0.717011			0.514696	0.721737	0.562616	0.425582	0.777747	1.35272	0.725849		0.748144	0.534942	0.603224	0.577869	0.431783	0.395792	0.548626		2.08376	1.33505	1.6306	1.28628	1.05845	1.41697	1.46852		0.66558	0.57841	1.00811	0.934522	0.856534	0.59145
		Tyrosyl-Valine	0.00478433	0.00685679	0.00284182	0.00799172	0.00863201	0.00742683	0.00642225		0.00575811	0.00597851	0.00503056	0.00384104	0.00823215	0.00627623	0.00585277			0.00856111	0.00850352	0.00982327	0.0079937	0.00615732	0.00525288	0.0077153		0.00740465	0.00525176	0.00587731	0.00707769	0.00666183	0.00865014	0.00682056		0.00471458	0.00396196	0.00332203	0.00403821	0.00582949	0.0061802	0.00467441		0.00669741	0.00495045	0.00781479	0.00603152	0.00636306	0.00610298
	Amines and polyamines	5'-Methylthioadenosine	0.0183883	0.0153439	0.0151728	0.0130895	0.014658	0.0163235	0.015496		0.0246806	0.0261393	0.044808	0.0308193	0.0227554	0.0209008	0.0283505			0.0484886	0.0336635	0.0176086	0.0181375	0.0180023	0.0284036	0.027384		0.0263522	0.0403172	0.0316454	0.0229714	0.0322293	0.0272626	0.0301297		0.0510469	0.051244	0.0978847	0.0795998	0.0903438	0.0430886	0.068868		0.067909	0.0915355	0.0732934	0.0624479	0.0395376	0.0509523
	Glutathione metabolism	gamma-glutamylglutamine	0.140045	0.120793	0.0537899	0.0850095	0.119126	0.11724	0.106		0.0245844	0.028376	0.0814948	0.0279141	0.0227148	0.0251338	0.0350363			0.0824432	0.0639293	0.0618937	0.0339749	0.122303	0.115762	0.0800509		0.0371392	0.0361764	0.0656771	0.0468712	0.0345873	0.0632556	0.0472845		0.435563	0.731075	0.634549	0.710552	0.369619	0.337759	0.53652		0.170796	0.236755	0.123058	0.0893688	0.180466	0.075331
Carbohydrate	Glycolysis	D-Fructose 6-phosphate	0.000100403	0.000126459	0.000118254	8.94785e-05	0.000132211	0.000128076	0.000115813		9.92341e-05	0.000130723	0.000110402	0.000201791	2.71564e-05	0.000123652	0.000115493			0.207608	0.0410417	0.00107576	0.00101716	0.0312936	0.00434227	0.0477297		0.000134481	0.303021	0.0224973	0.000203036	0.0183311	0.0116968	0.0593139		0.614193	0.914916	1.45217	0.980096	1.91928	0.97749	1.14302		0.393428	1.02565	0.147118	0.165275	0.119001	0.1824
		dTDP-glucose	5.17528e-06	5.05279e-06	5.08157e-06	5.04781e-06	5.25385e-06	4.93981e-06	5.09185e-06		5.01911e-06	5.1236e-06	5.02614e-06	4.98833e-06	5.18631e-06	5.21361e-06	5.09285e-06			0.00124974	0.000784076	6.61361e-05	0.000818262	0.000872648	0.000874999	0.000777643		5.05157e-06	0.00206536	0.00176394	0.000658142	0.0013104	0.000102208	0.000984183		0.000185986	0.00136635	0.000553006	0.00150554	0.000753789	0.00119709	0.000926959		0.000718576	5.67238e-06	3.78563e-05	0.00140554	0.000188803	0.000170815
		Ferrous lactate	0.0289952	0.0409059	0.0459376	0.0540263	0.0292649	0.0396086	0.0397897		0.0504558	0.0305666	0.0361277	0.0408922	0.0379941	0.023924	0.0366601			0.0544676	0.0166787	0.0477698	0.0343107	0.0514418	0.0281282	0.0387995		0.0501394	0.0533088	0.0549794	0.0564765	0.0395627	0.0388022	0.0488782		0.040076	0.0361563	0.0472171	0.0163338	0.0452595	0.0577927	0.0404725		0.0496166	0.0545687	0.0276134	0.0646353	0.0554702	0.0502838
		pyruvate (POS)	0.00581673	0.00724452	0.0032624	0.00674855	0.00880105	0.0080447	0.00665299		0.00774394	0.00793037	0.00896738	0.00749468	0.00848427	0.00638108	0.00783362			0.00873498	0.00778309	0.00716494	0.00857981	0.0102606	0.00680052	0.00822066		0.00638854	0.00696601	0.0072153	0.00777222	0.00744258	0.00695972	0.00712406		0.00623482	0.00931851	0.00860199	0.0191784	0.00998216	0.0102153	0.0105885		0.00901768	0.00644125	0.00905725	0.0106417	0.00841473	0.0106026
		pyruvate (NEG)	0.315675	0.326189	0.393271	0.455119	0.495729	0.297567	0.380592		0.404717	0.383055	0.301404	0.39372	0.600165	0.557479	0.44009			0.571583	0.444163	0.320087	0.297807	0.481312	0.525357	0.440052		0.33413	0.343284	0.330809	0.353651	0.515614	0.499175	0.39611		0.28077	0.48509	0.39834	0.605257	0.297734	0.336378	0.400595		0.442961	0.407569	0.275879	0.45642	0.40417	0.314984
	TCA cycle	cis-aconitate (POS)	0.000600314	0.000659331	0.000628025	0.000764291	0.000677836	0.000625153	0.000659158		0.000584773	0.000663738	0.000536711	0.00066501	0.0009347	0.000794551	0.000696581			0.0045787	0.00181365	0.000882956	0.00106124	0.00128449	0.00103182	0.00177548		0.000728543	0.00741983	0.00311248	0.000881677	0.00465544	0.000707167	0.00291752		0.017004	0.0140859	0.00675651	0.0125361	0.0137696	0.00592979	0.0116803		0.00680854	0.0136369	0.00413523	0.00298751	0.00612421	0.00347117
		cis-aconitate	0.00524672	0.00431836	0.0049474	0.00507244	0.00510399	0.00496208	0.00494183		0.00515827	0.0044916	0.00540969	0.00511176	0.00492714	0.0049574	0.00500931			0.00492768	0.00509883	0.00479135	0.0046167	0.00460759	0.00530798	0.00489169		0.00502964	0.00544195	0.00494256	0.00545369	0.00527219	0.00531052	0.00524176		0.00439722	0.00622974	0.0106903	0.00710165	0.00261699	0.00534195	0.00606298		0.00469649	0.00522222	0.00501504	0.00532353	0.00588972	0.00472086
		citrate (POS)	0.00390021	0.00440595	0.00350007	0.00477984	0.00506019	0.00447198	0.00435304		0.00394794	0.00395587	0.0042776	0.00309597	0.00428404	0.00396902	0.00392174			0.00243763	0.00242414	0.00198486	0.00343181	0.0020079	0.00187241	0.00235979		0.0015066	0.00113545	0.00846509	0.00186476	0.00263074	0.0012612	0.00281064		0.00275682	0.0109194	0.00492956	0.00189399	0.00111177	0.00206698	0.00394642		0.0207386	0.00168385	0.00171136	0.00172958	0.0129425	0.00141505
		citrate (NEG)	43.1871	41.5701	45.4994	38.7276	43.1936	43.0001	42.5296		98.4798	88.476	61.1828	92.0931	127.585	121.214	98.1719			105.907	108.58	112.745	100.773	157.365	149.391	122.46		103.252	113.33	93.3465	68.956	112.629	71.729	93.8739		55.3638	93.3229	84.8487	92.2409	72.9786	61.5713	76.721		105.168	82.6846	128.231	147.826	107.96	109.505
		Dihydroxy fumarate	0.0979129	0.104066	0.0524625	0.173624	0.159967	0.119432	0.117911		0.0900362	0.0851771	0.091397	0.0552137	0.075472	0.0684068	0.0776171			0.126193	0.0752386	0.0628806	0.0539167	0.0512471	0.0658934	0.0725616		0.067347	0.157921	0.0687843	0.0501218	0.166899	0.069676	0.0967915		0.337821	0.284547	0.556281	0.225628	0.317679	0.213801	0.322626		0.0904326	0.156976	0.0763731	0.0861885	0.0878543	0.0785419
		malate	0.129998	0.133157	0.123525	0.154994	0.149411	0.123576	0.135777		0.187704	0.210547	0.190826	0.156402	0.119542	0.118355	0.163896			0.0827032	0.0914169	0.0964418	0.0866353	0.109909	0.0843929	0.0919164		0.0933541	0.0997842	0.110119	0.0962278	0.129408	0.0933044	0.1037		0.200218	0.117063	0.113202	0.111149	0.159036	0.10566	0.134388		0.110159	0.144147	0.10058	0.116607	0.16232	0.120379
		maleate	0.380424	0.346985	0.364017	0.369556	0.376078	0.365706	0.367128		0.388027	0.391451	0.374909	0.437007	0.398413	0.374653	0.394077			0.367942	0.362187	0.400733	0.366039	0.417881	0.379764	0.382424		0.374635	0.387962	0.340921	0.351985	0.390718	0.391001	0.37287		0.405019	0.34651	0.380968	0.399792	0.380688	0.376978	0.381659		0.369519	0.408703	0.375208	0.394507	0.373861	0.377173
		Methyloxaloacetate	0.0728092	0.0664527	0.0869674	0.0592744	0.067922	0.0987735	0.0753665		0.163246	0.152478	0.0898598	0.149789	0.195993	0.204562	0.159321			0.161095	0.157461	0.162894	0.167968	0.249525	0.240025	0.189828		0.15662	0.156793	0.126612	0.0940071	0.169061	0.087187	0.131713		0.0774302	0.0964513	0.109004	0.101039	0.0876575	0.0583092	0.0883152		0.147521	0.125066	0.204441	0.24914	0.161418	0.16353
		trans-aconitate	0.0686253	0.0667537	0.0859304	0.0581213	0.0647228	0.0500511	0.0657008		0.198996	0.183678	0.108158	0.184587	0.262348	0.247641	0.197568			0.18181	0.161152	0.200349	0.148246	0.309936	0.306524	0.218003		0.19683	0.195776	0.137576	0.0991688	0.202765	0.0850787	0.152866		0.113869	0.111947	0.114849	0.129542	0.10523	0.0533953	0.104805		0.188433	0.135944	0.240155	0.318407	0.173083	0.202351
	Calvin cycle and pentose phosphate	2-(alpha-D-Mannosyl)-3-phosphoglycerate	0.00458553	0.00522325	0.0039653	0.00813256	0.010242	0.00554638	0.0062825		0.00439799	0.00410846	0.00246376	0.00288275	0.00805001	0.00692136	0.00480406			0.00194279	0.00115057	0.00292237	0.000910668	0.0013091	0.00211983	0.00172589		0.00306492	0.00195856	0.00119712	0.00170271	0.00176504	0.00320619	0.00214909		0.00830069	0.0237026	0.00922129	0.0267065	0.0558502	0.0227	0.0244136		0.0031239	0.00767366	0.00347251	0.00230407	0.00398251	0.00356488
		sedoheptulose	0.230429	0.204418	0.149747	0.257843	0.258562	0.248255	0.224875		0.27663	0.28524	0.213655	0.24354	0.409487	0.340004	0.294759			0.28005	0.25602	0.225763	0.205838	0.196608	0.134644	0.216487		0.376673	0.294937	0.32202	0.346994	0.322342	0.356818	0.336631		0.351673	0.399747	0.373444	0.540874	0.373265	0.448824	0.414638		0.406022	0.447199	0.392361	0.402294	0.479721	0.484673
	Amino sugar and nucleotide sugar	L-(+)-Arabinose	3.18053	3.36523	1.60442	4.58787	4.60948	4.70328	3.67514		2.76543	2.7318	2.84271	3.31947	4.58209	4.33232	3.42897			4.47139	3.47187	2.111	2.26759	2.61411	1.72654	2.77708		3.35341	4.18341	4.08833	3.20499	4.18649	3.36609	3.73045		3.74935	5.1669	4.37803	4.45246	3.24946	4.45492	4.24185		6.01612	6.01139	5.64455	5.95656	4.38229	5.50117
		UDP-glucose	0.00183768	0.00191243	0.000286094	0.00192308	0.00255673	0.00253546	0.00184191		0.00186578	0.0026449	0.000943831	0.00221499	0.00283793	0.00310625	0.00226895			0.00159752	0.00168459	0.00193122	0.00171399	0.00112788	0.00152235	0.00159626		0.00233273	0.0018425	0.00164248	0.00241549	0.0018065	0.00226079	0.00205008		0.00224567	0.00157448	0.00212687	0.00166424	0.00170039	0.00180894	0.00185343		0.00159615	0.00203056	0.00243552	0.00214299	0.00297635	0.00217693
	Organic acid metabolism	Citric acid (NEG)	0.232926	0.303184	0.414158	0.273528	0.293751	0.259109	0.296109		0.50144	0.418373	0.384501	0.50691	0.418811	0.41908	0.441519			0.331797	0.336602	0.383059	0.343111	0.040038	0.246172	0.28013		0.42341	0.370305	0.318935	0.352466	0.490216	0.249688	0.367503		0.356794	0.420007	0.292498	0.376044	0.409474	0.325198	0.363336		0.397086	0.488892	0.32869	0.455475	0.301095	0.343867
		Citric acid (POS)	0.0886906	0.0825378	0.103211	0.069771	0.0839076	0.12576	0.0923131		0.197753	0.189	0.106599	0.174412	0.234474	0.268372	0.195102			0.196382	0.201625	0.19898	0.211177	0.301253	0.307366	0.23613		0.196519	0.193059	0.166121	0.121227	0.202618	0.192415	0.17866		0.0892443	0.117511	0.125636	0.113461	0.0954965	0.118761	0.110018		0.180634	0.130519	0.255019	0.30707	0.207691	0.197954
		Dehydroascorbic acid	1.89917	2.98433	0.85828	3.4059	3.70235	5.04173	2.98196		1.29387	1.52967	0.867175	1.35646	1.95899	3.27112	1.71288			2.04621	2.70633	2.51978	3.24216	2.51943	2.64896	2.61381		1.61037	1.88615	2.82177	2.24456	1.93349	2.54454	2.17348		1.47717	2.00654	1.89986	2.03173	1.73526	1.49985	1.77507		1.53237	2.56005	1.35818	4.82218	3.13636	1.64583
		Succinic acid	0.542974	0.477878	0.444694	0.541074	0.440257	0.471497	0.486396		0.496857	0.439847	0.57428	0.533667	0.457591	0.432337	0.489096			0.667332	0.576682	0.397201	0.467533	0.502886	0.568731	0.530061		0.369933	0.784168	0.739877	0.475471	0.588078	0.593596	0.591854		0.782322	1.18111	1.04913	1.13901	0.802478	0.919225	0.97888		0.735831	0.807326	0.652424	0.849466	1.2823	0.578609
		Caffeic acid 3-glucoside	0.00477978	0.00437779	0.00315459	0.00402316	0.0044904	0.004181	0.00416778		0.00313128	0.00129551	0.00173154	0.0035778	0.00342911	0.00348692	0.00277536			0.00447564	0.00387773	0.00439231	0.00403706	0.00261049	0.00470091	0.00401569		0.0037875	0.0021088	0.0049106	0.00328676	0.00214791	0.00562856	0.00364502		0.00376338	0.00237471	0.00304601	0.00331292	0.00179269	0.00310751	0.00289954		0.00425114	0.00500834	0.0040639	0.00463813	0.00607476	0.00184445
		2-Hydroxycinnamic acid	0.0306314	0.0222549	0.0207343	0.0267659	0.0255833	0.0262819	0.0253753		0.0252929	0.0219855	0.0331478	0.0289872	0.0361744	0.033714	0.0298836			0.0432962	0.034614	0.0289196	0.0236829	0.0447099	0.039825	0.0358413		0.0314361	0.0373109	0.0369029	0.0369834	0.035026	0.0265761	0.0340392		0.193515	0.0997396	0.134432	0.113073	0.102078	0.0845272	0.121227		0.0499045	0.0576964	0.0777307	0.0568316	0.0402115	0.0562587
		meso-Tartaric acid	0.0795268	0.0251815	0.130293	0.067703	0.177628	0.0881568	0.0947482		0.0664656	0.0917904	0.066426	0.0579809	0.179876	0.115663	0.0963671			0.065482	0.0417978	0.0792435	0.00791314	0.0741747	0.0221812	0.0484654		0.103457	0.087455	0.0987508	0.067345	0.0538984	0.244426	0.109222		0.0806973	0.0824623	0.0819657	0.0956069	0.117379	0.0451763	0.0838813		0.0607232	0.130824	0.0920643	0.11503	0.0244918	0.0792629
		TOTAROL-19-CARBOXYLIC ACID	0.000672756	0.000272692	1.43213e-05	0.000282934	1.45338e-05	0.000233219	0.00024841		0.000255469	1.40901e-05	0.000106648	0.000273757	0.000116341	0.000511852	0.000213026			0.0756848	0.175264	0.000927315	0.00065051	0.0040108	0.00429184	0.0434715		0.00382027	0.365458	0.0129244	0.0451203	0.0423182	0.0171159	0.0811262		0.503581	0.614649	0.267931	0.343988	1.07333	0.670836	0.579052		1.08637	3.21721	2.2425	0.369301	0.451941	0.92812
		Gentisinic acid	0.121785	0.15482	0.0732645	0.244496	0.278082	0.262265	0.189119		0.156083	0.164193	0.114706	0.203021	0.271342	0.237541	0.191148			0.130082	0.180898	0.288629	0.218869	0.156934	0.255566	0.205163		0.208103	0.159517	0.145776	0.240013	0.275736	0.198247	0.204565		0.0364706	0.0181008	0.0239258	0.0340346	0.0235994	0.0966587	0.0387983		0.0697432	0.0553383	0.128391	0.129243	0.0701359	0.111147
		Indolelactic acid	0.000762857	0.000650382	0.000311778	0.000565407	0.000678743	0.00072415	0.000615553		0.000465463	0.00058142	0.000539982	0.000426919	0.000601715	0.000480671	0.000516028			0.00384793	0.00185302	0.00142124	0.00134565	0.00240483	0.00190907	0.00213029		0.00117969	0.00275721	0.00201097	0.00108794	0.0017919	0.00090596	0.00162228		0.0644473	0.103696	0.103659	0.103442	0.0568731	0.0618644	0.0823303		0.00922644	0.0276437	0.00811118	0.00424001	0.00882928	0.0064511
		Succinic acid	0.542974	0.477878	0.444694	0.541074	0.440257	0.471497	0.486396		0.496857	0.439847	0.57428	0.533667	0.457591	0.432337	0.489096			0.667332	0.576682	0.397201	0.467533	0.502886	0.568731	0.530061		0.369933	0.784168	0.739877	0.475471	0.588078	0.593596	0.591854		0.782322	1.18111	1.04913	1.13901	0.802478	0.919225	0.97888		0.735831	0.807326	0.652424	0.849466	1.2823	0.578609
		Sulfoacetic acid	0.0826628	0.0796089	0.0638874	0.0913586	0.109504	0.0771354	0.0840261		0.124039	0.114302	0.0683592	0.0852295	0.122719	0.13127	0.107653			0.300982	0.19855	0.173922	0.201818	0.207167	0.214518	0.21616		0.17494	0.290085	0.264553	0.213206	0.290189	0.203976	0.239491		0.341026	0.455421	1.05519	0.565835	0.402522	0.391794	0.535298		0.356107	0.388747	0.359793	0.38031	0.34849	0.305851
		Glycolic acid	0.302114	0.326953	0.288323	0.341826	0.264274	0.282744	0.301039		0.300579	0.272761	0.297722	0.320396	0.288168	0.308827	0.298076			0.298079	0.296748	0.322157	0.310222	0.298899	0.267503	0.298935		0.304496	0.342763	0.293128	0.286118	0.31073	0.243703	0.296823		0.328103	0.28226	0.30985	0.436975	0.324174	0.358855	0.340036		0.27957	0.38655	0.29339	0.296111	0.312213	0.260916
	Sucrose, glucose,fructose metabolism	D-Fructose NEG	10.2881	8.20003	10.3457	9.00401	7.82373	9.12937	9.13182		4.61196	4.9586	9.02369	4.54136	4.34623	4.21785	5.28328			4.23671	4.03454	3.43016	2.95939	2.93153	3.23752	3.47164		4.19138	5.00967	4.42785	3.90076	4.70895	3.83481	4.34557		4.03671	2.75747	2.27778	3.33691	4.01635	3.36606	3.29854		4.25428	3.88004	4.23204	4.18258	3.26642	4.03316
		maltose	1.44202	1.05452	1.71583	0.772294	0.862804	0.58842	1.07265		0.530859	0.718007	0.640045	0.889538	0.415518	0.394215	0.59803			0.543073	0.726113	0.655293	0.992704	0.790842	0.659643	0.727945		0.270102	0.291852	0.515806	0.341727	0.465812	0.621949	0.417875		0.315464	0.170233	0.119021	0.169462	0.170068	0.256247	0.200083		0.369514	0.369119	0.353746	0.407172	0.450095	0.361085
		maltotriose	0.183375	0.143735	0.20075	0.0811377	0.0828936	0.0528768	0.124128		0.0582784	0.0768583	0.0598624	0.102378	0.0695059	0.067173	0.0723426			0.0501989	0.053552	0.0959989	0.0963739	0.0944987	0.0908222	0.0802408		0.0317661	0.0378746	0.0475379	0.0369514	0.0395024	0.0351352	0.0381279		0.0195518	0.00581442	0.00113508	0.00515353	0.00946212	0.0124322	0.00892485		0.0327422	0.0247347	0.0320824	0.0471176	0.0373322	0.0376102
		raffinose	1.09	0.681266	0.821107	0.468071	0.34733	0.250555	0.609722		0.350364	0.290631	0.414129	0.578893	0.785182	0.793972	0.535529			0.293567	0.280402	0.266516	0.160642	0.193569	0.2257	0.236733		0.178686	0.507972	0.476655	0.151909	0.259449	0.218782	0.298909		0.206777	0.159658	0.105805	0.115919	0.171416	0.132251	0.148638		0.172281	0.219709	0.17854	0.276418	0.166913	0.179169
Lipids	fatty acids and fatty alcohols	Campesteryl linoleate	6.07403e-05	2.22405e-05	0.000156164	5.04781e-06	2.66709e-05	4.93981e-06	4.59672e-05		0.000177991	0.000328075	0.000233304	6.29936e-05	0.000217358	0.000197117	0.000202806			0.000595116	0.000263014	5.27601e-05	3.6971e-05	6.61923e-05	3.0747e-05	0.000174134		0.000335436	0.000194225	0.000476045	0.000107754	0.000602195	0.000227438	0.000323849		0.00135786	0.00124938	0.00143203	0.000998668	0.00089255	0.000195814	0.00102105		0.00104918	0.00116236	0.00117587	0.000448349	0.000395767	0.0010712
		Panaxydol linoleate	0.000237307	0.000112836	0.000266883	0.000173424	0.000357435	0.000138376	0.000214377		0.000445647	0.000484592	0.000236128	7.18731e-05	7.88392e-05	2.50362e-05	0.000223686			2.57437e-05	9.168e-05	4.81912e-05	7.53427e-05	3.74417e-05	0.000146069	7.07447e-05		5.06616e-05	1.59104e-05	9.78934e-05	0.000243995	0.000175641	0.000116893	0.000116832		0.000505546	5.23319e-06	5.78346e-05	0.000151359	0.000313012	7.50998e-05	0.000184681		2.86128e-05	5.87514e-05	5.84472e-05	5.48053e-06	0.000229966	0.000168096
		Palmitic acid	0.517517	0.517154	0.590171	0.508101	0.608329	0.597819	0.556515		0.619112	0.770179	0.627423	0.603872	11.2124	0.643438	2.41273			0.699381	0.547214	0.593298	0.572398	2.84172	0.665988	0.986667		0.59957	0.426945	0.364322	0.688833	0.594094	0.489663	0.527238		0.615077	0.622647	0.650357	0.639593	0.582719	0.394126	0.584087		0.563297	0.611281	0.370223	0.86639	0.705722	0.452892
		Oleic acid	32.6675	19.0772	23.5422	67.0033	14.717	15.0426	28.675		16.192	16.329	21.7994	12.0706	16.2912	20.2675	17.1583			34.9182	20.9948	15.1169	12.0674	16.324	15.8911	19.2187		19.031	26.4622	23.9336	20.6586	21.4247	14.8121	21.0537		45.8351	58.5816	88.6994	36.9775	55.7823	34.9767	53.4754		18.9953	25.7114	18.0291	17.5355	16.7676	20.2321
		Stearic acid	35.5796	19.5054	26.7383	15.0281	13.1574	12.2367	20.3742		18.3059	17.488	17.9147	13.0555	17.5639	16.3812	16.7848			21.2359	14.4651	18.2011	11.479	22.5765	17.3144	17.5454		23.7946	21.4783	16.5435	27.4153	27.6429	15.2961	22.0284		19.7366	12.2756	20.4786	11.8402	23.4891	17.8421	17.6104		14.5969	18.0232	13.7951	9.46675	11.1118	16.424
		Heptadecanoic acid	0.429179	0.360402	0.363679	0.383779	0.362212	0.329835	0.371514		0.439814	0.368249	0.394024	0.324159	0.35445	0.366174	0.374478			0.582686	0.653649	0.405591	0.330491	0.402306	0.399704	0.462405		0.378981	0.397403	0.480767	0.498759	0.397593	0.382437	0.422657		4.09942	2.76949	7.08232	0.387733	0.568215	0.570249	2.57957		0.481169	0.788219	0.557727	0.349919	0.420461	0.501856
		Methyl Heptadecanoic acid	0.188853	0.138997	0.128172	0.115395	0.109267	0.119472	0.133359		0.123918	0.106491	0.0660174	0.123397	0.0769003	0.0687054	0.0942382			0.11768	0.103644	0.104232	0.0938067	0.124125	0.114846	0.109722		0.143803	0.123009	0.113689	0.135435	0.13279	0.103328	0.125342		0.121688	0.12369	0.181451	0.108535	0.144721	0.114819	0.132484		0.103654	0.100316	0.111453	0.0942225	0.106487	0.112898
		Erythrodiol 3-palmitate (POS)	0.000959182	0.000890633	0.000482351	0.000949475	0.00100149	0.000695982	0.000829853		0.000579775	0.00102276	0.000453674	0.000677025	0.000785522	0.000387693	0.000651074			0.000612593	0.000566886	0.000928301	0.000745629	0.00102233	0.00113205	0.000834631		0.000379593	0.000617857	0.000706972	0.000675816	0.000825941	0.000936662	0.000690473		5.63089e-05	5.23319e-06	5.49709e-06	5.58903e-06	7.83828e-05	0.000107541	4.3092e-05		0.000501622	0.000447102	0.000817327	0.000831013	0.000523618	0.000745125
	Fatty acid amide	linoleoyl ethanolamide	0.0206812	0.0279111	0.0224708	0.0189697	0.0195925	0.0158754	0.0209168		0.0351369	0.0732722	0.00857851	0.00886447	0.0316756	0.0343463	0.031979			0.0124619	0.0117336	0.0101454	0.0125212	0.0102896	0.0120628	0.0115358		0.04746	0.00938852	0.0122316	0.0119501	0.00958762	0.00892442	0.0165904		0.0159129	0.0247833	0.0223764	0.0282605	0.0206701	0.0211675	0.0221951		0.0452257	0.0111219	0.0551879	0.0100045	0.0395054	0.00968391
		PI(22:4(7Z,10Z,13Z,16Z)/22:6(4Z,7Z,10Z,13Z,16Z,19Z))	0.0127425	0.0176005	0.00319589	0.017518	0.0229188	0.0190317	0.0155012		0.0129389	0.0187562	0.0113901	0.0107944	0.0262563	0.0208266	0.0168271			0.0230713	0.0205808	0.0255424	0.0238349	0.0209505	0.0229095	0.0228149		0.0208692	0.0189567	0.027578	0.0257769	0.0267731	0.0205002	0.023409		0.0209855	0.0196625	0.017821	0.0198213	0.00858477	0.0182971	0.0175287		0.0229225	0.0255171	0.0260235	0.0218602	0.0261169	0.0239091
		PI(16:1/13-HODE) (NEG)	0.0889575	0.119839	0.00654851	0.0973903	0.0401993	0.16353	0.0860774		0.0304159	0.0239103	0.00980542	0.0579198	0.0596702	0.0568014	0.0397538			0.190439	0.222939	0.0849873	0.130286	0.155681	0.250106	0.172406		0.0242975	0.391157	0.136017	0.0708328	0.114819	0.0457338	0.130476		0.128145	0.252346	0.223931	0.216252	0.196966	0.399316	0.236159		0.0824086	0.0610003	0.0582596	0.222939	0.0744184	0.059568
		9(R)-HODE	0.00975616	0.0113577	0.0103231	0.00791551	0.00930425	0.00883323	0.00958166		0.0087054	0.00853305	0.00858706	0.00769221	0.00947594	0.0109003	0.00898232			0.0107224	0.00884271	0.00944194	0.0094685	0.00817684	0.00954927	0.00936695		0.00936734	0.00877342	0.0136811	0.0102656	0.00862584	0.00911897	0.00997203		0.00975637	0.0142147	0.0127226	0.00998211	0.0139889	0.00904881	0.0116189		0.00901731	0.0105744	0.0101201	0.000526469	0.0134094	0.00948941
		PI(16:0/13-HODE) (NEG)	0.0162504	0.0124112	0.000958845	0.0178947	0.00613649	0.0218701	0.012587		0.00928441	0.00292968	0.00355906	0.0225509	0.00437573	0.0121055	0.00913421			0.226688	0.174823	0.00998418	0.0428086	0.0977658	0.189772	0.12364		0.00444961	0.945532	0.143943	0.0623309	0.183741	0.021283	0.22688		0.0777017	0.314581	0.200457	0.255123	0.667527	0.278573	0.298994		0.0326406	0.0326586	0.0141626	0.277194	0.0541188	0.0230986
	Glycoglycerolipids	DGDG(18:3(6Z,9Z,12Z)/18:2(9Z,12Z)/0:0)	0.131484	0.14498	0.0680798	0.104641	0.122812	0.139228	0.118537		0.220556	0.291677	0.190217	0.154184	0.243075	0.18628	0.214332			0.315977	0.288039	0.304552	0.351049	0.278176	0.278858	0.302775		0.27033	0.230874	0.310513	0.343536	0.269758	0.280073	0.284181		0.176506	0.247437	0.176858	0.228887	0.16042	0.254546	0.207442		0.312267	0.302881	0.309732	0.303561	0.33117	0.281908
		MGDG(0:0/18:3(6Z,9Z,12Z)/0:0)	0.207719	0.251203	0.0895683	0.197068	0.221559	0.203759	0.195146		0.17318	0.165602	0.122733	0.209652	0.207881	0.224115	0.183861			0.257514	0.230475	0.219741	0.160374	0.160932	0.241612	0.211775		0.242089	0.131709	0.213819	0.269635	0.228545	0.305474	0.231879		0.244226	0.114278	0.139685	0.13075	0.0944835	0.170679	0.149017		0.180495	0.163564	0.162937	0.167193	0.215478	0.182742
		DGDG(18:3(6Z,9Z,12Z)/18:3(9Z,12Z,15Z)/0:0)	0.262276	0.278798	0.0841162	0.292835	0.269171	0.264941	0.242023		0.233859	0.304376	0.230183	0.225715	0.364599	0.274775	0.272251			0.277801	0.270687	0.397618	0.284128	0.387663	0.241615	0.309919		0.318582	0.266671	0.521588	0.408881	0.461688	0.310191	0.381267		0.297723	0.267015	0.277398	0.356773	0.227141	0.26292	0.281495		0.297641	0.355376	0.353987	0.315856	0.478838	0.273804
		DGDG(18:3(9Z,12Z,15Z)/16:0/0:0)	0.108119	0.15214	0.0249108	0.128884	0.150538	0.153582	0.119696		0.0827561	0.114195	0.0676846	0.0660008	0.110247	0.18546	0.104391			0.102418	0.114176	0.111844	0.137459	0.0887137	0.126062	0.113445		0.102549	0.111424	0.136631	0.129843	0.12146	0.125726	0.121272		0.0631598	0.0945177	0.0384064	0.0784497	0.0388507	0.0993938	0.0687964		0.0984115	0.104322	0.11419	0.100796	0.149757	0.11474
		MGDG(20:5(5Z,8Z,11Z,14Z,17Z)/18:3(9Z,12Z,15Z))	0.00314158	0.00733287	0.00146423	0.00424166	0.00454157	0.00495809	0.00428		0.0140535	0.0178831	0.00708009	0.0069347	0.0159644	0.00730676	0.0115371			0.0219136	0.0208721	0.0213185	0.0300086	0.0213702	0.023592	0.0231792		0.0169702	0.0144325	0.0290571	0.02604	0.0166992	0.0157033	0.019817		0.0078205	0.00958368	0.0080245	0.00650854	0.0052753	0.0112964	0.00808482		0.0280995	0.012833	0.0163901	0.0213641	0.0183499	0.0165022
		DGDG(18:4(6Z,9Z,12Z,15Z)/18:4(6Z,9Z,12Z,15Z)/0:0)	0.0214322	0.0347691	0.000345956	0.016176	0.0176628	0.0179305	0.0180528		0.019252	0.0314484	0.00897735	0.012869	0.0436099	0.0249887	0.0235242			0.042617	0.0502799	0.063631	0.0792233	0.0592327	0.0526068	0.0579318		0.0199332	0.0382931	0.0545567	0.0353859	0.0296076	0.0262071	0.0339973		0.0365783	0.0500821	0.0382751	0.0471438	0.0234719	0.0450206	0.0400953		0.0497052	0.0255973	0.0418545	0.0460176	0.0423608	0.0337928
	Oxylipins	Phosphatidylcholine lyso 18:2	0.0698374	0.0549767	0.0272831	0.106374	0.0784179	0.0288296	0.0609531		0.0663042	0.0708228	0.0496628	0.0466429	0.0458452	0.0509189	0.0550328			0.343372	0.263758	0.0686427	0.0766858	0.0897426	0.103496	0.157616		0.0883027	0.241953	0.373737	0.11741	0.300661	0.143305	0.210895		0.359543	0.216033	0.414167	0.192202	0.169241	0.137773	0.24816		0.205228	0.255831	0.156562	0.116666	0.13829	0.164705
		9-HODE	0.0857558	0.0921227	0.11887	0.130963	0.091833	0.112138	0.10528		0.106338	0.0684221	0.0466155	0.0580849	0.0789127	0.125827	0.0807			0.0794125	0.0647235	0.042778	0.0267292	0.0417768	0.0671576	0.0537629		0.0407531	0.0679054	0.0732372	0.0496782	0.0473083	0.043588	0.053745		0.147824	0.145621	0.467642	0.140452	0.187367	0.11442	0.200554		0.0578188	0.0809235	0.0487766	0.106129	0.114799	0.0440975
		9Z,12Z-Linoleic acid	12.7477	9.28401	9.94925	20.7779	5.36521	5.84343	10.6612		5.69653	5.18162	8.52425	5.27845	4.16276	5.98846	5.80534			42.0819	31.7164	8.10804	6.38536	12.2926	11.0537	18.6063		13.0187	28.2473	26.7936	13.3338	16.1689	7.68048	17.5405		109.926	168.631	226.682	81.9596	78.9798	71.6485	122.971		18.8244	37.6308	14.5796	15.1885	7.55792	18.6886
		9-HOTrE (NEG)	0.934838	0.773123	0.449165	0.759027	1.05519	0.917883	0.81487		0.302893	0.221515	0.358863	0.366693	0.451141	0.600402	0.383584			0.816098	0.69606	0.793372	0.507439	0.76736	1.33515	0.819247		0.637689	0.538157	0.613731	0.676163	0.419661	0.654689	0.590015		1.78306	1.82016	2.67951	1.85423	0.755085	1.58979	1.74698		1.01613	1.61146	1.15551	0.902685	2.13284	0.902771
	Phospholipids	2-Linoleoyl Glycerol	0.00251181	0.00316328	0.00186138	0.00405804	0.00359794	0.00333415	0.00308777		0.00364094	0.00373186	0.00160951	0.00413875	0.00356538	0.00214216	0.0031381			0.0163887	0.0101017	0.00327005	0.00183991	0.00258686	0.00688402	0.0068452		0.00441315	0.00625501	0.00830239	0.00687745	0.00533156	0.00434423	0.00592063		0.0284421	0.0203052	0.0253912	0.019766	0.0268981	0.0110278	0.0219717		0.00730041	0.00615725	0.00363351	0.00663584	0.00342402	0.00585755
		1-Linoleoyl Glycerol	0.0649109	0.0583852	0.0687711	0.0348087	0.0425127	0.0466182	0.0526678		0.0607541	0.0541561	0.0494444	0.110476	0.0494608	0.0523792	0.0627785			0.0561392	0.0467755	0.030402	0.0269572	0.0274924	0.0474394	0.0392009		0.0472224	0.0233558	0.0307948	0.0494346	0.0346578	0.0408317	0.0377162		0.0331552	0.0192199	0.0401757	0.0244494	0.0304936	0.0279352	0.0292381		0.0342344	0.0284027	0.0304818	0.0333221	0.0308522	0.0407409
		Palmitoyl Serinol	0.0166488	0.00920751	0.046836	0.00910053	0.0102721	0.00481059	0.0161459		0.0350256	0.0285378	0.0209882	0.0393542	0.0209421	0.0384091	0.0305428			0.0180778	0.0109457	0.0075202	0.0148304	0.0111488	0.0168236	0.0132244		0.0139055	0.0255097	0.022287	0.0106562	0.0216402	0.0220331	0.0193386		0.0722717	0.326789	0.294279	0.312008	0.32623	0.11491	0.241081		0.088845	0.157743	0.0743164	0.0436125	0.0672907	0.0435151
		Palmitoyl-EA	0.0021186	0.00227444	0.00359223	0.0032886	0.00408411	0.0019254	0.00288056		0.00278622	0.00206618	0.00101943	0.00292349	0.00459057	0.00832384	0.00361829			0.00367182	0.00233195	0.0029953	0.00230058	0.00228284	0.00231684	0.00264989		0.00138474	0.00247803	0.00464132	0.00321784	0.00267071	0.0022176	0.00276837		0.0243684	0.0210088	0.00872378	0.0152268	0.0180944	0.00646114	0.0156472		0.00534894	0.00548454	0.00475005	0.00384266	0.00531477	0.00329992
		sn-Glycerol 3-phosphate	0.134437	0.097437	0.171553	0.134351	0.11584	0.0801047	0.122287		0.183944	0.106503	0.243029	0.168597	0.155455	0.118673	0.1627			0.151424	0.130289	0.149807	0.141615	0.160396	0.115997	0.141588		0.122678	0.114039	0.0659018	0.0838054	0.174328	0.120152	0.113484		0.152198	0.1084	0.0451621	0.0768992	0.0241655	0.105328	0.0853588		0.165271	0.175027	0.103383	0.123895	0.0957375	0.0957465
		1-alkyl-2-acylglycerophosphoethanolamine	5.17528e-06	5.05279e-06	5.08157e-06	1.66969e-05	5.25385e-06	4.93981e-06	7.03337e-06		5.01911e-06	5.1236e-06	5.02614e-06	2.92939e-05	5.18631e-06	5.21361e-06	9.14378e-06			9.50982e-05	5.11094e-06	5.20925e-06	5.13499e-06	5.11643e-06	2.1768e-05	2.29063e-05		5.05157e-06	3.81385e-05	5.12816e-05	5.36788e-06	4.32347e-05	5.12039e-06	2.46991e-05		0.0277898	0.00539608	0.0523716	0.00872956	0.00439969	0.0156725	0.0190599		0.000115671	0.00608779	5.24601e-06	5.48053e-06	5.50266e-06	5.09967e-06
		sn-Glycero-3-phosphoethanolamine	2.53465e-05	5.05279e-06	3.60998e-05	5.04781e-06	3.67695e-05	4.93981e-06	1.8876e-05		2.71463e-05	5.1236e-06	5.02614e-06	2.27487e-05	5.64476e-05	3.42277e-05	2.512e-05			0.000833644	6.15146e-05	5.20925e-06	3.6984e-05	2.69606e-05	2.69869e-05	0.000165217		9.42475e-05	0.00111294	2.97908e-05	5.58792e-05	5.34188e-06	3.56659e-05	0.00022231		0.00313841	0.00429858	0.00716009	0.0047372	0.00994102	0.00456257	0.00563964		0.00148828	0.00485642	0.000615899	0.00044209	0.000377599	0.00074424
		PG(16:0/0:0)[U]	0.632403	0.854848	0.114372	0.703595	1.03987	1.26456	0.768274		0.487579	0.421648	0.379387	0.586831	0.70537	0.808592	0.564901			0.773001	0.489174	0.326781	0.237583	0.36081	0.5828	0.461691		0.507996	0.382586	0.384542	0.598768	0.292375	0.593625	0.459982		0.889891	1.3077	0.954953	1.34485	0.958444	1.14593	1.10029		0.868631	1.08569	1.07123	0.5732	1.09321	0.995195
		PE(16:1e/11,12-EpETE)	0.143224	0.162115	0.0847908	0.137451	0.162468	0.146184	0.139372		0.177283	0.162835	0.102679	0.0656114	0.171069	0.151524	0.1385			0.260911	0.263934	0.342245	0.359465	0.310402	0.238768	0.295954		0.1948	0.192	0.274384	0.241568	0.247915	0.228911	0.22993		0.742527	1.16132	0.87416	1.05301	0.404486	0.546999	0.797083		0.248983	0.298805	0.232977	0.190651	0.244014	0.214937
		PG(16:0/0:0)[U]	0.632403	0.854848	0.114372	0.703595	1.03987	1.26456	0.768274		0.487579	0.421648	0.379387	0.586831	0.70537	0.808592	0.564901			0.773001	0.489174	0.326781	0.237583	0.36081	0.5828	0.461691		0.507996	0.382586	0.384542	0.598768	0.292375	0.593625	0.459982		0.889891	1.3077	0.954953	1.34485	0.958444	1.14593	1.10029		0.868631	1.08569	1.07123	0.5732	1.09321	0.995195
		PE(18:1(9Z)/0:0)	0.00681646	0.00125059	0.00145652	0.0544831	0.00220944	0.00187557	0.0113486		0.00193937	0.00245192	0.00262752	0.00167009	0.00181528	0.00434235	0.00247442			0.0222082	0.0135578	0.00364848	0.00401951	0.0040882	0.0052943	0.00880274		0.00495603	0.013086	0.0159033	0.00648416	0.0116806	0.00719878	0.00988481		0.00662846	0.00625503	0.0160078	0.00511153	0.0065386	0.00379935	0.00739012		0.00846997	0.0137316	0.00506811	0.00517949	0.00586774	0.0069252
		PE(16:0/0:0)	0.0595837	0.0322811	0.0343098	0.151373	0.0607263	0.0346826	0.0621595		0.0357715	0.0339973	0.047188	0.0458821	0.0451327	0.0502801	0.043042			0.0341913	0.0347933	0.0271549	0.0279976	0.0328865	0.0376492	0.0324455		0.0446596	0.0394635	0.0485566	0.0758042	0.0576898	0.0666171	0.0554651		0.0806878	0.0858978	0.0937308	0.085121	0.0646546	0.0599357	0.078338		0.0577556	0.0800768	0.0679099	0.0379839	0.0658146	0.0557317
		PC(7:0/O-8:0)	0.00267048	0.00195517	0.00219553	0.00301376	0.00407398	0.00210539	0.00266905		0.00344251	0.00346465	0.00156868	0.00250416	0.00420174	0.00398412	0.00319431			0.00216667	0.00261785	0.0022513	0.00319727	0.00272875	0.00269228	0.00260902		0.00310021	0.002413	0.00422075	0.00508029	0.00475964	0.00613385	0.00428462		0.00322454	0.00299097	0.00428925	0.003754	0.00297702	0.00340584	0.00344027		0.00348963	0.00444184	0.00448328	0.00228933	0.00399647	0.003777
		PE(18:3(6Z,9Z,12Z)/0:0)	0.00675327	0.00367375	0.00155414	0.00478401	0.00556433	0.0023163	0.00410763		0.00320437	0.00336145	0.00194742	0.00235762	0.0039459	0.00416389	0.00316344			0.0123238	0.00712544	0.00764995	0.00706689	0.00939974	0.00830199	0.00864464		0.00775082	0.0104126	0.0164631	0.0125251	0.0131953	0.0141448	0.0124153		0.0353823	0.0205002	0.017253	0.0190688	0.0143398	0.0131589	0.0199505		0.0238209	0.0299138	0.0187867	0.00869774	0.0199644	0.0143285
		PC(16:0/0:0)[U] / PC(16:0/0:0)[rac]	0.0748501	0.0519539	0.0476997	0.0891634	0.0908373	0.0549979	0.0682504		0.0639312	0.0688221	0.0595713	0.0531767	0.070794	0.0751899	0.0652475			0.0467757	0.0526682	0.0449739	0.055163	0.0572195	0.0576498	0.0524084		0.0526731	0.0572442	0.0763742	0.0861119	0.0839408	0.0869222	0.0738777		0.0846882	0.0906971	0.0999391	0.0827088	0.0614495	0.0678272	0.0812183		0.0630391	0.0790938	0.0752829	0.0512677	0.0855314	0.0637795
		PA(12:0/0:0)	6.81384e-05	5.05279e-06	5.08157e-06	5.04781e-06	5.25385e-06	4.04985e-05	2.15122e-05		5.01911e-06	5.1236e-06	5.02614e-06	4.98833e-06	2.36013e-05	5.21361e-06	8.16202e-06			0.0280361	0.00523714	0.000255461	0.000188934	0.00320165	0.000572989	0.00624871		2.81778e-05	0.0329275	0.00757581	3.63883e-05	0.0144708	0.000293282	0.00922201		0.0305395	0.0190506	0.0190166	0.0355405	0.0207969	0.0162447	0.0235315		0.0236277	0.02914	0.00526983	0.0134518	0.0164816	0.00949536
		PC(18:3(6Z,9Z,12Z)/0:0)[U]	0.00571838	0.00363815	0.00338127	0.00680346	0.00705599	0.00382773	0.00507083		0.0051877	0.00520991	0.00429493	0.00366485	0.00548923	0.0054621	0.00488479			0.00347558	0.00385854	0.00339833	0.00404252	0.00384424	0.00454547	0.00386078		0.00385445	0.00412368	0.00535027	0.00625351	0.00657786	0.0065163	0.00544601		0.00661613	0.00637382	0.00745659	0.00638259	0.00363724	0.00514529	0.00593528		0.00518574	0.00561733	0.00579378	0.00374461	0.00635468	0.00525887
		glycerophosphoglycerol	0.0020744	0.00184902	0.000247068	0.00118626	0.000180037	0.00223684	0.0012956		0.000105476	0.000360472	0.000324023	0.000419256	0.000226988	0.000305724	0.000290323			0.00680739	0.00681206	0.000522317	0.000456398	0.00357451	0.00758674	0.00429324		0.000272975	0.00751426	0.00636287	0.00240634	0.00526783	0.000773705	0.00376633		0.00156838	0.00799326	0.00419593	0.00610628	0.0112914	0.00693999	0.00634921		0.000868332	0.000268211	0.000247531	0.0126937	0.000178041	0.000284009
		choline	6.89584	6.92568	5.46465	6.94817	7.11368	7.32096	6.77816		5.2176	5.52894	6.41069	5.02384	5.35382	5.34147	5.47939			6.64669	5.69276	5.3862	5.27719	5.27961	5.73635	5.6698		5.28702	5.8277	6.45163	6.15284	5.72187	5.39723	5.80638		6.43071	6.46327	6.13613	6.6591	6.55588	5.83838	6.34724		5.79801	6.03389	6.28084	6.82021	6.16158	5.75672
	Sphingolipid	phytosphingosine	0.273221	0.205781	0.212323	0.176569	0.233251	0.171084	0.212038		0.187572	0.137757	0.149284	0.138837	0.399378	0.273237	0.214344			0.0964578	0.129435	0.111736	0.205973	0.0751239	0.101576	0.12005		0.0996312	0.0968887	0.108814	0.123086	0.101597	0.106879	0.106149		0.0842671	0.0867406	0.0801857	0.104064	0.0855826	0.0957502	0.0894318		0.125045	0.0944999	0.0992309	0.0904025	0.0956873	0.0891488
		sphinganine	0.100983	0.0712848	0.0772812	0.0622316	0.0820099	0.0603447	0.0756893		0.0560365	0.0503908	0.0538686	0.051116	0.120294	0.0889657	0.0701119			0.0394089	0.0494985	0.0462337	0.0814645	0.0348185	0.0444117	0.049306		0.0389893	0.0408835	0.0433066	0.0468975	0.040658	0.0464308	0.042861		0.0365665	0.0372352	0.0359336	0.0420027	0.0387336	0.0455766	0.0393414		0.0525367	0.0444157	0.0460292	0.0403563	0.0411294	0.0406775
Nucleotide	Purine metabolism	2'-deoxyadenosine	0.00198285	0.000242566	0.000827758	0.000852763	0.000335196	0.00145265	0.000948964		0.000977431	0.00019797	0.00693482	0.00226405	0.000579408	0.00321484	0.00236142			0.00379052	0.000579029	0.00150374	0.000746261	0.00356644	0.000605147	0.00179852		0.000588206	0.00180649	0.00127609	0.00101751	0.00284291	0.000637635	0.00136147		0.000660704	0.0367532	0.0332246	0.000673177	0.0205556	0.0376768	0.0215907		0.00283559	0.0147353	0.0045178	0.000987189	0.00198973	0.000999761
		adenine	0.800236	0.847865	0.505202	0.623475	0.916304	0.987909	0.780165		0.589883	0.564046	0.690367	0.644981	0.669503	0.662795	0.636929			1.12514	0.975674	0.934368	0.769938	0.890277	1.11874	0.969023		0.692762	1.0642	1.0787	0.834375	0.835096	0.852224	0.892894		2.63983	1.67609	1.70614	2.69905	1.52353	1.3836	1.93804		1.03076	1.33471	1.08356	1.10773	1.04424	0.920026
		adenosine (POS)	1.73774	1.97614	1.00737	1.49391	1.74378	2.01993	1.66314		1.23113	1.26036	1.3175	1.28813	1.38068	1.53996	1.33629			2.40149	1.89276	1.8494	1.83445	1.75612	2.42146	2.02595		1.60111	2.11246	2.35405	2.02726	1.8808	1.98816	1.99397		3.05853	2.94113	3.12392	3.13184	2.80673	2.72532	2.96458		2.21521	2.32595	2.2943	2.28524	2.26905	2.05873
		adenosine (NEG)	0.243574	0.254475	0.149569	0.187463	0.276038	0.300842	0.235327		0.173895	0.167349	0.198653	0.193578	0.200408	0.196587	0.188412			0.340087	0.298296	0.275998	0.231241	0.266494	0.336735	0.291475		0.207596	0.323415	0.327234	0.246523	0.251009	0.253152	0.268155		0.488722	0.501375	0.503559	0.540414	0.460143	0.424208	0.486404		0.310296	0.331	0.326638	0.32836	0.318388	0.275093
		allantoin (POS)	0.000692412	0.000487653	0.000417157	0.000892883	0.000678202	0.000581398	0.000624951		0.000433771	0.000702143	0.000392138	0.000486449	0.0006996	0.000548611	0.000543785			0.00918201	0.00216464	0.000792807	0.000792394	0.000558332	0.000589181	0.00234656		0.000326712	0.000395908	0.00230313	0.000472716	0.00135864	0.000632592	0.000914949		0.00146354	0.0680319	0.00163385	0.00128478	0.00113012	0.0120871	0.0142719		0.0102632	0.0131979	0.00508432	0.00981801	0.00428448	0.00378255
		allantoin (NEG)	0.029878	0.029797	0.0133121	0.0294759	0.0072822	0.02957	0.0232192		0.0305848	0.00974193	0.00949898	0.00875217	0.0292925	0.029299	0.0195282			0.0278074	0.0295423	0.0292306	0.030272	0.0307743	0.0316104	0.0298728		0.0298134	0.0307843	0.0302697	0.0305076	0.0303995	0.0309221	0.0304494		0.030986	0.0309181	0.0312091	0.0107613	0.0287509	0.0305634	0.0271981		0.0289147	0.0307043	0.0311082	0.0293091	0.0302685	0.0301994
		guanine	0.0702967	0.0673394	0.0403081	0.108427	0.0813822	0.0796126	0.074561		0.0487943	0.0508017	0.0695274	0.042039	0.0495425	0.0561476	0.0528087			0.133366	0.0997693	0.0698827	0.05428	0.074447	0.0958142	0.0879266		0.0653852	0.0996803	0.134442	0.0657405	0.100325	0.0723308	0.0896507		0.121112	0.122641	0.145094	0.129261	0.12265	0.0820449	0.120467		0.0802183	0.0845239	0.0818294	0.111613	0.0903976	0.0977596
		guanosine (POS)	0.0447227	0.0437304	0.0255903	0.0623433	0.0496463	0.0509297	0.0461605		0.0301795	0.0317698	0.0435643	0.0266489	0.0308609	0.0362878	0.0332185			0.0858807	0.0656507	0.0447472	0.0364602	0.0481776	0.0624378	0.0572257		0.0416761	0.0648088	0.0897358	0.0436477	0.0644091	0.045943	0.0583701		0.0767374	0.0818321	0.074889	0.0859548	0.0775005	0.0561719	0.0755143		0.053501	0.0530797	0.0545175	0.0711077	0.0598792	0.0647686
		guanosine (NEG)	0.128791	0.128867	0.0778423	0.178829	0.145449	0.15339	0.135528		0.0946102	0.0883005	0.137987	0.081998	0.0965104	0.105614	0.100837			0.222521	0.190662	0.131017	0.0973411	0.141306	0.176134	0.15983		0.125676	0.183233	0.254201	0.121492	0.176248	0.127592	0.16474		0.316286	0.336973	0.320073	0.324438	0.293963	0.236985	0.304786		0.177178	0.19232	0.18667	0.182593	0.181913	0.187441
		inosine	0.00226171	0.00141167	0.00152695	0.00224893	0.00268974	0.00276481	0.00215063		0.00251757	0.00218879	0.00182799	0.00173495	0.00217793	0.00289774	0.00222416			0.00739777	0.00546619	0.00454487	0.00783551	0.0054249	0.00526299	0.0059887		0.00443662	0.00723731	0.00965461	0.0066109	0.00451434	0.0064143	0.00647801		0.00969997	0.00598146	0.0277983	0.0180722	0.00721073	0.00689688	0.0126099		0.00799927	0.0135109	0.00845879	0.00830289	0.0232616	0.00711135
		xanthosine	0.000591413	0.00076439	0.000188859	0.000603379	0.000678682	0.00059208	0.000569801		0.000300354	0.000653279	0.000205868	0.000222191	0.000421359	0.000588078	0.000398521			0.00503833	0.000793071	0.000385643	0.000852846	0.00072881	0.000738645	0.00142289		0.000487608	0.00322021	0.002032	0.000611754	0.000444339	0.000717323	0.0012522		0.00291229	0.000665515	0.00262978	0.000512709	0.0174779	0.000646986	0.00414087		0.000551894	0.00353694	0.000956202	0.00114974	0.00125764	0.00135875
		2'-O-methyladenosine	0.000661649	0.000517962	0.000350521	0.000984713	0.00122583	0.00124797	0.000831441		0.000425529	0.000401731	0.000689791	0.00129755	0.000623274	0.000790948	0.000704804			0.00182108	0.00146556	0.00127462	0.000632764	0.000726153	0.00100846	0.00115477		0.00146132	0.00165869	0.00168996	0.00106493	0.0011828	0.00113348	0.0013652		0.0455169	0.0390235	0.0861623	0.0287805	0.0219056	0.0254322	0.0411368		0.00251256	0.0124199	0.00517409	0.00413066	0.0102078	0.00104597
	Pyrimidine metabolism	cytosine	0.0109701	0.0112341	0.0120751	0.011479	0.0123472	0.0106276	0.0114555		0.0119642	0.0115108	0.0125164	0.0116574	0.0120153	0.01212	0.011964			0.0131848	0.0113855	0.0124067	0.0109431	0.0107448	0.00957021	0.0113725		0.0116049	0.0114585	0.0111198	0.012131	0.0134592	0.0127143	0.0120813		0.0128199	0.0132788	0.0160789	0.0118215	0.016359	0.0134922	0.0139751		0.0114796	0.0129333	0.0118072	0.0119553	0.0132053	0.0115178
		orotidine	0.000612372	0.000775719	9.89003e-05	0.00058855	0.000551974	0.00108905	0.000619428		0.00018104	0.000168741	0.000171083	0.000232755	0.000400964	0.000439571	0.000265692			0.00145055	0.000961235	0.00047992	0.000467793	0.000669181	0.0008085	0.000806196		0.00016875	0.00163842	0.000671906	0.000307075	0.000703574	0.000166172	0.000609316		0.00237318	0.00248701	0.00315518	0.00235054	0.00371447	0.00239142	0.0027453		0.00403822	0.00184551	0.00100422	0.00149399	0.0014102	0.000726423
		uracil (POS)	0.0410168	0.0375413	0.0238646	0.0524181	0.0424351	0.0463285	0.0406007		0.0249706	0.0227461	0.047189	0.0279243	0.025044	0.0281468	0.0293368			0.0396009	0.0348922	0.0365618	0.0290393	0.037852	0.0487739	0.0377867		0.0321015	0.0468058	0.0406071	0.0404905	0.0375807	0.0408048	0.0397317		0.0905231	0.117263	0.120955	0.11915	0.0951929	0.0795711	0.103776		0.0412769	0.0561182	0.0467494	0.0531732	0.0475889	0.0396736
		uridine (NEG)	0.23544	0.234337	0.131462	0.319228	0.256007	0.30719	0.247277		0.138775	0.120707	0.30048	0.157258	0.136678	0.149526	0.167237			0.219669	0.208453	0.194961	0.145318	0.205957	0.275857	0.208369		0.184607	0.303717	0.258517	0.231277	0.209256	0.246288	0.238943		0.570405	0.766428	0.847123	0.757371	0.567425	0.544362	0.675519		0.255239	0.361869	0.293592	0.304808	0.287271	0.245147
Secondary metabolism	Flavonoids	apigenin	0.000534565	0.000593941	0.000562937	0.000744548	0.000728651	0.000256554	0.000570199		0.000557956	0.000579823	0.000524933	0.000607414	0.000723086	0.000387961	0.000563529			0.00191487	0.00186841	0.000573148	0.000559001	0.000970788	0.000488139	0.00106239		0.000598114	0.00251381	0.00109949	0.000598362	0.000979927	0.000558246	0.00105799		0.0460686	0.0271374	0.0136912	0.0152206	0.0238605	0.00527441	0.0218755		0.00423911	0.0208344	0.00317125	0.00111889	0.017434	0.00199406
		dihydrokaempferol	0.0022826	0.00280621	0.00370674	0.00356912	0.00507568	0.00348866	0.00348817		0.00250062	0.00195938	0.00540113	0.0042811	0.0034687	0.00675632	0.00406121			0.00754851	0.00147734	0.00149373	0.000406227	0.00356304	0.00295052	0.00290656		0.0018054	0.00330176	0.00548452	0.00129743	0.0138261	0.00221442	0.00465494		0.793979	1.53713	0.183574	0.424551	0.463366	0.0418369	0.574072		0.0361229	0.226247	0.0254043	0.000863717	0.0142756	0.00150979
		luteolin	2.4146e-05	2.42296e-05	5.08157e-06	0.000102862	5.52189e-05	2.73745e-05	3.98188e-05		4.45546e-05	5.20251e-05	5.02614e-06	4.98833e-06	0.00012004	3.22509e-05	4.31474e-05			0.00232956	0.000740997	0.000371532	0.000167749	0.000180181	8.09542e-05	0.000645163		0.000122259	0.0020611	0.000553572	0.000150555	0.000629672	0.000179441	0.0006161		0.00326325	0.00650887	0.00773224	0.00601629	0.00505495	0.00321908	0.00529911		0.00140591	0.00444323	0.00642759	0.00395575	0.0068731	0.00183762
		chrysoeriol	0.0204062	0.0151942	0.0164372	0.0105634	0.0151447	0.0161557	0.0156502		0.0154927	0.0150591	0.0158764	0.0133568	0.0152942	0.0212347	0.0160523			0.0166618	0.0136293	0.013777	0.0127802	0.0127383	0.0166959	0.0143804		0.014302	0.0157967	0.0155693	0.0156209	0.0192365	0.0154914	0.0160028		0.0287882	0.0217522	0.0291091	0.0222838	0.0247549	0.0208039	0.024582		0.0190375	0.0243761	0.0178707	0.0210482	0.0258554	0.0160369
	Phenylpropanoids	ferulate	0.208757	0.202447	0.144314	0.306786	0.267762	0.280545	0.235102		0.0913239	0.0696148	0.0985724	0.13949	0.152534	0.156518	0.118009			0.11665	0.108969	0.0730559	0.0651194	0.0975704	0.129642	0.0985011		0.0761651	0.116207	0.136	0.124775	0.102591	0.0793149	0.105842		0.29368	0.202985	0.285772	0.235852	0.302802	0.28724	0.268055		0.150661	0.221518	0.129362	0.113264	0.0934218	0.102528
		vanillin	0.319945	0.296424	0.314376	0.278328	0.348357	0.289519	0.307825		0.276582	0.278119	0.225407	0.275606	0.280129	0.258227	0.265678			0.250551	0.307409	0.411703	0.371413	0.30329	0.291755	0.322687		0.290322	0.288589	0.2399	0.316191	0.320696	0.316935	0.295439		0.300037	0.288698	0.364624	0.288921	0.227376	0.311327	0.296831		0.251158	0.305799	0.240263	0.257129	0.235528	0.227226
Xenobiotics	Chemicals	succinimide	0.0109572	0.252043	0.00944775	0.279882	0.00808596	0.237274	0.132948		0.27157	0.246629	0.256083	0.24935	0.27047	0.265924	0.260004			0.273866	0.00666678	0.262542	0.255296	0.2741	0.248888	0.220226		0.270502	0.216813	0.256421	0.0106615	0.291545	0.010544	0.176081		0.248115	0.0105001	0.299957	0.275854	0.295824	0.00660364	0.189476		0.292712	0.293908	0.229388	0.294666	0.256407	0.228088
Hormone metabolism	Hormone	Jasmonic acid	0.527162	0.862364	0.017507	0.662652	0.498551	1.24817	0.636067		0.0952497	0.0519747	0.0582053	0.104782	0.10802	0.280531	0.116461			1.13368	1.38078	0.521688	0.52979	0.998161	2.39221	1.15939		0.0315015	1.479	1.40411	0.722021	0.510432	0.257709	0.734129		0.27454	0.394403	0.208245	0.618937	0.341642	1.44411	0.54698		0.204755	0.0271434	0.0479637	1.10636	0.0251293	0.125467
		(-)-Jasmonic acid	0.192343	0.307744	0.00373935	0.303021	0.325346	0.629207	0.293567		0.0329415	0.0183342	0.0273061	0.0359862	0.0400544	0.0895023	0.0406874			0.349479	0.386507	0.219079	0.194173	0.323131	0.784788	0.376193		0.00795645	0.172921	0.251869	0.170816	0.108973	0.0649459	0.12958		0.137226	0.14922	0.0436926	0.241239	0.0915239	0.595682	0.209764		0.0498804	0.00640702	0.0108888	0.183602	0.00606767	0.0408405
		(3S,7R)-iso-jasmonic acid	0.0323511	0.0348283	0.0043812	0.0159255	0.0614119	0.0385808	0.0312465		0.0037846	0.00216185	0.00192034	0.00399204	0.0041299	0.0088481	0.00413947			0.0417226	0.0491626	0.0106651	0.00908124	0.0246851	0.0634615	0.0331297		0.00218578	0.0150205	0.0324737	0.02107	0.0194879	0.0147754	0.0175022		0.00839058	0.0183439	0.012338	0.0257207	0.0141025	0.0283654	0.0178768		0.0111513	0.00320662	0.00445475	0.0442468	0.00421103	0.0120872
[truncated: 1 more columns]

## Sheet: Log2FC
Supplemental table 2_Metabolomics both leaves		Metabolites	-K vs +K	-K vs +K	-K vs +K	-K vs +K	-K vs +K	-K vs +K		After infecion	-K vs +K	-K vs +K	-K vs +K	-K vs +K	-K vs +K	-K vs +K		-K+I vs -K	-K+I vs -K	-K+I vs -K	-K+I vs -K	-K+I vs -K	-K+I vs -K		+K+I vs +K	+K+I vs +K	+K+I vs +K	+K+I vs +K	+K+I vs +K	+K+I vs +K		-K+I vs +K+I	-K+I vs +K+I	-K+I vs +K+I	-K+I vs +K+I	-K+I vs +K+I	-K+I vs +K+I
Amino acid	Serine family (phosphoglycerate derived)	N,N-Dimethylglycine (NEG)	-0.128271	-0.0599013	-0.415693	-0.111417	-0.126909	-0.0890742			0.127954	-0.282374	-0.845635	-0.723376	-0.680258	0.0375615		-0.214989	-0.302069	0.196338	0.56461	0.29597	-0.0925384		0.388378	0.105368	0.0953921	0.484561	0.160666	0.546073		-0.554001	-0.719893	-0.836476	-0.756862	-0.597995	-0.632313
		glycine(NEG)	0.788951	0.225954	0.0952449	0.508256	-0.0367238	0.526622			-0.108103	-0.229284	-0.235978	-0.552792	-0.0224896	0.184925		-0.317004	0.412671	0.376801	0.0699597	0.0755127	0.0638866		-0.0175314	0.153549	-0.0491865	-0.0138962	0.0357045	-0.169879		-0.434948	0.0116171	0.187069	-0.460936	0.0119914	0.464647
		Glycine (POS)	0.788951	0.225954	0.0952449	0.508256	-0.0367238	0.526622			-0.108103	-0.229284	-0.235978	-0.552792	-0.0224896	0.184925		-0.317004	0.412671	0.376801	0.0699597	0.0755127	0.0638866		-0.0175314	0.153549	-0.0491865	-0.0138962	0.0357045	-0.169879		-0.434948	0.0116171	0.187069	-0.460936	0.0119914	0.464647
		Serine (POS)	0.430084	0.359363	0.0959537	0.219013	0.111231	0.421001			0.426475	0.332046	0.118965	0.130674	0.39173	0.744461		0.971193	0.877434	0.994746	1.44215	1.20837	1.09485		1.11579	1.23171	0.995136	1.1018	1.32387	1.42437		0.277777	-0.0111695	0.114895	0.428746	0.276734	0.39668
		Serine (NEG)	-0.331662	-0.365054	-0.722841	-0.2254	-0.533667	-0.165822			-0.0387272	-0.178657	-0.328661	-0.283874	-0.128994	0.222152		1.15809	0.939712	1.22377	1.66543	1.36125	1.31764		1.20847	1.14812	1.12717	1.29068	1.57733	1.46224		-0.0916207	-0.399338	-0.237308	0.0476599	-0.313867	0.0672845
	Aromatic amino acid metabolism (PEP derived)	3-(4-hydroxyphenyl)lactate	0.048533	0.239482	0.180201	0.310167	0.0238745	0.105566			0.212626	0.152601	-0.108712	-0.155049	0.0757479	0.151061		-0.16347	-0.656342	0.0886419	-0.17939	-0.249182	-0.593173		0.305787	-0.0547853	-0.313209	-0.114552	-0.0682786	-0.182053		-0.230362	-0.469708	0.328991	-0.241572	-0.1047	-0.288512
		N-acetylphenylalanine	0.474091	0.433713	0.0710601	0.492625	0.304592	0.538842			1.22114	-0.186638	-0.353345	0.188454	0.0245415	0.321035		5.00735	5.82119	6.36951	6.12206	5.36088	5.50568		2.89376	3.14904	2.37124	2.4059	2.54026	2.60524		2.91904	2.55691	3.49046	4.13686	2.84393	3.23502
		Phenylalanine (NEG)	-0.190617	-0.140175	-0.564127	0.481585	-0.694459	-0.471895			0.0418442	0.066391	-0.0842367	-0.177728	0.413114	0.697107		2.59263	2.6978	2.91077	3.11006	2.22945	2.23317		0.785222	0.836184	1.19545	0.934645	0.983039	1.03651		1.85954	1.93531	1.60414	1.88152	1.59527	1.76556
		Phenylalanine (POS)	-0.129381	-0.122562	-0.516262	0.470926	-0.65285	-0.502018			0.0730095	0.118997	-0.112853	-0.207819	0.302519	0.686401		2.51366	2.64056	2.91517	3.05508	2.27329	2.19108		0.819561	0.904308	1.20721	0.924666	0.98665	1.04839		1.77737	1.86273	1.55649	1.8086	1.55539	1.69307
		quinate	0.866639	0.69546	0.666298	0.570363	0.708704	0.568694			0.782945	-0.260104	-0.398896	-0.0288047	-0.306761	-0.138573		1.15985	1.79719	1.74248	1.88891	1.84357	1.62621		0.89492	0.480013	0.264368	0.49141	0.238272	0.377203		0.846791	1.04074	1.04733	1.36952	1.29278	1.11082
		Shikimate 3-phosphate	-0.0457231	-0.296854	-0.145167	-0.052871	0.54183	-0.0451063			-0.158223	0.0456252	-0.186617	-0.192489	-0.184848	0.0561286		-0.0200803	0.0324571	-0.0726137	-0.18723	0.137387	-0.259223		-0.427663	0.069511	-0.163214	-0.15356	-0.0561029	-0.185012		0.309879	0.0136478	-0.0959581	-0.218143	-0.00255619	-0.0413569
		L-Tryptophan (NEG)	-1.40046	-1.61086	-1.79374	-1.4614	-1.8505	-1.40558			-0.800766	-0.368139	-0.686961	-0.758239	-0.0499474	0.146935		1.98325	1.59397	1.86278	1.76225	1.1268	1.30324		0.356373	0.552673	0.993999	0.820163	0.817583	0.862744		0.8409	0.71076	0.17501	0.157436	0.144953	0.477543
		Tryptophan	-1.35958	-1.60983	-1.79362	-1.43824	-1.8502	-1.41859			-0.785893	-0.331529	-0.6997	-0.736986	-0.0735578	0.155463		1.92154	1.54648	1.86746	1.725	1.10508	1.25256		0.307216	0.511095	0.98692	0.846267	0.776841	0.858601		0.872161	0.751277	0.165718	0.128311	0.149346	0.434694
		quinate	0.866639	0.69546	0.666298	0.570363	0.708704	0.568694			0.782945	-0.260104	-0.398896	-0.0288047	-0.306761	-0.138573		1.15985	1.79719	1.74248	1.88891	1.84357	1.62621		0.89492	0.480013	0.264368	0.49141	0.238272	0.377203		0.846791	1.04074	1.04733	1.36952	1.29278	1.11082
		tyrosine	-0.17093	-0.167956	-0.547462	-0.204342	-0.493003	-0.315768			0.0766803	-0.0552956	-0.144695	-0.195504	0.0301223	0.334815		1.79673	1.65289	1.78456	1.92738	1.60289	1.38732		0.695238	0.641702	0.839458	0.661208	0.585727	0.778134		1.18459	0.955844	0.805597	1.03702	1.05203	0.882876
		Tyrosine (NEG)	-0.177992	-0.280652	-0.576528	-0.255595	-0.559151	-0.435934			0.0718424	-0.0879361	-0.102406	-0.192197	-0.00637955	0.501549		1.75427	1.64122	1.82388	1.9967	1.65669	1.26843		0.704134	0.681751	0.996139	0.865283	0.646814	0.900879		1.1394	0.871165	0.732554	0.888266	1.01633	0.74925
		Tyrosine (POS)	-0.17093	-0.167956	-0.547462	-0.204342	-0.493003	-0.315768			0.0766803	-0.0552956	-0.144695	-0.195504	0.0301223	0.334815		1.79673	1.65289	1.78456	1.92738	1.60289	1.38732		0.695238	0.641702	0.839458	0.661208	0.585727	0.778134		1.18459	0.955844	0.805597	1.03702	1.05203	0.882876
		tyramine	0.189712	0.030244	1.3984	0.980352	0.58883	0.0283106			0.245763	0.105877	-0.576867	-0.224159	-0.368301	-0.125498		1.84726	1.56918	1.78638	1.8534	1.90938	1.54955		0.240588	-0.0954399	-0.293086	-0.186351	-0.0766427	-0.241452		1.84514	1.73544	1.46073	1.81729	1.60012	1.65426
	Aspartate family (OAA derived)	L-ALANINE	0.336186	0.182607	-0.398083	0.668058	0.0469263	0.00342427			-0.262901	-0.288196	-0.333255	-0.457457	-0.385407	-0.113247		1.33008	1.26256	1.47816	1.26398	1.3576	0.753983		0.290472	0.494498	0.212386	-0.00770486	0.0583897	-0.144586		0.778713	0.536668	0.919698	0.812579	0.913122	0.704002
		D-Asparagine	0.0105033	-0.154918	-0.228368	0.387794	1.29164	2.57363			2.91216	3.00086	2.1202	1.89116	4.18073	2.99981		2.61035	3.45688	4.17464	5.10705	2.67458	2.74019		3.26	4.023	3.22102	2.8998	4.82207	3.13643		2.17742	2.46105	2.60219	2.92832	2.00694	2.59332
		L-aspartate	-1.14132	-1.12053	-1.23966	-0.825297	-0.759564	-0.39357			0.10735	-0.0281177	-0.423739	-0.25715	-0.0615502	0.348774		0.62307	0.514753	0.945169	1.10111	1.07107	0.561286		1.03874	0.836305	0.897557	0.889793	1.21748	1.21304		-0.325492	-0.366359	-0.432081	-0.0714092	-0.216912	-0.352478
		Lysine (POS)	0.410986	0.546442	-0.0184713	1.20912	0.126367	0.519168			0.672417	0.7674	0.498473	0.487161	1.34193	1.37877		2.40449	2.25676	2.70369	2.51352	1.79729	1.81122		1.13893	0.9872	1.08526	1.13183	1.60341	0.92333		1.91277	2.05312	2.00083	1.78375	1.51484	2.17451
		S-Adenosyl-methionine	-0.294582	0.429918	0.201234	0.368171	-0.141573	0.0675313			-0.318499	-0.430262	-0.631138	0.0950874	-0.181441	-0.777035		0.871643	0.548029	1.40789	0.807609	0.179739	0.544419		0.0750957	0.917282	0.492988	0.615392	1.17074	0.318611		0.827576	-0.689851	0.230264	0.289279	-0.953169	-0.55488
		L-saccharopine	4.11496	4.2528	1.37717	1.35726	2.56314	2.56865			-0.359109	-0.991137	-1.1235	-0.190067	-0.783492	-0.115411		4.01042	4.18006	4.44395	3.64624	3.87468	3.20571		1.37794	1.69475	0.941446	1.59128	1.1277	1.09073		2.28386	1.51886	2.2691	1.81992	1.96975	1.69126
		Threonine	-0.318183	-0.364922	-0.639949	-0.294625	-0.71251	-0.194783			-0.110085	0.404576	0.00749137	-0.285354	0.761054	0.589438		1.09489	1.00658	1.21226	1.33776	0.620523	0.834849		-0.108651	0.116204	0.130131	-0.0597316	0.51974	0.0852995		1.07197	1.29303	1.06572	0.985111	0.794715	1.29698
		3-(Phosphoacetylamido)-L-alanine	0.229065	0.19627	0.0564523	1.36185	0.147746	0.473567			4.35718	-0.362247	-0.364382	0.0428214	1.08611	-0.513401		2.00122	1.9831	1.53397	1.3349	1.35098	1.48718		4.50982	-0.0500381	-0.408064	-0.0294665	1.67972	-0.19173		1.82994	1.61622	1.77078	1.40014	0.958169	1.12732
		2-pyrrolidinone	-0.103921	-0.0325456	-0.109064	-0.465146	0.0742498	-0.0846899			-0.124635	0.43518	0.495947	0.00625344	0.248928	0.315531		0.334899	-0.329722	-0.328147	0.158986	-0.216757	-0.328111		-0.151155	0.176108	-0.07169	-0.0664674	0.381503	0.187094		0.287184	-0.0899368	0.229055	0.204219	-0.287088	-0.194792
		arginine	0.770402	0.811286	0.363715	1.52428	0.831594	0.960418			0.832896	1.26698	0.71592	0.612509	2.45217	1.91022		2.43758	1.4465	3.15601	2.36522	1.21132	1.39301		1.64631	1.46949	1.86898	1.83923	3.16268	1.68568		1.51225	1.37402	1.51685	0.773902	0.511792	1.56678
		glutamate	-0.463434	-0.578754	-0.362297	-0.433505	-0.55655	-0.497907			-0.825981	-0.268545	-0.114942	-0.282104	-0.067602	-0.187353		1.55691	1.00802	1.0478	0.65393	0.825124	0.578839		0.135577	0.599757	0.447502	0.206273	0.79515	0.277018		0.386012	0.152479	0.490355	0.149937	0.00659339	0.0706495
		L-GLUTAMINE (NEG)	1.15255	0.896239	0.151224	0.817928	1.33439	1.39761			0.685814	0.953954	0.505769	0.0942718	1.31765	1.00036		2.05105	2.48329	2.61146	3.20847	1.80634	1.82211		0.949519	1.0542	0.660582	0.370353	1.14487	0.573881		1.84324	2.3846	2.41751	2.59774	1.88209	2.15348
		L-GLUTAMINE (POS)	0.297188	0.251689	0.219287	0.286592	0.21719	0.618261			0.192002	-0.189982	0.35905	-0.113296	-0.293445	0.494288		-0.961921	-0.309167	-0.644868	-0.345508	-0.600413	-0.685729		-0.22516	-0.406025	-0.147491	-0.25668	-0.373332	-0.311069		-0.561482	-0.138617	-0.153696	-0.234903	-0.541054	0.102786
		Histidine (POS)	0.224801	0.00972293	-0.132048	0.84869	-0.0930777	0.149848			0.174594	0.162616	-0.351366	-0.265963	0.530543	0.728786		2.22194	2.65271	3.14795	3.07291	2.16698	2.01972		1.20676	1.38375	1.15765	1.19513	1.68916	1.31983		1.17161	1.42903	1.42384	1.46265	1.00008	1.23446
		Histidine (NEG)	-0.748811	-0.768785	-1.00557	0.431513	-0.861656	-0.388991			-0.128537	-0.0275894	-0.480707	-0.522905	0.398015	0.702297		3.09113	3.33721	4.11953	4.07176	2.94424	2.81466		1.51246	1.7521	1.67963	1.6637	2.1544	1.83397		1.45397	1.55767	1.72707	1.63354	1.17552	1.43886
		Proline (POS)	-0.501546	-0.478186	-1.15077	1.28246	-0.654505	-0.570521			-0.292438	0.193307	0.664595	-0.00788486	0.0803153	0.394725		3.59612	2.56118	3.51705	2.65025	2.27037	2.40503		0.243867	1.23355	1.38609	0.476188	1.04184	0.359938		3.16306	1.72575	2.7967	2.16793	1.54095	2.35152
		L-PROLINE (NEG)	-0.917086	-0.838735	-1.51682	1.4976	-0.933948	-0.622056			-0.510084	-0.179101	0.151755	-0.307678	-0.384665	-0.161627		4.4177	3.65522	4.85654	3.7782	3.49129	3.66263		0.484216	1.32312	1.57175	0.74114	1.34094	0.524054		3.63857	2.29323	3.42769	2.7081	2.10094	2.96896
		L-Histidinol phosphate	-0.0112565	-0.149849	0.0426088	-0.185661	0.219796	-0.0505841			-0.164933	-0.0978078	-0.183315	-0.447823	-0.132238	-0.313169		-0.0243493	-0.0123493	0.211708	0.364885	0.142218	0.283206		-0.0311404	-0.0917777	-0.0240141	-0.0843747	0.028232	-0.174854		-0.161752	-0.0330225	0.0523966	-0.0332831	-0.0181337	0.148587
	Branched Chain Amino Acids (OAA derived)	Isoleucine	-0.252865	-0.206683	-1.00372	0.0682488	-0.804063	-0.564534			-0.0847715	0.281943	0.107158	-0.0668547	0.326278	0.919776		1.54025	0.988394	1.37394	1.26052	0.993427	0.74621		0.0673917	0.199115	0.393546	0.489482	0.703916	0.329051		1.36617	1.07748	1.06227	0.698017	0.683469	1.17806
	Branched Chain Amino Acids (pyruvate derived)	D-Leucine	-0.580338	-0.490169	-1.09807	-0.257088	-0.909614	-0.65204			0.00791062	0.418038	0.173584	0.0422946	0.643522	1.24513		1.6021	0.953428	1.29907	1.33502	0.758765	0.618553		0.200118	0.315682	0.622528	0.596997	0.76199	0.537191		1.3311	1.07358	0.815017	0.712623	0.649334	1.1033
		Tyrosyl-Valine	-0.0527558	0.166205	-0.266895	0.668081	0.101565	0.189431			0.193685	0.45962	0.486751	0.176709	0.0394546	-0.202205		-0.790161	-0.899989	-1.08308	-0.848094	-0.365296	-0.16618		-0.126518	-0.096793	0.174563	-0.1683	-0.0871637	-0.292362		-0.471149	-0.377855	-0.780992	-0.505988	-0.273183	-0.191416
	Amines and polyamines	5'-Methylthioadenosine	-0.630798	-0.819098	-1.17592	-1.042	-0.748144	-0.591194			0.458852	-0.197733	-0.448797	-0.235789	-0.446698	-0.0359892		0.834977	1.01333	2.01325	1.78735	1.91329	1.01146		1.23585	1.13875	1.15364	1.27856	0.748538	1.00085		-0.133621	-0.294054	0.267179	0.230231	0.746914	-0.0611095
	Glutathione metabolism	gamma-glutamylglutamine	2.12465	1.8644	0.881854	1.6019	2.04786	1.943			0.968204	0.790821	0.397999	0.273706	1.38654	0.816815		2.58321	3.18094	3.08359	3.78745	2.28161	2.26603		1.94218	2.26774	1.31051	1.32008	2.05391	1.09687		1.63829	1.7578	2.14278	2.53935	1.51699	2.02846
Carbohydrate	Glycolysis	D-Fructose 6-phosphate	0.0104587	-0.0216949	0.052345	-0.467738	1.55367	0.0275426			9.593	-1.08905	-1.2302	1.53964	0.328737	-0.766195		3.74987	4.53108	9.42402	8.94766	5.41412	6.96034		10.5173	2.18539	2.61489	8.679	2.60928	3.4132		1.30298	1.09277	2.72731	2.21781	3.28554	2.12642
		dTDP-glucose	0.0221332	-0.0101461	0.00779133	0.00843426	0.00922321	-0.0385345			6.95528	-0.773771	-1.27293	0.0239161	-0.457909	2.22513		-0.576873	0.553179	2.25605	0.600236	0.0397041	0.356207		6.1566	-2.21516	-2.1538	0.358171	-1.80576	0.0698545		0.298381	6.92528	3.07114	0.710104	1.63068	2.20301
		Ferrous lactate	-0.268786	0.277165	0.236893	0.26697	-0.108099	0.454687			-0.0891729	-0.853776	-0.266502	-0.513214	0.0663016	-0.397153		-0.169016	0.682991	0.0225823	-0.39671	-0.0566864	0.631215		0.0143449	0.0384685	-0.38396	0.120933	0.282437	0.218045		-0.311772	-0.447945	0.329711	-0.920985	-0.30444	-0.0343677
		pyruvate (POS)	-0.321549	-0.182129	-0.721309	-0.192867	-0.0841933	0.0772417			0.334121	0.18347	0.102288	0.17494	0.340603	0.0915674		0.00130919	0.31343	0.315338	0.816942	0.176896	0.480359		0.421676	0.132308	0.334973	0.398692	0.261858	0.480703		-0.101522	0.389233	0.0857197	0.572836	0.238157	0.0950296
		pyruvate (NEG)	-0.282094	-0.220656	0.117428	0.014891	-0.242302	-0.51604			0.496508	0.265915	0.0555586	-0.0342895	0.031682	0.113289		-0.512974	0.00178842	0.107561	0.557148	-0.387482	-0.367153		0.198047	0.108253	-0.149975	0.175794	-0.190636	-0.322301		-0.253274	0.159845	0.315	0.245026	-0.167485	0.0786457
	TCA cycle	cis-aconitate (POS)	-0.0197168	-0.044214	0.0816209	0.0673419	-0.258884	-0.206664			1.78519	-1.2294	-1.1645	-0.142242	-1.17712	0.047984		2.36351	2.84251	2.83095	3.20096	3.11259	2.62359		2.5196	0.985832	0.787268	1.46243	0.78178	1.81385		1.13199	0.545324	0.815436	1.60453	1.0476	0.845618
		cis-aconitate	0.00264902	-0.0380378	-0.0731864	-0.0153475	0.0160831	-0.00906549			-0.0642067	-0.0968354	-0.0720118	-0.168332	-0.146279	-0.0493553		0.0920704	0.299387	0.795192	0.473891	-0.146069	0.167259		-0.062478	-0.0431281	-0.00278889	-0.0309096	0.0694288	-0.0966248		0.0805084	0.245758	0.726899	0.329132	-0.301484	0.207934
		citrate (POS)	0.0689374	0.152995	-0.0527381	0.408096	0.196072	0.161371			0.297231	0.572672	-0.896914	0.422203	-0.319372	0.216748		0.487126	1.62686	1.05518	0.15332	0.15449	0.473149		3.01349	0.951597	0.371398	0.727945	1.86884	0.810249		-1.47064	1.82242	0.794609	-0.24831	-1.56787	0.0352217
		citrate (NEG)	-1.19801	-1.1471	-0.765034	-1.22813	-1.37377	-1.3438			0.220468	0.177983	0.329025	0.467764	0.433874	0.760106		-0.799297	-0.428583	-0.536304	-0.375356	-0.87534	-0.945295		0.155934	-0.0444468	0.369295	0.745673	0.116546	0.452269		-0.734544	-0.148604	-0.580708	-0.621971	-0.56537	-0.692158
		Dihydroxy fumarate	0.382178	0.454646	0.0656683	1.22148	0.863417	0.707101			0.391464	-0.705921	-0.265483	-0.1318	-0.9204	-0.23839		1.83253	2.04057	2.73258	2.10952	2.41213	1.94315		0.223571	-0.009791	0.0722995	0.439377	-0.397024	0.0838595		1.82663	1.37051	2.41174	1.57927	1.8021	1.60423
		malate	-0.39498	-0.453178	-0.43855	-0.136512	0.0554013	-0.0949987			-0.174393	-0.149987	-0.18265	-0.162714	-0.204493	-0.159346		0.957169	0.455547	0.39827	0.456814	0.54055	0.440453		0.258311	0.409654	0.0878152	0.277347	0.302448	0.323266		0.529404	-0.0883231	0.13397	0.0160058	0.0348456	-0.0388594
		maleate	-0.0649006	-0.137632	-0.0720564	-0.17034	-0.0926837	-0.0681407			0.00558385	-0.0297463	0.138202	0.0465261	0.0670494	-0.00224911		0.0695425	-0.0330416	-0.0375054	0.0636487	-0.0671857	-0.00675198		0.0100246	0.0573204	0.089615	0.103268	-0.0112545	-0.0056129		0.0649839	-0.117235	0.0082208	0.00681739	0.0103064	-0.00320507
		Methyloxaloacetate	-1.12177	-1.13786	-0.47307	-1.20296	-1.28701	-1.06507			0.304393	0.290118	0.447726	0.690632	0.544569	1.0684		-1.08026	-0.891937	-0.818056	-0.906747	-1.29241	-1.49784		0.183941	0.0893006	0.558151	0.99287	0.192098	0.680633		-0.958762	-0.649135	-0.947164	-1.13658	-0.933504	-1.21644
		trans-aconitate	-1.56191	-1.52289	-0.82746	-1.62723	-1.78773	-1.90331			0.232537	0.169446	0.527262	0.54646	0.56299	1.33025		-0.853267	-0.766829	-0.924129	-0.562155	-1.28582	-1.61055		0.219912	0.047096	0.640437	1.19621	0.154192	0.907036		-0.857246	-0.595976	-1.03217	-1.14152	-0.85244	-1.38912
	Calvin cycle and pentose phosphate	2-(alpha-D-Mannosyl)-3-phosphoglycerate	0.232901	0.366861	0.544583	1.04574	0.367394	0.0766208			-0.476982	-0.524357	0.697884	-0.580015	-0.372615	-0.449843		3.20305	4.11878	3.11278	4.44201	4.82803	3.6354		0.531031	1.53324	1.25441	0.688787	1.0451	0.576547		2.12595	2.19558	2.12568	3.14271	3.32887	2.63695
		sedoheptulose	-0.325633	-0.434827	-0.450288	-0.134761	-0.520417	-0.421724			-0.528466	-0.404354	-0.573272	-0.693965	-0.674574	-0.9708		0.664962	0.797714	0.8357	1.18363	0.93124	1.39196		0.245653	0.490361	0.328707	0.294378	0.475902	0.406897		-0.137247	-0.1154	-0.0708523	0.199648	-0.208852	-0.090499
	Amino sugar and nucleotide sugar	L-(+)-Arabinose	0.15179	0.203931	-0.289662	0.295077	0.0550344	0.109306			0.0550744	-0.345242	-0.665679	-0.462003	-0.547034	-0.669604		0.24243	0.592477	0.848543	0.803629	0.470144	1.03833		0.718642	0.552963	0.525006	0.746639	0.347098	0.646865		-0.532535	-0.304914	-0.381684	-0.408368	-0.414114	-0.349903
		UDP-glucose	-0.154627	-0.381898	-0.843072	-0.251538	-0.223725	-0.296869			-0.450617	-0.240479	-0.0332524	-0.426415	-0.511507	-0.461955		0.359988	0.0674652	0.177866	0.0922628	0.416141	0.232268		-0.176044	0.129669	0.36112	-0.0194626	0.450798	0.0348633		0.163114	-0.314854	-0.229597	-0.313772	-0.510689	-0.265838
	Organic acid metabolism	Citric acid (NEG)	-0.817088	-0.519389	-0.194467	-0.724686	-0.543664	-0.633813			-0.371571	-0.259084	-0.0267147	-0.204473	-1.24481	-0.194155		0.246325	0.347557	0.0430721	0.258824	2.52659	0.388488		-0.00886135	0.244988	0.0569374	0.227851	-0.265229	0.279238		-0.120156	-0.151405	-0.126944	-0.178489	0.202634	-0.0836329
		Citric acid (POS)	-1.11772	-1.13628	-0.472557	-1.19563	-1.26706	-1.08657			0.214731	0.242475	0.333126	0.61526	0.48979	0.545518		-1.11972	-0.93134	-0.86601	-0.995386	-1.35306	-1.23056		0.0787488	-0.0976601	0.447939	0.897645	0.149311	0.151745		-0.985327	-0.497677	-0.987338	-1.17518	-1.03511	-0.841529
		Dehydroascorbic acid	0.681998	0.884348	0.449241	1.08806	0.860299	0.714656			0.3064	0.399139	0.0673447	0.404381	0.325179	0.165835		-0.513525	-0.493565	-0.480875	-0.615098	-0.54808	-0.683488		0.0745123	0.328684	-0.290032	0.723703	0.473303	-0.150999		-0.258934	-0.423501	0.0746819	-0.825256	-0.66577	-0.305128
		Succinic acid	0.0616356	0.0572361	-0.177206	0.00601679	-0.0316522	0.060086			0.432705	-0.294243	-0.481524	-0.0901127	-0.192044	-0.109587		0.594092	0.961567	1.16609	1.0986	0.783448	0.792024		0.753012	0.269664	0.178442	0.663617	0.83269	0.236507		0.17655	0.411516	0.48812	0.34371	-0.133694	0.478121
		Caffeic acid 3-glucoside	0.598446	1.28715	0.732723	0.392969	0.491186	0.433366			0.191171	0.556074	-0.00278215	0.220311	0.212292	-0.0462649		-0.355766	-0.583756	-0.498648	-0.374562	-0.505557	-0.532099		0.205265	0.831213	0.00788441	0.375477	1.00418	-0.404422		-0.360795	-0.802943	-0.492346	-0.528566	-1.04795	0.236948
		2-Hydroxycinnamic acid	0.042786	-0.103621	-0.439632	-0.17421	-0.361828	-0.296287			0.281086	-0.0140178	-0.122955	-0.240157	0.219969	0.351329		1.97304	1.64704	2.00555	2.028	1.50219	1.46069		0.698462	0.680066	0.912426	0.675696	0.488568	0.916458		1.59111	0.954806	0.955089	1.04878	1.2285	0.868059
		meso-Tartaric acid	0.124137	-0.6694	0.558107	0.104925	-0.0212906	-0.196455			-0.89342	-1.11768	-0.682474	-1.83332	-0.136119	-1.90379		0.567109	0.888941	0.467331	2.78793	0.728232	0.913583		-0.563229	0.177938	-0.235384	0.307256	-0.711895	-0.874467		0.220769	-0.293268	-0.0800251	-0.125857	1.53465	-0.347648
		TOTAROL-19-CARBOXYLIC ACID	0.925815	3.35893	-0.621062	0.137256	-0.631485	-0.302461			3.34676	-0.977919	-1.71881	-1.86179	-1.66514	-1.34629		3.32005	3.07273	7.23961	8.08246	7.13406	6.40621		7.23559	3.69184	6.57404	3.6569	3.79295	5.15518		-1.18055	-1.71342	-1.89352	-0.566742	0.482202	-0.808928
		Gentisinic acid	-0.176543	-0.0496804	-0.296811	0.133351	0.0102259	0.0658945			-0.296898	0.0955542	0.576702	-0.0627891	-0.34734	0.196637		-2.09087	-2.79	-2.8783	-2.53695	-2.55857	-1.81776		-1.33162	-1.3104	-0.577496	-1.0029	-1.48627	-0.97121		-1.09592	-1.43471	-1.73913	-1.56471	-1.41652	-0.641156
		Indolelactic acid	0.501713	0.208814	-0.176044	0.331852	0.214672	0.432642			1.19376	-0.0107093	0.0142757	0.350512	0.408818	0.774158		4.79171	5.56389	5.80198	5.85199	4.96109	5.15082		2.85277	3.05768	2.41415	2.39561	2.53032	2.78109		2.87219	2.51217	3.3532	4.00248	2.81761	3.10837
		Succinic acid	0.0616356	0.0572361	-0.177206	0.00601679	-0.0316522	0.060086			0.432705	-0.294243	-0.481524	-0.0901127	-0.192044	-0.109587		0.594092	0.961567	1.16609	1.0986	0.783448	0.792024		0.753012	0.269664	0.178442	0.663617	0.83269	0.236507		0.17655	0.411516	0.48812	0.34371	-0.133694	0.478121
		Sulfoacetic acid	-0.466984	-0.437326	-0.221699	-0.110574	-0.257703	-0.547788			0.391255	-0.333667	-0.358456	-0.113125	-0.307142	-0.0333781		0.851779	1.25403	2.09482	1.40056	1.14385	1.10528		0.817368	0.500238	0.510346	0.710415	0.427439	0.579287		0.298061	0.418374	1.14864	0.579737	0.409459	0.476293
		Glycolic acid	0.0108135	0.143145	-0.0156879	0.0543819	-0.0536262	-0.0547792			-0.0101048	-0.0947525	0.0746051	0.0644404	-0.0225074	0.0736636		0.16235	0.0625854	0.0699043	0.34828	0.151894	0.309755		-0.0402415	0.107415	0.0198728	0.0438861	0.0226295	0.0686538		0.194867	-0.115724	0.118851	0.373703	0.106983	0.316726
	Sucrose, glucose,fructose metabolism	D-Fructose NEG	0.985203	0.757934	0.523531	0.891849	0.819078	0.960844			-0.144244	-0.318109	-0.345959	-0.360709	-0.492651	-0.283547		-0.0717755	-0.29194	-0.309195	0.05499	0.214244	-0.00734638		-0.0516437	-0.24368	-0.0966188	-0.00946897	-0.314438	-0.024451		-0.16915	-0.376549	-0.54783	-0.297179	0.0422667	-0.264936
		maltose	1.17314	0.705892	1.1617	0.412418	0.952365	0.716451			0.907904	1.08065	0.590932	1.21629	0.782319	0.486776		-1.22474	-1.9734	-2.13134	-2.16628	-2.02942	-1.59221		0.19514	0.128535	-0.315243	0.0793831	-0.0832331	-0.412933		-0.542397	-1.02809	-1.22433	-1.09584	-1.15621	-0.702292
		maltotriose	1.28166	0.842364	1.3418	0.326749	0.54025	0.323663			0.881579	0.814937	1.04402	1.23654	1.16888	1.22942		-1.99795	-3.18573	-4.02269	-3.60209	-3.24226	-3.01094		-0.0322643	-0.341803	-0.321999	0.137612	-0.0968837	-0.00326193		-1.23415	-2.0347	-2.79373	-2.46426	-1.98136	-1.77695
		raffinose	1.08733	0.800178	0.642136	-0.0386707	-0.339255	-0.45986			0.283867	-0.573474	-0.565835	-0.112885	-0.378883	-0.133204		-0.586156	-0.740264	-0.964567	-0.567604	-0.402182	-0.720434		-0.295689	-0.865469	-0.943719	0.313152	-0.61203	-0.43036		-0.0381836	-0.440059	-0.577611	-0.777327	-0.172583	-0.428894
Lipids	fatty acids and fatty alcohols	Campesteryl linoleate	-1.81626	-2.76392	-1.15841	-2.70469	-2.51721	-2.99013			0.209054	-0.080185	-1.62475	-1.1831	-1.62678	-1.57156		2.02596	2.40787	4.04465	4.03896	3.2741	2.61261		1.55011	2.12327	1.37826	1.78448	0.759672	1.89508		0.292506	0.157162	0.246814	0.758196	0.770007	-0.579798
		Panaxydol linoleate	-0.423832	-0.747547	0.0625595	0.753308	1.45736	1.6972			-0.844673	1.6708	-0.865376	-1.12924	-1.2886	-0.108486		3.47562	0.415546	0.93003	1.20773	2.45556	0.643701		-0.568686	1.16232	-0.534571	-1.3109	0.0655536	0.151672		3.29907	0.0746046	0.588128	3.88921	0.756253	0.300908
		Palmitic acid	-0.907033	-1.14859	-0.771908	-0.899609	-2.81141	-0.786174			0.603055	0.656764	0.807309	0.434218	1.73437	0.692196		-0.442772	-0.209371	-0.244555	-0.226535	-1.32728	-0.756611		0.0482096	0.356266	0.100749	0.254731	0.211858	0.0379903		0.0521624	0.000220433	0.45332	-0.217642	-0.14607	-0.110952
		Oleic acid	0.883117	0.505639	0.460036	1.85243	0.364332	0.271071			0.458195	-0.229187	-0.372895	-0.417948	-0.256042	-0.010359		1.0339	1.47839	2.1127	1.54763	1.63219	1.31716		-0.0540375	-0.0740171	-0.250128	-0.170417	-0.225179	0.198036		1.36428	1.32608	1.93655	1.27641	1.59998	1.15858
		Stearic acid	0.658766	0.219839	0.436366	0.241806	-0.0269657	-0.0285229			-0.243869	-0.444218	-0.076519	-0.718812	-0.310068	-0.0525651		-0.0490823	-0.110653	0.0900605	0.0251518	0.0314846	0.0244473		-0.684331	-0.443918	-0.449094	-1.03439	-0.953003	-0.230333		0.388894	-0.0381804	0.460031	0.331925	0.757261	0.234506
		Heptadecanoic acid	-0.0233407	-0.0212367	-0.0626028	0.121682	0.010052	-0.079446			0.395912	0.453568	-0.0456722	-0.187157	0.0744353	0.0970672		2.65695	2.29507	3.52609	1.75527	1.8055	1.80844		0.317193	0.680593	0.252324	-0.0560787	0.188836	0.341661		2.75633	2.08871	3.14505	1.60924	1.66566	1.6159
		Methyl Heptadecanoic acid	0.555398	0.443804	0.74701	0.232834	0.503872	0.657194			-0.239802	-0.219308	-0.158264	-0.35106	-0.143908	-0.00951513		0.164463	0.263549	0.559872	0.241508	0.246937	0.142224		-0.361028	-0.275846	-0.138638	-0.384471	-0.287766	-0.0521225		0.285507	0.320023	0.531941	0.272382	0.391073	0.189484
		Erythrodiol 3-palmitate (POS)	0.550405	0.10125	0.225153	0.420624	0.35023	0.618134			0.497024	0.0883346	0.334481	0.209194	0.290751	0.273446		-3.80039	-5.03833	-5.119	-5.08007	-3.9624	-3.76978		0.172874	-0.271633	0.0629684	0.112883	-0.351907	-0.210361		-3.48088	-4.66957	-4.764	-4.76401	-3.20705	-3.24326
	Fatty acid amide	linoleoyl ethanolamide	-0.686561	-0.950366	0.710839	0.482356	-0.652206	-0.841282			-1.06204	-0.0401505	-0.391404	-0.198324	-0.177434	0.0335082		0.6785	1.013	1.046	1.06386	0.975578	0.879232		0.415796	0.535943	1.63855	0.351821	1.54488	0.485555		-0.821297	0.588966	-0.754543	0.84991	-0.617905	0.568445
		PI(22:4(7Z,10Z,13Z,16Z)/22:6(4Z,7Z,10Z,13Z,16Z,19Z))	-0.0694266	-0.105013	-0.734812	0.34715	-0.156743	-0.124202			0.056681	0.0428489	-0.073388	-0.0745472	-0.186772	0.0649816		-0.25335	-0.214509	-0.448109	-0.322009	-0.763581	-0.352025		0.0978534	0.255827	-0.0104199	-0.0815939	0.0125419	0.142906		-0.291472	-0.425463	-0.511029	-0.299233	-0.933266	-0.430592
		PI(16:1/13-HODE) (NEG)	1.34765	1.84344	0.502385	0.943632	0.505358	1.33463			2.19521	-0.080614	-0.0393472	0.660249	0.42075	1.76343		0.0304614	0.322904	1.00168	0.59913	0.397788	0.568698		1.03745	-1.20177	-0.808618	0.948946	-0.554624	0.0115151		1.03268	1.73843	1.67363	0.810096	1.3739	2.20792
		9(R)-HODE	0.129234	0.261677	0.181992	0.0674689	0.034642	-0.0915018			0.0593419	-0.0385846	-0.295599	-0.103396	-0.0837004	-0.00976472		0.104551	0.509906	0.371765	0.198279	0.561305	0.129617		-0.111903	0.0658318	-0.297066	-1.09021	0.288452	-0.0523537		0.259373	0.409368	0.361275	3.34145	0.235832	0.179845
		PI(16:0/13-HODE) (NEG)	0.645376	1.48912	-0.279799	0.118712	0.47529	0.671122			4.68623	-1.45432	-1.70293	-0.699285	-0.892924	2.24208		0.465203	1.07645	3.49158	2.06658	2.20884	0.958355		1.93628	-2.50118	-2.26148	1.25274	-1.70542	-0.510423		1.70383	2.78316	3.19288	1.33775	3.0417	3.01747
	Glycoglycerolipids	DGDG(18:3(6Z,9Z,12Z)/18:2(9Z,12Z)/0:0)	-0.799366	-0.929459	-1.13454	-0.699316	-0.918253	-0.62097			0.159816	0.209787	0.0329738	0.0616388	0.0680785	0.0434091		-0.685313	-0.373162	-0.659891	-0.580845	-0.664491	-0.323776		0.16037	0.258161	0.0548514	-0.0264602	0.20644	0.0611331		-0.68835	-0.421952	-0.681668	-0.484096	-0.785516	-0.341152
		MGDG(0:0/18:3(6Z,9Z,12Z)/0:0)	0.176843	0.366415	-0.159104	0.000978167	0.0889402	-0.0214024			-0.0166751	0.413154	-0.0432012	-0.407285	-0.306272	-0.230868		-0.275736	-0.737576	-0.578483	-0.396936	-0.631778	-0.504227		-0.399366	0.00911758	-0.383787	-0.523996	-0.222937	-0.546836		0.128839	-0.384206	-0.242104	-0.307788	-0.652659	-0.178109
		DGDG(18:3(6Z,9Z,12Z)/18:3(9Z,12Z,15Z)/0:0)	0.00754148	-0.148052	-0.673002	0.128517	-0.297576	-0.109999			-0.247375	-0.129795	-0.344476	-0.407596	-0.275324	-0.329352		-0.0144993	-0.0780122	-0.316585	0.113676	-0.420615	-0.00255139		-0.119081	0.163446	-0.334649	-0.251736	-0.0406537	-0.160058		-0.140792	-0.353721	-0.32427	-0.0414837	-0.634727	-0.172983
		DGDG(18:3(9Z,12Z,15Z)/16:0/0:0)	0.294604	0.3097	-0.401009	0.631982	0.328879	-0.0183498			-0.048281	-0.0290248	-0.189315	-0.00424676	-0.263734	-0.0453271		-0.709439	-0.479704	-1.07427	-0.764715	-0.93738	-0.519864		-0.076103	-0.0939978	-0.173531	-0.222736	0.118065	-0.112314		-0.681715	-0.404425	-1.08713	-0.531828	-1.21009	-0.442903
		MGDG(20:5(5Z,8Z,11Z,14Z,17Z)/18:3(9Z,12Z,15Z))	-1.7502	-1.35656	-1.79139	-1.02527	-1.60942	-0.930243			0.299221	0.387276	-0.0714707	0.215409	0.292413	0.417928		-1.50292	-1.30765	-1.46353	-1.82193	-1.74746	-1.27296		0.38444	-0.117116	-0.396919	-0.171916	0.0382538	0.00415041		-1.50316	-0.768508	-1.12526	-1.45029	-1.48453	-0.847118
		DGDG(18:4(6Z,9Z,12Z,15Z)/18:4(6Z,9Z,12Z,15Z)/0:0)	-0.0887617	-0.0946443	-1.31124	0.0174827	-0.770499	-0.429579			0.941858	0.593135	0.521223	0.97924	0.88932	0.891949		-0.367346	-0.244532	-0.628577	-0.635779	-0.877821	-0.369683		0.874543	-0.118937	-0.0436107	0.306684	0.380737	0.300256		-0.2	0.566442	-0.0591377	0.0212439	-0.359111	0.224934
	Oxylipins	Phosphatidylcholine lyso 18:2	0.11161	-0.0863272	-0.271475	0.76051	0.494709	-0.256903			1.21286	-0.122264	-1.10309	-0.514044	-0.93532	-0.444598		0.390421	0.25913	1.92754	1.02886	0.790899	0.538858		0.652551	-0.0914916	-0.691223	-0.141297	-0.644193	-0.0224769		0.672362	0.188957	1.02886	0.624288	0.41102	0.183913
		9-HODE	0.0779503	0.406525	0.946577	0.831583	0.303529	0.13475			0.560207	-0.0339572	-0.336032	-0.378589	-0.0866536	0.345436		1.48332	1.58021	2.87403	2.16752	2.03831	1.44204		0.496783	0.375778	0.0491961	0.823626	0.937339	0.272057		1.38286	1.15656	2.61429	0.99365	1.10136	1.39334
		9Z,12Z-Linoleic acid	1.02654	0.859243	0.586704	1.52927	0.644001	0.491717			1.10205	0.126697	-0.552814	-0.377397	-0.135244	0.321904		2.20497	2.57603	4.11131	3.2813	2.70422	2.7105		0.330343	0.263555	-0.310419	0.142589	-0.380721	0.80815		2.63224	2.46485	3.4665	2.57971	3.08833	2.37768
		9-HOTrE (NEG)	1.38148	1.48916	0.755312	1.06842	1.15811	0.869136			0.415917	0.423273	0.422891	0.0969284	0.685736	0.777318		1.11012	1.24713	1.462	1.5327	0.639889	0.732546		0.916319	1.37171	1.02286	0.813993	1.86065	0.831902		0.637966	0.314419	0.878295	0.770465	-0.224709	0.640862
	Phospholipids	2-Linoleoyl Glycerol	-0.256838	-0.126894	0.097913	-0.0258679	-0.0049918	0.345057			1.28385	0.470474	-0.367706	-0.490367	-0.28511	0.454594		1.30605	1.38402	2.45609	2.80247	2.76636	1.26656		0.36929	-0.063735	-0.549152	-0.0785139	-0.347937	0.187481		1.97999	1.86623	2.45705	1.80168	2.56676	1.55495
		1-Linoleoyl Glycerol	-0.0684174	-0.0611222	0.15693	-0.793324	-0.235764	-0.210095			0.155873	0.605067	0.0190686	-0.33581	-0.126093	0.138286		-0.581603	-0.789923	0.0477711	-0.275068	-0.108565	-0.58347		-0.321868	0.0643248	-0.10087	-0.368504	-0.180085	-0.0947403		-0.109104	-0.356102	0.140041	-0.304379	-0.0937015	-0.347828
		Palmitoyl Serinol	-0.994293	-1.2323	0.464758	-1.39616	-0.97266	-1.61291			-0.0116778	-0.84566	-0.969652	0.0534902	-0.738141	-0.466544		3.4743	4.58753	4.84202	4.2953	4.5696	3.64734		2.39035	2.36178	1.89356	2.03372	1.8492	1.60205		0.947341	1.35469	1.80797	2.35011	1.98025	1.50687
		Palmitoyl-EA	-0.361696	-0.0763529	1.11099	-0.0581441	-0.246579	-0.960969			0.851535	-0.0753314	-0.319627	-0.2583	-0.142443	0.00140699		2.64863	2.8986	2.14035	2.64657	2.78985	2.11996		1.47274	0.964004	0.439142	0.527242	0.878995	0.667316		1.98255	1.84371	1.37425	1.87	1.75545	1.40764
		sn-Glycerol 3-phosphate	-0.431998	-0.263189	-0.456498	-0.369144	-0.418139	-0.487403			0.311487	0.257099	0.81592	0.554567	0.116187	0.146045		-0.314754	-0.479086	-1.14507	-0.80354	-1.40827	-0.404596		0.299816	0.405766	0.424126	0.374702	-0.265376	-0.0651754		-0.325882	-0.628102	-0.847407	-0.6266	-1.10915	-0.172347
		1-alkyl-2-acylglycerophosphoethanolamine	-0.151752	-0.188219	-0.167942	-0.578655	-0.166324	-0.220379			3.30399	-0.913999	-0.958763	-0.0861793	-0.935455	1.37258		9.13481	9.88254	12.4101	10.3061	9.72451	9.59997		5.02019	6.65555	4.39597	4.42711	4.39682	4.42627		7.01469	3.26738	12.2879	9.65392	8.67583	10.5941
		sn-Glycero-3-phosphoethanolamine	-0.247136	-0.202892	1.98802	-1.039	-0.511662	-1.15882			2.2613	-1.32472	-1.12337	-0.509393	1.53361	-0.415192		4.24411	5.70063	9.46008	6.34183	7.65413	6.66677		3.47132	2.42687	3.75835	2.83818	5.26823	3.7686		1.60365	1.27935	2.963	2.87627	3.92108	2.33628
		PG(16:0/0:0)[U]	0.409822	0.760184	-0.267529	0.355574	0.502958	0.547902			0.336501	0.190498	-0.109741	-0.514057	0.162069	-0.0105117		0.821464	1.33813	1.40749	2.00787	1.3333	1.12082		0.914779	1.29231	1.27691	0.593566	1.53598	0.901925		0.127828	0.242028	0.0372241	0.810251	0.0268324	0.209316
		PE(16:1e/11,12-EpETE)	-0.140682	0.00135107	-0.126514	0.632838	-0.0320781	-0.0210354			0.39316	0.412409	0.341686	0.472591	0.344377	0.220461		1.46967	1.82646	1.39162	1.49125	0.998689	1.31736		0.21099	0.374676	-0.0847405	-0.131283	0.0151274	-0.0175851		1.66125	1.85402	1.82694	2.14841	1.32227	1.55789
		PG(16:0/0:0)[U]	0.409822	0.760184	-0.267529	0.355574	0.502958	0.547902			0.336501	0.190498	-0.109741	-0.514057	0.162069	-0.0105117		0.821464	1.33813	1.40749	2.00787	1.3333	1.12082		0.914779	1.29231	1.27691	0.593566	1.53598	0.901925		0.127828	0.242028	0.0372241	0.810251	0.0268324	0.209316
		PE(18:1(9Z)/0:0)	2.01813	1.34948	1.36197	4.21759	1.53692	1.3272			1.42534	-0.0539523	-0.836569	-0.405042	-0.689042	-0.298694		-0.813507	-0.620506	1.386	0.078066	0.286234	-0.361088		0.305588	-0.142291	-0.886961	-0.356963	-0.660668	-0.213556		-0.182246	-0.478348	1.04914	-0.0240366	0.0665418	-0.387692
		PE(16:0/0:0)	0.636837	0.259229	0.118524	1.2459	0.480093	0.0935239			-0.566432	-0.447495	-0.805644	-1.06747	-0.792073	-0.798204		1.2553	1.28784	1.55242	1.44751	1.13108	1.00231		0.257521	0.64466	0.31972	-0.323116	0.162493	-0.0482617		0.4243	0.238468	0.415223	0.818753	0.18216	0.240144
		PC(7:0/O-8:0)	-0.311777	-0.514695	0.160382	0.0279058	-0.147876	-0.552147			-0.612853	-0.239719	-0.80804	-0.69167	-0.758482	-0.93257		0.488953	0.299326	0.688779	0.317729	0.268787	0.369409		-3.0233e-05	0.441029	-0.0465136	-0.594031	-0.222627	-0.424579		-0.118447	-0.329444	-0.0930756	0.355075	-0.26601	-0.136017
		PE(18:3(6Z,9Z,12Z)/0:0)	0.768075	0.257842	0.067998	0.734501	0.437561	-0.108772			0.193012	-0.534705	-0.784677	-0.665991	-0.505691	-0.640233		1.37264	1.37431	1.19003	1.32371	0.938626	0.960837		1.20914	1.14519	0.428579	0.166778	0.615257	0.358202		0.334357	-0.216256	-0.0330949	0.690941	-0.188896	-0.0330841
		PC(16:0/0:0)[U] / PC(16:0/0:0)[rac]	0.148488	-0.151263	-0.11502	0.44507	0.219801	-0.17017			-0.324247	-0.295611	-0.623425	-0.567052	-0.523817	-0.54306		0.748563	0.710071	0.915282	0.608371	0.391573	0.446923		0.097466	0.217031	-0.0523735	-0.378618	-0.0277224	-0.254341		0.327257	0.209473	0.318081	0.474618	-0.0859919	0.156587
		PA(12:0/0:0)	3.01894	0.856715	0.866578	0.866933	0.515131	2.37899			8.95949	-1.25733	-1.49145	1.5533	-1.15387	0.395777		1.2795	1.88819	5.28921	6.58403	2.35917	4.00525		8.71473	0.404061	0.296953	7.53697	0.53627	4.0933		0.454766	0.0720028	1.33833	1.03233	0.438512	0.659646
		PC(18:3(6Z,9Z,12Z)/0:0)[U]	0.0978681	-0.203902	-0.131821	0.533311	0.216307	-0.201854			-0.312379	-0.282244	-0.573371	-0.561324	-0.628898	-0.507917		0.782798	0.673194	0.899762	0.639783	0.312361	0.416453		0.216191	0.2266	0.0432241	-0.34306	-0.0409687	-0.164102		0.257169	0.169348	0.263894	0.495136	-0.245709	0.0654564
		glycerophosphoglycerol	3.59274	2.26184	1.38547	1.86633	1.39391	2.55816			3.70474	0.033123	-0.71077	-0.589047	-0.137287	2.45228		-0.226612	0.407236	2.24978	2.89319	1.21343	0.259205		0.935235	-1.55829	-1.55149	1.56523	-1.56233	-0.984948		1.14609	4.01891	3.29066	0.632789	5.04528	3.75787
		choline	0.355399	0.315944	0.0631272	0.389604	0.359374	0.382732			0.159402	-0.0340702	-0.142945	-0.12488	-0.0746198	0.0280806		0.0614225	0.17302	0.175501	0.251779	0.239531	0.0957686		0.107307	0.0656833	0.0224087	0.115197	0.0939842	0.0870461		0.099336	0.073545	0.00748092	0.00706206	0.0686227	0.0339497
	Sphingolipid	phytosphingosine	0.29034	0.312109	0.26994	0.176971	-0.346226	-0.308125			0.0697738	0.302684	0.109567	0.487671	-0.0966661	0.0575111		-0.305281	-0.499097	-0.451477	-0.677857	-0.0860697	-0.245025		0.129451	-0.0679265	-0.116691	-0.262628	-0.0934948	-0.178875		-0.342616	-0.135095	-0.224822	0.0387533	-0.153826	-0.0164115
		sphinganine	0.526894	0.318571	0.330085	0.199755	-0.183361	-0.186195			0.111788	0.239454	0.149232	0.529794	0.00485697	0.0751104		-0.212755	-0.367591	-0.344537	-0.606586	-0.0661663	-0.132789		0.250047	0.0823115	0.0661883	-0.0804317	0.0304218	-0.068608		-0.334353	-0.210401	-0.259347	-0.0506088	-0.126573	0.00769738
Nucleotide	Purine metabolism	2'-deoxyadenosine	0.28125	-0.297674	-1.94002	-1.3612	-1.02859	-1.22817			1.95703	-0.284952	0.32159	0.0387369	0.36486	0.182732		2.60632	5.23799	4.09167	2.69005	3.15123	5.21461		2.00209	2.50433	1.75086	1.05694	0.960039	1.25058		1.37933	1.89999	2.62341	1.49873	2.93553	4.41467
		adenine	0.368202	0.44788	-0.031597	0.131946	0.37491	0.441168			0.437973	0.00149695	-0.0354494	0.00578243	0.105234	0.261824		1.11976	0.894478	0.935828	1.46088	0.891923	0.694543		0.435689	0.305327	0.151673	0.347566	0.303137	0.199604		1.1191	0.603581	0.747496	1.07716	0.696965	0.716797
		adenosine (POS)	0.409306	0.491861	0.00662621	0.265647	0.326301	0.354043			0.33109	-0.0648923	-0.150674	-0.0581977	-0.0367141	0.159613		0.452543	0.593205	0.656479	0.66473	0.614267	0.372277		0.32633	0.153907	0.0695042	0.170792	0.220656	0.110755		0.434738	0.371348	0.424514	0.429268	0.355917	0.404046
		adenosine (NEG)	0.405829	0.469691	0.00138375	0.148878	0.393076	0.474737			0.446353	0.00669051	-0.0511047	0.0179046	0.103433	0.273298		0.634972	0.743974	0.804576	1.00208	0.763592	0.550179		0.416442	0.136197	0.119512	0.325687	0.288646	0.177105		0.641243	0.613084	0.625721	0.67361	0.579928	0.625915
		allantoin (POS)	0.45708	-0.117333	0.146042	0.577621	0.0831622	0.143409			3.93871	2.0058	0.540484	1.08439	0.5732	0.805732		1.64188	4.22923	2.02554	1.9455	2.01902	3.7332		4.31728	4.38521	2.41485	3.86924	2.53745	2.85172		-0.00948629	1.80716	0.114795	-0.0180368	0.0759177	1.33336
		allantoin (NEG)	0.114966	1.08666	0.373192	1.18804	-0.476326	0.13636			-0.0635755	-0.0434086	-0.0389422	-0.019359	-0.00477116	0.00239659		0.0177578	-0.0313321	-0.0158496	-0.659781	-0.116605	-0.0913112		-0.0307242	-0.0105679	0.0112822	-0.037476	-0.0118115	-0.0257429		-0.0176332	-0.0656479	-0.0684577	-0.653769	-0.109411	-0.0618098
		guanine	0.512268	0.452828	-0.00603626	0.996785	0.610975	0.500711			0.594775	-0.0132893	-0.414494	-0.146852	-0.215224	0.205039		0.187894	0.378144	0.785067	0.907455	0.593386	0.1547		0.165135	-0.101881	-0.300144	0.440135	-0.0613524	0.243211		0.50221	0.471944	0.630462	0.310986	0.422109	0.112526
		guanosine (POS)	0.521799	0.467841	-0.0166776	0.8988	0.584151	0.481864			0.604576	-0.00478048	-0.435331	-0.139454	-0.210573	0.226152		0.146083	0.359558	0.581685	0.878561	0.550028	0.150061		0.20331	-0.121894	-0.298252	0.404941	-0.037555	0.280184		0.435087	0.491263	0.40236	0.309447	0.358368	0.0955453
		guanosine (NEG)	0.435798	0.487203	-0.0678157	0.817593	0.511526	0.483569			0.45459	0.00772164	-0.428952	-0.175102	-0.174669	0.233055		0.734793	0.877481	1.12099	1.38955	0.995401	0.701516		0.339635	0.118135	-0.10826	0.391768	0.106495	0.373031		0.78049	0.766573	0.750583	0.777002	0.707634	0.543306
		inosine	-0.100581	-0.31124	-0.150196	0.178362	0.138775	-0.0580909			0.37401	-0.251757	-0.519516	0.0770426	0.0882568	-0.196794		0.772654	0.678019	2.0395	1.14145	0.78023	0.772336		0.835563	0.861139	0.40176	0.595521	1.79055	0.523446		0.210885	-0.372486	1.13373	0.713169	-0.502084	0.0510449
		xanthosine	0.765044	0.378439	0.230921	1.0515	0.604301	0.284865			2.51967	-0.532629	-0.592818	0.339369	0.473279	0.115055		0.802485	0.906637	2.28235	0.812027	3.74908	0.920708		0.204513	0.183399	-0.283381	0.609836	1.00113	0.616806		2.01732	0.588756	1.47767	0.70738	3.06325	0.720672
		2'-O-methyladenosine	0.451311	0.303929	-0.244829	-0.0450025	0.65372	0.463357			0.0649156	-0.209706	-0.321843	-0.473886	-0.454236	-0.204592		4.92167	4.96001	5.6896	5.34175	5.03979	4.927		1.59746	2.56323	1.88645	2.03766	2.69633	1.39386		3.6479	2.33578	3.56115	2.79929	2.18594	3.96665
	Pyrimidine metabolism	cytosine	-0.0935658	-0.0488213	-0.0572141	-0.0423137	-0.0107731	-0.124727			0.0548348	-0.0476925	0.0405918	-0.117623	-0.201197	-0.239528		0.138269	0.260111	0.336186	0.207342	0.460141	0.399804		-0.00370847	0.0938145	0.0478775	-0.00637696	-0.00955332	-0.0652542		0.180784	0.122312	0.328853	0.0969699	0.256444	0.215158
		orotidine	1.51448	1.79254	0.540752	1.28096	0.890639	1.26571			2.31019	-0.0665767	0.0267178	0.509189	0.18538	1.6296		1.3338	1.58317	2.31899	2.07553	2.16286	1.66973		3.74456	1.00128	1.1282	1.95278	1.28732	1.85771		0.106788	0.542794	1.23509	0.650444	1.07038	1.28037
		uracil (POS)	0.597676	0.60141	-0.0818609	0.705361	0.622169	0.599277			0.127409	-0.237427	-0.111365	-0.261679	-0.0304246	0.101881		1.3312	1.61048	1.59803	1.77598	1.3954	1.1302		0.310096	0.25865	0.2296	0.325954	0.2987	0.115058		1.13128	1.09679	1.25559	1.1469	1.06636	1.0682
		uridine (NEG)	0.666828	0.77398	-0.0618226	0.810876	0.744877	0.820902			0.0440228	-0.359951	-0.298497	-0.414679	-0.107584	-0.00570695		1.54562	1.7905	1.92353	2.07959	1.58424	1.38274		0.379516	0.269434	0.235656	0.343203	0.374081	0.147028		1.18701	1.14952	1.37967	1.2641	1.10234	1.18249
Secondary metabolism	Flavonoids	apigenin	-0.021868	0.0258688	0.0595174	0.161954	0.0140219	-0.257453			1.07234	-0.194774	-0.390767	-0.0451501	-0.00373049	-0.09036		4.48056	4.13402	4.47503	4.57951	4.49727	3.9725		2.88496	2.99767	2.40198	2.25643	3.67114	2.49291		2.76103	0.997325	1.80887	3.02621	1.02101	1.41552
		dihydrokaempferol	-0.174854	0.196033	-0.372215	-0.240765	0.215481	-0.540301			1.26468	-0.899908	-1.15721	-1.0931	-1.18097	-0.0314913		7.24171	9.27377	7.32376	9.27917	7.3556	6.7258		3.9499	5.31148	2.95714	2.53174	2.57678	2.53374		4.05721	3.17861	3.21263	7.974	4.45198	4.28633
		luteolin	-0.4493	-0.526385	-0.048501	3.42917	-0.532345	-0.174903			3.32923	-0.507699	-0.218995	0.111952	-0.584974	-0.416655		2.2652	3.08725	3.85924	4.462	4.18064	4.5843		3.18959	2.15435	3.19839	4.04536	3.14266	3.08648		0.846303	0.453955	0.308978	0.483148	0.00730404	0.597627
		chrysoeriol	0.196671	-0.0116418	0.00739276	-0.179668	-0.0253438	-0.204427			0.0451791	-0.183266	-0.16529	-0.220305	-0.357703	-0.0171423		0.781235	0.724824	0.934436	0.787859	0.868987	0.563381		0.392258	0.504317	0.287826	0.401204	0.399369	0.219711		0.432685	0.0563436	0.493734	0.167359	0.100802	0.312984
	Phenylpropanoids	ferulate	1.09698	1.29288	0.789219	1.0675	0.905993	0.920158			0.299935	-0.0982294	-0.446329	-0.461426	-0.0879607	0.359051		1.38928	1.19664	1.72967	1.66521	1.5422	1.30363		0.702547	0.670347	0.155658	0.127251	0.129148	0.361398		0.97564	0.536094	1.06793	1.02363	1.38543	1.25862
		vanillin	0.211275	0.153452	0.35239	0.116709	0.264355	0.188919			-0.0326532	0.109324	0.489734	0.180706	0.0271222	0.00918897		0.0822806	-0.105469	-0.147585	-0.23636	-0.260524	-0.00943915		-0.216795	-0.0622911	-0.106749	-0.26097	-0.330723	-0.346669		0.244005	0.0827132	0.428435	0.200116	0.0971559	0.347132
Xenobiotics	Chemicals	succinimide	-1.8581	-0.383376	-1.86716	-0.291788	-1.88569	-0.510876			0.178329	-0.642213	0.185599	3.65515	0.131507	3.63549		-0.179236	0.28413	0.00207454	-0.0432799	-0.0442221	-1.17316		0.374058	0.518766	0.26571	3.86534	0.256623	3.53243		-0.35815	-1.4181	0.0145871	-0.278547	-0.0997294	-1.43121
Hormone metabolism	Hormone	Jasmonic acid	2.45893	3.46294	1.52668	2.55897	2.333	2.30902			4.23141	0.32933	-0.0359274	0.209782	0.821625	2.4412		-1.4861	-1.40083	-1.19932	-0.286257	-1.2968	-0.89505		1.77584	-2.44516	-2.38436	-0.088337	-2.32869	-1.25885		0.797562	3.05882	1.69538	0.43025	2.97553	2.77034
		(-)-Jasmonic acid	2.70643	3.58499	1.87816	2.96677	2.93902	2.83241			4.54927	1.3613	0.915703	1.01432	1.55297	2.90563		-1.07361	-1.08364	-1.40157	-0.152013	-1.2501	-0.603147		1.7338	-2.25175	-2.23067	-0.456264	-2.18913	-0.983185		1.80302	3.7823	2.04273	1.47035	3.27141	3.23369
		(3S,7R)-iso-jasmonic acid	3.00868	3.56431	2.29718	2.52829	3.48662	2.57395			3.39101	1.36902	0.151407	0.216539	0.65973	1.62946		-1.43303	-1.13174	-0.237472	0.753557	-0.848274	-1.0195		1.55026	-1.04517	-1.16348	0.513834	-1.04131	-0.345792		0.0731681	1.82217	1.04308	-0.049222	1.23283	0.88688
