# Supplementary material for: Metabolomic and Transcriptomic Changes Induced by Potassium Deficiency During Sarocladium oryzae Infection Reveal Insights into Rice Sheath Rot Disease Resistance
Source: Rice (N Y). 2021 Sep 17;14:81. doi: 10.1186/s12284-021-00524-6 (PMC8448798; doi:10.1186/s12284-021-00524-6)
Supplement: Supplementary file 3 — Additional file 3. FPKM values. [file 12284_2021_524_MOESM3_ESM.xlsx]

## Sheet: FPKM_value
Transcript_id	Gene_id	-K-I	-K-II	-K-III	Mean -K	+K-I	+K-II	+K-III	Mean +K	Post Infection	-K-I	-K-II	-K-III	Mean -K	+K-I	+K-II	+K-III	Mean +K	-K+I-I	-K+I-II	-K+I-III	Mean -K+I	+K+I-I	+K+I-II	+K+I-III	Mean +K+I	Gene_description
BGIOSGA000001-TA	BGIOSGA000001	253.52	287.87	322.4	287.93	265.25	248.71	312.11	275.357		75.8	83.22	65.74	74.92	69.85	81.44	93.91	81.7333	69.48	81.51	171.89	107.627	81.88	156.91	100.21	113
BGIOSGA000005-TA	BGIOSGA000005	17.36	13.4	14.38	15.0467	20.71	14.72	17.25	17.56		13.81	11.12	15.12	13.35	10.57	15.35	7.89	11.27	16.96	2	15.56	11.5067	26.32	15.6	15.01	18.9767
BGIOSGA000007-TA	BGIOSGA000007	9.23	11.93	11.21	10.79	10.18	8.3	12.31	10.2633		11.73	12.42	13.05	12.4	8.59	8.36	14.2	10.3833	10.7	9.43	13.27	11.1333	14.15	20.38	19.53	18.02	2-methoxy-6-polyprenyl-1,4-benzoquinol methylase, mitochondrial
BGIOSGA000014-TA	BGIOSGA000014	10.66	8.04	11.27	9.99	9.31	13.14	11.19	11.2133		12.6	14.32	13.61	13.51	16.1	5.03	14.81	11.98	5.76	1.41	7.5	4.89	6.02	7.17	11.7	8.29667
BGIOSGA000015-TA	BGIOSGA000015	2.7	2.1	1.48	2.09333	1.38	1.07	2.11	1.52		4.1	1.52	2.7	2.77333	1.92	1.6	1.57	1.69667	2.12	1.32	4.52	2.65333	3.96	5.67	2.85	4.16
BGIOSGA000016-TA	BGIOSGA000016	15.26	20.82	27.91	21.33	28.72	40.17	34.14	34.3433		21.77	31.43	29.43	27.5433	25.77	21.49	26.64	24.6333	13.79	5.08	33.98	17.6167	26.26	18.43	20.86	21.85
BGIOSGA000027-TA	BGIOSGA000027	63.84	50.83	48.16	54.2767	54.89	42.34	53.14	50.1233		44.24	49.12	43.08	45.48	41.31	54.46	55.3	50.3567	76.09	65.61	51.24	64.3133	50.21	61.87	52.14	54.74
BGIOSGA000029-TA	BGIOSGA000029	81.66	133.91	79.51	98.36	169.42	175.91	100.74	148.69		169.57	256.46	242.71	222.913	164.21	274.18	209.66	216.017	109.67	77.18	104.34	97.0633	112.01	102.98	55.03	90.0067
BGIOSGA000045-TA	BGIOSGA000045	19.23	22.46	16.08	19.2567	16.97	15.98	20.36	17.77		41.04	44.32	34.8	40.0533	41.07	41.59	37.94	40.2	11.06	6.4	33.18	16.88	42.72	30.82	42.99	38.8433
BGIOSGA000049-TA	BGIOSGA000049	22.4	22.93	13.93	19.7533	63.87	34.48	21.43	39.9267		14.17	10.41	7.26	10.6133	6.85	4.42	11.66	7.64333	14.11	8.2	7.36	9.89	13.49	13.76	5.98	11.0767
BGIOSGA000055-TA	BGIOSGA000055	22.06	22.29	23.1	22.4833	31.18	27.66	20.63	26.49		21.45	15.95	16.03	17.81	15.45	8.05	14.73	12.7433	24.27	17.49	18.85	20.2033	19.56	25.31	24.07	22.98
BGIOSGA000058-TA	BGIOSGA000058	23.46	26.54	24.99	24.9967	28.32	21.74	22.22	24.0933		21.36	26.1	21.96	23.14	20.05	28.6	22.61	23.7533	21.68	13.73	19.36	18.2567	27.2	25.68	22.12	25
BGIOSGA000060-TA	BGIOSGA000060	15.53	13.66	12.2	13.7967	12.1	8.1	20.67	13.6233		28.99	17.16	23.83	23.3267	16.1	16.98	25.14	19.4067	23.37	18.68	28.97	23.6733	42.64	24.51	38.04	35.0633
BGIOSGA000062-TA	BGIOSGA000062	169.12	198.76	166.08	177.987	164.17	117.18	158.69	146.68		298.19	149.93	157.58	201.9	117.5	248.34	203.77	189.87	890.51	871.18	287.47	683.053	330.28	384.55	281.73	332.187	Ubiquitin-fold modifier 1
BGIOSGA000068-TA	BGIOSGA000068	25.45	16.61	16.29	19.45	19.18	18.99	22.08	20.0833		17.01	11.27	17.37	15.2167	6.03	12.45	6.75	8.41	24	33.11	18.04	25.05	21.57	30.17	16.32	22.6867
BGIOSGA000070-TA	BGIOSGA000070	11.42	15.52	13.47	13.47	17.9	21.98	14.3	18.06		40.9	47.05	34.45	40.8	33.19	23.39	37.68	31.42	20.94	8.4	23.94	17.76	37.11	30.49	35.5	34.3667
BGIOSGA000071-TA	BGIOSGA000071	4.94	6.45	1.77	4.38667	4.13	1.67	3.76	3.18667		16.03	19.42	12.11	15.8533	12.69	12.68	12.61	12.66	6.18	8.66	13.6	9.48	31.07	19.75	18.17	22.9967
BGIOSGA000077-TA	BGIOSGA000077	9.69	14.94	9.41	11.3467	9.17	9.13	11.31	9.87		13.48	10.94	10.87	11.7633	9.32	18.27	9.05	12.2133	6.28	1.11	9.81	5.73333	10.86	9.66	14.16	11.56
BGIOSGA000079-TA	BGIOSGA000079	21.12	29.92	27.17	26.07	26.36	34.68	36.44	32.4933		14.72	22.09	21.83	19.5467	14.89	17.09	22.47	18.15	1.84	1.43	22.83	8.7	11.06	8.74	7.62	9.14
BGIOSGA000082-TA	BGIOSGA000082	11.01	8.39	8.04	9.14667	11.59	16.05	11.55	13.0633		10.5	14.84	14.39	13.2433	17.19	17.62	15.15	16.6533	50.25	40.72	23.82	38.2633	18.54	21.36	10.23	16.71
BGIOSGA000083-TA	BGIOSGA000083	2.44	1.55	1.16	1.71667	2.43	1.14	1.65	1.74		6.58	3.37	3.18	4.37667	3.47	4.33	4.63	4.14333	22.85	28.36	3.69	18.3	4.77	7.01	2.75	4.84333
BGIOSGA000093-TA	BGIOSGA000093	66.65	53.88	64.32	61.6167	51.52	42.5	52.52	48.8467		71.93	63.88	60.48	65.43	45.92	58.02	68.81	57.5833	148.17	183.35	105.7	145.74	96.52	144.22	126.32	122.353
BGIOSGA000094-TA	BGIOSGA000094	10.95	6.33	4.2	7.16	5.64	2.35	4.01	4		7.4	4.6	10.24	7.41333	10.42	4.5	4.14	6.35333	2.47	2.9	8.89	4.75333	7.73	9.63	2.41	6.59
BGIOSGA000096-TA	BGIOSGA000096	24.06	18.49	23.98	22.1767	21.28	17.84	15.04	18.0533		19.74	19.45	25.91	21.7	14.16	14.68	22.29	17.0433	12.69	7.3	15.27	11.7533	20.49	24.74	19.17	21.4667
BGIOSGA000102-TA	BGIOSGA000102	24.16	18.95	15.63	19.58	17.67	16.12	17.19	16.9933		38.27	30.79	29.94	33	27.89	31.17	22.87	27.31	13.54	6.83	30.84	17.07	36.22	23.78	21.1	27.0333
BGIOSGA000105-TA	BGIOSGA000105	6.92	9.24	8.31	8.15667	7.3	8.4	8.6	8.1		17.6	13.1	17.27	15.99	13.93	10.35	18.48	14.2533	5.25	2.88	21.2	9.77667	23.36	12.34	25.83	20.51
BGIOSGA000109-TA	BGIOSGA000109	62.61	39.6	42.67	48.2933	67.56	40.7	38.13	48.7967		12.81	12.25	12.57	12.5433	7.85	18.56	16.77	14.3933	18.38	14.77	30	21.05	19.89	18.93	6.44	15.0867
BGIOSGA000130-TA	BGIOSGA000130	3.22	3.18	2.19	2.86333	3.25	2.51	5.01	3.59		6.02	3.91	6.29	5.40667	2.94	3.96	4.57	3.82333	2.1	2.09	5.9	3.36333	9.29	5.57	13.02	9.29333
BGIOSGA000131-TA	BGIOSGA000131	7.33	3.29	3.97	4.86333	12.06	6.72	5.14	7.97333		4.47	5.03	8.58	6.02667	2.63	4.01	4.98	3.87333	5.99	9.17	16.54	10.5667	7.21	26.4	29.1	20.9033
BGIOSGA000142-TA	BGIOSGA000142	10.32	9.27	10.22	9.93667	12.43	12.12	11.63	12.06		4.31	4.14	3.24	3.89667	5.18	3.7	4.55	4.47667	4.72	2.55	5.31	4.19333	3.6	2.85	4.86	3.77	Phosphotransferase
BGIOSGA000144-TA	BGIOSGA000144	21.49	28.98	27.2	25.89	27.5	25.03	23.91	25.48		25.46	22.91	20.66	23.01	22.77	25.3	24.33	24.1333	26.85	16.22	20.96	21.3433	30.35	27.12	25.83	27.7667
BGIOSGA000161-TA	BGIOSGA000161	17.33	14.54	29.34	20.4033	19.28	27.26	17.78	21.44		33.7	31.25	22.22	29.0567	25.18	6.69	34.78	22.2167	9.26	1.8	20.8	10.62	34.77	22.91	21.67	26.45
BGIOSGA000164-TA	BGIOSGA000164	12.22	17.29	13.72	14.41	11.09	11.58	12.18	11.6167		19.36	21.14	16.57	19.0233	18.25	28.2	10	18.8167	53.12	63.44	24.63	47.0633	28.64	35.2	27.47	30.4367
BGIOSGA000165-TA	BGIOSGA000165	69.2	64.85	80.16	71.4033	71.7	61.23	76.55	69.8267		81.45	63.06	82.04	75.5167	74.27	71.55	75.84	73.8867	152.64	174.37	137.04	154.683	113.11	136.5	104.1	117.903
BGIOSGA000176-TA	BGIOSGA000176	36.55	20.97	32.03	29.85	29.65	22.52	28.97	27.0467		44.3	23.1	25.66	31.02	20.79	31.93	21.91	24.8767	104.78	160.09	34.07	99.6467	51.15	80.24	47.99	59.7933
BGIOSGA000177-TA	BGIOSGA000177	22.19	17.99	22.95	21.0433	28.16	28.13	24.16	26.8167		28.99	23.69	24.04	25.5733	23.66	17.74	25.2	22.2	65.73	56.22	28.45	50.1333	28.21	50.03	34.88	37.7067
BGIOSGA000181-TA	BGIOSGA000181	27.02	22.66	22.03	23.9033	13.38	16.68	13.76	14.6067		7.91	7.03	5.48	6.80667	7.66	3.87	8.9	6.81	11.97	6.51	11.72	10.0667	7.25	11.57	16.75	11.8567
BGIOSGA000191-TA	BGIOSGA000191	3.7	4.89	3.91	4.16667	4.3	3.3	4.43	4.01		4.49	3.21	3.18	3.62667	1.83	7.88	3.2	4.30333	2.57	10.03	7.37	6.65667	5.22	7.37	3.15	5.24667	Thiamine pyrophosphokinase
BGIOSGA000192-TA	BGIOSGA000192	17.31	15.02	20.08	17.47	18.31	17.16	16.07	17.18		34.04	35.57	37.8	35.8033	28.5	21.35	31.66	27.17	16.72	5.46	38.6	20.26	46.2	27.78	40.27	38.0833
BGIOSGA000200-TA	BGIOSGA000200	27.8	22.13	25.45	25.1267	18.09	24.42	20.72	21.0767		50.49	41.02	39.96	43.8233	35.64	32.59	39.37	35.8667	8.07	5.56	34.38	16.0033	49.48	27.87	37.43	38.26
BGIOSGA000208-TA	BGIOSGA000208	6.22	6.17	4.5	5.63	2.99	3.47	4.37	3.61		5.24	4.29	2.84	4.12333	3.51	3.96	4.74	4.07	1.4	1.54	4.95	2.63	5.19	5.79	6.83	5.93667
BGIOSGA000209-TA	BGIOSGA000209	15.27	8.29	13.12	12.2267	8.75	7.46	6.11	7.44		11.8	4.53	9.1	8.47667	2.84	7.08	5.55	5.15667	23.09	3.98	16.37	14.48	7.98	8.68	11.09	9.25
BGIOSGA000212-TA	BGIOSGA000212	14.76	10.98	12.97	12.9033	9.89	8.31	8.59	8.93		8.03	4.99	4.93	5.98333	5.39	6.21	5.71	5.77	11.92	18.2	9.41	13.1767	13.19	11.41	7.57	10.7233
BGIOSGA000213-TA	BGIOSGA000213	19.96	12.14	22.16	18.0867	14.15	17.42	13.42	14.9967		18.77	26.06	20.65	21.8267	28.64	8.08	13.01	16.5767	6.02	2.12	22.42	10.1867	18.99	8.48	11.55	13.0067
BGIOSGA000214-TA	BGIOSGA000214	3.83	2.45	3.29	3.19	3.03	1.65	2.44	2.37333		5.7	3.53	2.36	3.86333	3.67	2.28	3.87	3.27333	2.28	4.29	2.41	2.99333	8.06	4.02	7.91	6.66333
BGIOSGA000215-TA	BGIOSGA000215	122.83	88.67	102.11	104.537	100.25	66.64	118.43	95.1067		245.27	191.29	204.82	213.793	206.3	150.08	253.51	203.297	562.04	633.66	391.21	528.97	551.33	583.35	503.69	546.123
BGIOSGA000218-TA	BGIOSGA000218	67.46	58.37	67.02	64.2833	75.92	71.45	64.15	70.5067		94.77	80.47	73.78	83.0067	65.58	81.05	93.71	80.1133	87.58	100.58	97.93	95.3633	115.68	126.84	113.47	118.663
BGIOSGA000221-TA	BGIOSGA000221	18.78	8.94	10.35	12.69	15.16	9.43	13.61	12.7333		21.66	24.13	27.5	24.43	25.59	29.64	24.65	26.6267	6.99	9.89	14.22	10.3667	29.26	17.84	18.76	21.9533
BGIOSGA000224-TA	BGIOSGA000224	31.27	42.28	28.42	33.99	39.32	22.12	27.7	29.7133		31.84	42.21	34.26	36.1033	49.24	42.5	40.12	43.9533	37.87	50.64	54.83	47.78	58.71	33.32	59.23	50.42
BGIOSGA000226-TA	BGIOSGA000226	15.51	17.66	18.52	17.23	13.21	18.76	21.58	17.85		28.29	27.29	32.9	29.4933	22.41	18.57	26.87	22.6167	17.6	10.66	32.47	20.2433	29.87	24.79	33.2	29.2867
BGIOSGA000233-TA	BGIOSGA000233	13.48	10.94	18.49	14.3033	15.45	22.21	16.15	17.9367		18.51	22.54	19.39	20.1467	20.94	7.88	19.02	15.9467	8.4	3.84	15.33	9.19	13.96	11.04	15.43	13.4767
BGIOSGA000236-TA	BGIOSGA000236	32.66	28.66	26.91	29.41	26.31	21.6	23.97	23.96		23.61	29.7	24.09	25.8	18.22	21.42	21.38	20.34	9.38	8.14	25.95	14.49	34.47	16.21	18.97	23.2167
BGIOSGA000237-TA	BGIOSGA000237	170.12	189.58	235.78	198.493	171.6	230.81	219.96	207.457		147.96	152.89	136.53	145.793	139.36	94.87	153.31	129.18	27.77	4.11	114.48	48.7867	86.05	36.32	35.59	52.6533	Stearoyl-[acyl-carrier-protein] 9-desaturase 2, chloroplastic
BGIOSGA000242-TA	BGIOSGA000242	8.46	6.24	7.48	7.39333	7.02	7.15	6.31	6.82667		7.23	9.14	8.36	8.24333	9.64	4.37	8.33	7.44667	3.77	2.76	7.63	4.72	6.49	7.83	8.21	7.51
BGIOSGA000243-TA	BGIOSGA000243	1548.29	1499.09	1418.23	1488.54	997.87	760.61	1036.92	931.8		728.18	691.79	702.51	707.493	654.59	938.81	729.35	774.25	523.01	475.16	967.11	655.093	1049.54	856.18	855.66	920.46	Small ubiquitin-related modifier
BGIOSGA000244-TA	BGIOSGA000244	27.7	24.87	31.94	28.17	28.67	26.1	27.49	27.42		57.97	36.38	25.77	40.04	27.1	50.25	45.06	40.8033	89.05	65.47	50.63	68.3833	89.09	109.48	113.18	103.917	Small ubiquitin-related modifier
BGIOSGA000249-TA	BGIOSGA000249	47.56	54.2	50.77	50.8433	37.32	37.34	36.39	37.0167		20.06	33.72	23.19	25.6567	20.8	27.1	24.78	24.2267	12.39	3.77	23.37	13.1767	19.87	21.37	17.35	19.53
BGIOSGA000261-TA	BGIOSGA000261	69.42	66.39	71.28	69.03	64.27	37.38	64.72	55.4567		57.57	53.86	42.32	51.25	47.52	33.1	33.44	38.02	65.13	42.12	85.18	64.1433	79.16	80.29	68.11	75.8533	Peptidylprolyl isomerase
BGIOSGA000264-TA	BGIOSGA000264	8.43	2.82	3.51	4.92	3.73	3.2	7.49	4.80667		2.34	2.68	2.91	2.64333	10.9	3.69	2.29	5.62667	1.24	2.68	6.77	3.56333	4.55	2.09	1.67	2.77
BGIOSGA000272-TA	BGIOSGA000272	32.36	24.12	25.34	27.2733	17.24	12.71	21.16	17.0367		15.87	14.9	21.85	17.54	20.39	31.29	13.96	21.88	5.12	4.61	27.26	12.33	25.89	6.53	11.41	14.61
BGIOSGA000279-TA	BGIOSGA000279	17.95	19.46	25.96	21.1233	23.29	27.82	38.61	29.9067		28.68	34.27	20.79	27.9133	30.27	12.34	30.12	24.2433	10.84	3.19	9.59	7.87333	19.33	14.64	23.84	19.27	P-loop containing nucleoside triphosphate hydrolases superfamily protein
BGIOSGA000280-TA	BGIOSGA000280	13.71	14.78	12.86	13.7833	8.97	11.45	14.77	11.73		17.33	17.35	16.74	17.14	16.49	12.37	17.73	15.53	5.14	3.76	13.82	7.57333	16.13	13.33	21.9	17.12	Sas10/Utp3/C1D family
BGIOSGA000283-TA	BGIOSGA000283	143.62	82.73	186.18	137.51	56.56	175.6	58.32	96.8267		110.51	63.25	40.33	71.3633	72.43	9.61	30.11	37.3833	7.24	4.14	53.54	21.64	37.57	9.11	35.9	27.5267
BGIOSGA000291-TA	BGIOSGA000291	17.82	17.15	27.72	20.8967	22.55	37.47	31.1	30.3733		28.58	27.75	30.92	29.0833	35.35	8.9	29.12	24.4567	13.48	4.31	19.6	12.4633	15.99	20.23	30.24	22.1533	Magnesium transporter MRS2-F
BGIOSGA000292-TA	BGIOSGA000292	219.27	403.58	222.5	281.783	330.33	134.1	147.56	203.997		72.05	225.58	77.65	125.093	182.53	184.68	170.36	179.19	158.35	155.48	269.64	194.49	118.41	214.51	284.26	205.727
BGIOSGA000303-TA	BGIOSGA000303	14.51	9.44	10.79	11.58	7.05	7.06	9.25	7.78667		8.83	10.03	6.75	8.53667	6.66	7.51	7.5	7.22333	3.1	1.31	8.13	4.18	7.56	5.01	6.14	6.23667
BGIOSGA000307-TA	BGIOSGA000307	31.17	37.17	32.33	33.5567	29.45	34.15	28.93	30.8433		20.85	27.95	28.35	25.7167	28.1	23.35	25.16	25.5367	4.8	2.48	26.87	11.3833	20.81	18.82	13.81	17.8133
BGIOSGA000309-TA	BGIOSGA000309	8.62	4.15	6.67	6.48	5.87	4.22	4.67	4.92		4.75	4.53	4.63	4.63667	4.42	3.31	5.22	4.31667	5.15	8.2	5.57	6.30667	4.89	5.94	5.66	5.49667
BGIOSGA000312-TA	BGIOSGA000312	30.06	16.4	27.4	24.62	28.66	27.98	22.58	26.4067		16.1	15.86	9.44	13.8	19.56	16.02	13.16	16.2467	7.13	11.27	20.72	13.04	21.64	11.08	15.72	16.1467
BGIOSGA000325-TA	BGIOSGA000325	42.68	37.2	50.51	43.4633	45.35	61.77	49.01	52.0433		47.12	52.83	57.59	52.5133	57.8	25.22	51.11	44.71	19.67	7.3	30.77	19.2467	23.72	30.57	41.08	31.79	Cohesin-like protein
BGIOSGA000329-TA	BGIOSGA000329	14.31	12.52	15.08	13.97	16.27	14.43	16.3	15.6667		9.95	11.24	11.98	11.0567	10.04	10.97	10.36	10.4567	8.28	1.18	12.71	7.39	12.54	11.25	11.69	11.8267
BGIOSGA000333-TA	BGIOSGA000333	271.07	222.83	252.7	248.867	316.06	257.75	225.07	266.293		246.9	222.15	263.59	244.213	222.17	154.01	229.12	201.767	327.32	196.16	419.72	314.4	330.03	418.72	355.29	368.013
BGIOSGA000334-TA	BGIOSGA000334	128.9	166.31	174.05	156.42	170.48	180.37	179.43	176.76		109.63	147.07	142.61	133.103	130.25	118.2	128.78	125.743	61.43	33.36	99.51	64.7667	95.92	104.92	78.48	93.1067
BGIOSGA000339-TA	BGIOSGA000339	14.04	12.56	21.36	15.9867	25.82	13.18	30.68	23.2267		17.39	17.37	13.95	16.2367	11.34	5.84	15.09	10.7567	74.41	30.66	39.64	48.2367	30.11	42.8	48.14	40.35
BGIOSGA000343-TA	BGIOSGA000343	26.72	34.48	34.04	31.7467	27.25	37.81	27.9	30.9867		33.99	32.91	20.27	29.0567	25.69	22.78	27.55	25.34	49.76	32.16	61.16	47.6933	32.03	71.04	66.23	56.4333	Pectin acetylesterase
BGIOSGA000345-TA	BGIOSGA000345	1.29	1.57	1.53	1.46333	1.63	2.62	1.78	2.01		28.25	13.92	7.54	16.57	10.99	18.37	17.37	15.5767	8.18	16.93	21.17	15.4267	37.14	60.17	68.57	55.2933	Pectin acetylesterase
BGIOSGA000352-TA	BGIOSGA000352	24.22	16.05	18.8	19.69	22.68	22.73	23.5	22.97		5.87	13.98	14.17	11.34	14.73	1.67	7.8	8.06667	6.34	3.09	21.01	10.1467	11.35	5.04	8.91	8.43333
BGIOSGA000354-TA	BGIOSGA000354	24.7	22.85	20.89	22.8133	18.75	17.23	19.56	18.5133		16.12	19.19	20.98	18.7633	14.41	30.92	21.02	22.1167	18.12	6.23	21.6	15.3167	10.94	12.66	21.16	14.92
BGIOSGA000358-TA	BGIOSGA000358	13.79	13.55	14.66	14	9.99	11.39	12.24	11.2067		19.83	20.06	18.49	19.46	15.62	11.01	16.82	14.4833	11.04	5.82	10.5	9.12	17.14	14.32	19.25	16.9033
BGIOSGA000361-TA	BGIOSGA000361	34.28	36.65	31.83	34.2533	28.09	25.76	31.61	28.4867		42.98	35.5	41.2	39.8933	39.96	43.18	37.01	40.05	10.11	2.08	40.55	17.58	44.73	26.13	25.49	32.1167	PHD finger protein ALFIN-LIKE 6
BGIOSGA000364-TA	BGIOSGA000364	21.49	22.2	26.11	23.2667	26.65	28.21	28.77	27.8767		22.53	22.78	24.16	23.1567	19.99	19.16	24.57	21.24	5.29	4.82	26.05	12.0533	24.45	17.9	20.86	21.07
BGIOSGA000366-TA	BGIOSGA000366	19.29	14.42	19.78	17.83	22.22	20.3	18.35	20.29		26	21.69	20.82	22.8367	21.52	12.5	22.72	18.9133	6.42	9.34	20.66	12.14	29.11	26.73	24.33	26.7233
BGIOSGA000370-TA	BGIOSGA000370	24.62	22.19	23.64	23.4833	22.35	25.05	21.03	22.81		22.83	24.19	21.72	22.9133	17.43	20.74	20.09	19.42	43.02	24.55	29.21	32.26	22.95	22.59	19.55	21.6967	Putative G protein-coupled receptor
BGIOSGA000371-TA	BGIOSGA000371	65.72	79.85	69.77	71.78	82.37	78.4	76.56	79.11		31.33	49.05	41.35	40.5767	37.11	50.1	49.36	45.5233	11.16	10.3	40.72	20.7267	34.49	30.82	18.84	28.05
BGIOSGA000372-TA	BGIOSGA000372	144.83	144.43	86.33	125.197	146.19	98.51	98.15	114.283		138.68	145.89	144.9	143.157	144.5	194.93	174.05	171.16	109.21	129.95	136.25	125.137	154.28	244.56	103	167.28
BGIOSGA000374-TA	BGIOSGA000374	81.1	71.11	54.91	69.04	91.51	79.67	69.76	80.3133		234.85	131.23	117.56	161.213	127.45	217.42	155.19	166.687	327.19	363.85	191.45	294.163	260.91	388.79	288	312.567
BGIOSGA000377-TA	BGIOSGA000377	6.42	6.15	6.76	6.44333	8.38	10.23	7.34	8.65		14.73	7.89	9.33	10.65	4.64	4.65	6.93	5.40667	4.91	1.05	4.99	3.65	6.74	4.81	5.32	5.62333
BGIOSGA000382-TA	BGIOSGA000382	58.6	69.18	60.43	62.7367	51.08	53.46	44.71	49.75		34.46	43.48	42.04	39.9933	45.63	38.24	33.74	39.2033	19.28	13.57	58.49	30.4467	42.21	33.19	37.48	37.6267
BGIOSGA000393-TA	BGIOSGA000393	26.22	24.04	27.57	25.9433	18.09	15.04	18.46	17.1967		73.32	41.58	30.76	48.5533	38.96	64.09	52.69	51.9133	58.66	127.86	57.22	81.2467	85.14	87.39	55.33	75.9533
BGIOSGA000394-TA	BGIOSGA000394	2.47	4.29	4.46	3.74	1.56	6.95	2.57	3.69333		11.34	8.17	3.82	7.77667	5.5	6.85	5.77	6.04	1.79	1.45	16.65	6.63	7.12	6.99	14.7	9.60333
BGIOSGA000402-TA	BGIOSGA000402	14.18	14.94	15.6	14.9067	13.98	15.76	14.05	14.5967		22.43	22.2	20.42	21.6833	18.6	18.29	21.94	19.61	13.66	5.79	20.25	13.2333	21.27	17.26	18.97	19.1667
BGIOSGA000410-TA	BGIOSGA000410	13.25	11.94	11.42	12.2033	10.1	18.71	12	13.6033		11.16	19.92	15.38	15.4867	15.49	13.5	13.41	14.1333	10.44	5.83	9.28	8.51667	9.85	5.3	6.4	7.18333	Amidophosphoribosyltransferase
BGIOSGA000413-TA	BGIOSGA000413	5.6	5.32	8.65	6.52333	8.01	14.24	10.1	10.7833		14.56	17.81	18.21	16.86	18.47	4.07	16.47	13.0033	6.11	2.67	9.17	5.98333	6.53	10.24	17.37	11.38
BGIOSGA000420-TA	BGIOSGA000420	8.39	7.52	7.54	7.81667	6.69	8.32	8.07	7.69333		12.98	12.31	11.18	12.1567	11.58	6.53	12.24	10.1167	2.77	2.16	8.54	4.49	7.66	8.98	9.83	8.82333
BGIOSGA000425-TA	BGIOSGA000425	13.91	18.19	17.3	16.4667	14.5	19.88	12.89	15.7567		13.16	21.02	8.84	14.34	8.17	11.02	19.03	12.74	1.15	3.16	10.9	5.07	7.6	8.72	10.49	8.93667
BGIOSGA000428-TA	BGIOSGA000428	4.58	4.87	3.19	4.21333	4.82	4.12	8.14	5.69333		18.05	6.42	9.67	11.38	6.25	8.01	10.66	8.30667	22.57	24.8	13.8	20.39	26.27	18.96	8.77	18
BGIOSGA000429-TA	BGIOSGA000429	20.04	24.5	22.06	22.2	18.76	21.89	21.75	20.8		20.93	27.74	18.12	22.2633	26.85	19.82	21.32	22.6633	3.76	8.45	23.44	11.8833	24.02	33.29	26.91	28.0733
BGIOSGA000431-TA	BGIOSGA000431	71.2	71.43	66.85	69.8267	41.58	65.78	44.96	50.7733		106.95	52.54	101.07	86.8533	71.69	66.74	74.75	71.06	50.61	65.56	105.66	73.9433	126.31	115.52	93.6	111.81
BGIOSGA000432-TA	BGIOSGA000432	32.03	64.52	70.94	55.83	20.36	28.55	44.76	31.2233		51.65	20.75	28.66	33.6867	14.88	48.15	24	29.01	35.41	22.41	24.13	27.3167	28.54	30.56	29.72	29.6067
BGIOSGA000437-TA	BGIOSGA000437	13.5	9.82	6.27	9.86333	9.04	5.32	9.86	8.07333		8.36	7.54	5.7	7.2	5.59	14.75	9.72	10.02	16.88	30.65	10.66	19.3967	13.39	19.62	14.62	15.8767
BGIOSGA000438-TA	BGIOSGA000438	11.28	13.18	13.83	12.7633	13.15	13.48	12.45	13.0267		38.82	26.06	26.79	30.5567	22.44	27.25	26.34	25.3433	203.17	175.21	78.19	152.19	48.71	118.84	85.12	84.2233	Uricase
BGIOSGA000443-TA	BGIOSGA000443	25.59	24.3	22.3	24.0633	20.98	19.33	20.37	20.2267		15.72	17.8	14.5	16.0067	13.74	15.15	19.47	16.12	12.92	6.63	17.56	12.37	16.43	16.42	14.58	15.81
BGIOSGA000447-TA	BGIOSGA000447	10.19	8.39	7.13	8.57	8.96	5	8.42	7.46		2.34	4.04	3.83	3.40333	4.2	3.84	5.23	4.42333	2.32	1.15	3.95	2.47333	2.17	1.38	1.08	1.54333
BGIOSGA000448-TA	BGIOSGA000448	13.13	11.51	10.5	11.7133	9.31	4.31	8.31	7.31		13.95	12.64	10.79	12.46	8.24	20.01	9.66	12.6367	14.38	11.33	14.83	13.5133	28.26	21.14	21.82	23.74
BGIOSGA000451-TA	BGIOSGA000451	5.15	4.47	6.55	5.39	1.49	1.79	1.78	1.68667		4.35	3.52	3.3	3.72333	3.46	2.84	2.34	2.88	2.63	1.96	4.54	3.04333	3.56	2.98	7.13	4.55667
BGIOSGA000455-TA	BGIOSGA000455	49.33	34.16	44.8	42.7633	43.34	37.42	51.52	44.0933		36.88	31.64	23.19	30.57	33.39	42.58	27.11	34.36	35.13	29.45	45.26	36.6133	55.25	52.68	41.38	49.77
BGIOSGA000466-TA	BGIOSGA000466	4.3	1.4	2.5	2.73333	3.09	5.34	1.53	3.32		15.03	7.47	4.33	8.94333	6.59	13.37	8.04	9.33333	48.89	105.39	13.1	55.7933	13.08	32.25	31.73	25.6867
BGIOSGA000472-TA	BGIOSGA000472	28.83	23.47	35.07	29.1233	16.87	26.11	20.52	21.1667		16.95	19.16	16.73	17.6133	22.41	10.86	15.16	16.1433	2.81	2.2	8.64	4.55	15.41	13.6	7.36	12.1233
BGIOSGA000474-TA	BGIOSGA000474	29.65	33.45	32.24	31.78	36.47	39.56	31.91	35.98		58.1	63.48	72.7	64.76	53.51	73.16	54.41	60.36	59.5	62.87	38.7	53.69	60.93	66.14	47.72	58.2633
BGIOSGA000478-TA	BGIOSGA000478	81.93	100.7	114.68	99.1033	99.66	115.15	126.21	113.673		56.01	52.59	59.47	56.0233	61.38	35.02	65.02	53.8067	18.75	12.34	70.26	33.7833	45.34	43.12	49.98	46.1467	Alpha-1,4 glucan phosphorylase
BGIOSGA000495-TA	BGIOSGA000495	10	12.48	10.97	11.15	7.73	7.59	10.52	8.61333		20.68	9.93	6.41	12.34	13.02	25.66	13.8	17.4933	40.45	77.69	15.8	44.6467	28.38	45.73	36.2	36.77	CASP-like protein 5B1
BGIOSGA000498-TA	BGIOSGA000498	6.64	2.29	4.83	4.58667	3.89	4.26	2.76	3.63667		10.18	5.89	4.27	6.78	5.09	4.33	5.91	5.11	46.63	43.21	7.76	32.5333	10.03	19.15	10.76	13.3133
BGIOSGA000517-TA	BGIOSGA000517	54.99	46.62	44.43	48.68	54.68	47.31	52.12	51.37		54.46	46.92	41.27	47.55	38.38	38.87	55.16	44.1367	68.59	63.2	42.53	58.1067	46.77	81.09	56.07	61.31
BGIOSGA000519-TA	BGIOSGA000519	59.28	56.74	62.16	59.3933	54.11	55.38	56.86	55.45		76.97	74.55	69.82	73.78	61.3	53.32	69.53	61.3833	40.94	29.39	56.9	42.41	79.58	56.49	51.89	62.6533
BGIOSGA000520-TA	BGIOSGA000520	84.35	95.17	107.78	95.7667	103.47	73.61	98.43	91.8367		132	99.28	122.07	117.783	80.52	97.26	151.74	109.84	209.18	385.19	148.66	247.677	198.51	176.2	127.79	167.5	Histone H2B.11
BGIOSGA000522-TA	BGIOSGA000522	5.33	5.57	3.99	4.96333	3.87	3.46	5.23	4.18667		5.82	5.47	5.78	5.69	6.21	6.79	5.04	6.01333	1.65	3.56	6.77	3.99333	9.58	5.2	9.03	7.93667
BGIOSGA000526-TA	BGIOSGA000526	26.4	28.81	21.12	25.4433	17.97	6.6	17.85	14.14		13.95	11.63	12.04	12.54	7.81	20.91	13.47	14.0633	6.77	7.87	19.68	11.44	18.81	21.41	13.27	17.83
BGIOSGA000527-TA	BGIOSGA000527	114.76	87.68	85.63	96.0233	100.48	111.87	99.13	103.827		162.07	204.95	151.93	172.983	160.1	163.64	163.73	162.49	82.58	46.61	101.09	76.76	153.63	98.03	84.75	112.137
BGIOSGA000531-TA	BGIOSGA000531	17.62	7.41	20.38	15.1367	15.3	6.49	12.11	11.3		17.65	17.23	11.93	15.6033	16.16	21.55	24.71	20.8067	35.79	48.93	21.72	35.48	20.13	37.68	37.81	31.8733
BGIOSGA000532-TA	BGIOSGA000532	83.09	51.77	78.34	71.0667	61.46	72.52	73.58	69.1867		178.89	114.3	106.69	133.293	92.38	95.81	109.06	99.0833	384.76	326.48	190.32	300.52	219.63	288.23	244.69	250.85
BGIOSGA000535-TA	BGIOSGA000535	3.65	2.35	2.13	2.71	3.18	1.19	2.6	2.32333		2.48	2.31	2.28	2.35667	1.66	2.16	2.04	1.95333	2.07	5.32	2.52	3.30333	2.82	2.96	2.88	2.88667
BGIOSGA000536-TA	BGIOSGA000536	13.31	17.75	14.78	15.28	21.74	19.86	22.76	21.4533		30.94	38.81	28.92	32.89	42.43	44.4	39.91	42.2467	38.3	26.57	39.28	34.7167	51.4	32.18	45.43	43.0033
BGIOSGA000537-TA	BGIOSGA000537	7.43	7.4	7.59	7.47333	6.65	8.79	7.72	7.72		14.75	10.08	8.37	11.0667	9.76	5.74	13.49	9.66333	4.94	1.6	9.17	5.23667	9.43	7.66	9.94	9.01
BGIOSGA000539-TA	BGIOSGA000539	53.73	60.68	44.42	52.9433	65.24	50.67	83.91	66.6067		132.83	75.94	108.51	105.76	55.54	89.97	136.08	93.8633	25.73	50.27	148.97	74.99	188.51	123.39	129.04	146.98
BGIOSGA000543-TA	BGIOSGA000543	73.69	73.24	76.44	74.4567	51.68	66.31	59.82	59.27		51.98	68.74	56.68	59.1333	61.95	44.67	58.16	54.9267	21.16	9.3	38.8	23.0867	39.83	31.24	44.63	38.5667
BGIOSGA000547-TA	BGIOSGA000547	30.03	22.05	25.5	25.86	30.96	30.92	22.92	28.2667		40.51	32.1	29.32	33.9767	39.13	32.84	35.28	35.75	36.32	43.16	33.23	37.57	33.72	53.45	38.61	41.9267
BGIOSGA000548-TA	BGIOSGA000548	34.09	33.69	34.33	34.0367	34.24	26.66	32.43	31.11		47.65	44.2	36.33	42.7267	32.1	34	37.26	34.4533	33.28	32.63	56.49	40.8	46.2	62.77	55.89	54.9533
BGIOSGA000549-TA	BGIOSGA000549	21.87	30.65	28.41	26.9767	31.16	27.49	32.47	30.3733		49.96	39.76	26.43	38.7167	23.36	59.2	29.43	37.33	82.87	144.86	61.17	96.3	58.52	114.29	61.05	77.9533
BGIOSGA000551-TA	BGIOSGA000551	3.59	1.5	3.17	2.75333	3.96	2.69	2.46	3.03667		28.82	9.09	6.25	14.72	5.49	8.57	11.43	8.49667	142.14	311.32	42.26	165.24	32.19	121.67	69.17	74.3433	Ammonium transporter
BGIOSGA000553-TA	BGIOSGA000553	11.49	8.74	10.26	10.1633	20.76	11.98	12.5	15.08		6.83	5.92	6.95	6.56667	6.34	7.38	8.32	7.34667	7.25	14.6	7.28	9.71	10.45	17.22	9.09	12.2533
BGIOSGA000554-TA	BGIOSGA000554	16.49	16.12	16.18	16.2633	14.48	19.07	16.24	16.5967		12.47	12.16	13.24	12.6233	14.82	9.19	13.44	12.4833	16.1	7.56	11.38	11.68	9.71	13.96	13.18	12.2833
BGIOSGA000555-TA	BGIOSGA000555	74.74	86.72	93.95	85.1367	110.73	131.2	106.81	116.247		112.38	129.41	129.41	123.733	100.27	78.82	101.04	93.3767	109.55	60.65	102.2	90.8	89.33	144.97	110.37	114.89
BGIOSGA000563-TA	BGIOSGA000563	44.17	55.78	53.51	51.1533	53.77	66.73	52.31	57.6033		32.15	50.43	47.35	43.31	41.16	31.16	40.96	37.76	11.32	4.5	32.76	16.1933	16.76	15.95	12.88	15.1967
BGIOSGA000571-TA	BGIOSGA000571	4.7	3.27	4.24	4.07	5.51	5.18	4.35	5.01333		21.99	13.93	11.06	15.66	18.68	19.32	12.43	16.81	9.57	9.66	22.1	13.7767	37.37	23.37	15.43	25.39	RING-type E3 ubiquitin transferase
BGIOSGA000579-TA	BGIOSGA000579	19.5	21.29	23.29	21.36	31.42	26.5	23.9	27.2733		37.71	28.98	23.78	30.1567	25.46	17.12	34.5	25.6933	42.89	34.07	23.24	33.4	25.66	38.91	45.72	36.7633
BGIOSGA000581-TA	BGIOSGA000581	25.85	27.4	31.18	28.1433	33.74	32.41	35.8	33.9833		60.46	51.01	53.92	55.13	44.95	41	55.7	47.2167	32.7	23.5	56.1	37.4333	67.32	50.86	62.47	60.2167
BGIOSGA000587-TA	BGIOSGA000587	37.08	30.64	35.11	34.2767	36.57	39.57	36.41	37.5167		39.8	44.86	37.17	40.61	43.27	35.82	40.38	39.8233	28.22	18.12	42.2	29.5133	39.23	40.88	42.35	40.82
BGIOSGA000594-TA	BGIOSGA000594	6.52	5.94	5	5.82	9.11	7.47	1.28	5.95333		9.41	14.42	11.72	11.85	8.16	19.76	9.31	12.41	11.7	5.76	6.17	7.87667	15.67	14.11	22.48	17.42
BGIOSGA000598-TA	BGIOSGA000598	4.32	2.04	5.03	3.79667	7.49	2.35	5.61	5.15		16.18	7.57	6.97	10.24	11.43	28.43	12.97	17.61	324.09	725.05	108.85	385.997	32.52	244.35	143.44	140.103
BGIOSGA000601-TA	BGIOSGA000601	124.37	111.6	154.64	130.203	223.48	200.21	141.31	188.333		78.35	133.54	93.57	101.82	54.84	79.43	119.6	84.6233	20.8	7.83	56.69	28.44	66.8	33.58	52.2	50.86
BGIOSGA000603-TA	BGIOSGA000603	58.44	46.3	55.8	53.5133	54.31	48.72	55.03	52.6867		96.69	73.48	71	80.39	58.05	57.62	76.88	64.1833	91.89	122.76	129.16	114.603	149.66	170.55	116.04	145.417	NADH-cytochrome b5 reductase
BGIOSGA000605-TA	BGIOSGA000605	27.58	25.71	24.11	25.8	20.62	19.81	18.98	19.8033		34.59	24.22	22.36	27.0567	21.34	19.03	23.62	21.33	50.19	54.05	31.22	45.1533	30.75	31.04	30.79	30.86
BGIOSGA000612-TA	BGIOSGA000612	16.74	14.55	16.57	15.9533	15.58	15.09	17.87	16.18		18.39	18.6	18	18.33	19.11	14.99	20.27	18.1233	17.94	15.2	24.77	19.3033	21.54	24.99	20.67	22.4
BGIOSGA000614-TA	BGIOSGA000614	31.36	26.18	23.52	27.02	19.16	15.13	24.83	19.7067		50.21	32.68	23.21	35.3667	25.16	38.56	37.54	33.7533	271.44	699.6	132.4	367.813	79.91	391.11	118.98	196.667
BGIOSGA000615-TA	BGIOSGA000615	20.7	28.26	19.65	22.87	25.2	16.96	33.76	25.3067		40.84	37.71	42.12	40.2233	29.68	30.08	28.95	29.57	21.63	37.19	43.37	34.0633	58.72	53.37	73.92	62.0033
BGIOSGA000624-TA	BGIOSGA000624	2.79	4.98	1.48	3.08333	3.44	6.98	2.76	4.39333		43.23	37.42	31.36	37.3367	29.28	38.85	24.68	30.9367	3.23	1.99	33.8	13.0067	28.55	22.39	25.93	25.6233
BGIOSGA000628-TA	BGIOSGA000628	4.47	2.57	2.28	3.10667	2.15	1.86	1.34	1.78333		2.48	2.65	3.23	2.78667	6.41	4.28	3.17	4.62	8.96	15.59	4.5	9.68333	2.31	11.08	5.31	6.23333
BGIOSGA000630-TA	BGIOSGA000630	34.3	28.34	35.72	32.7867	32.75	24.66	39.91	32.44		19.31	15.05	18.11	17.49	13.61	13.92	15.92	14.4833	22.82	19.25	39.89	27.32	25.81	26.46	26.86	26.3767
BGIOSGA000632-TA	BGIOSGA000632	450.84	624.65	436.72	504.07	634.19	725.82	493.55	617.853		326.58	460.94	417.46	401.66	447.17	514.22	403.69	455.027	40.02	1.4	335.17	125.53	237.87	155.18	126.17	173.073
BGIOSGA000638-TA	BGIOSGA000638	117.32	76.49	89.52	94.4433	79.09	80.68	79.37	79.7133		69.23	70.17	72.99	70.7967	53.24	57.39	68.86	59.83	125.34	139.94	114.64	126.64	114.46	154.25	119.72	129.477
BGIOSGA000641-TA	BGIOSGA000641	28.38	28.48	29.44	28.7667	26.82	26.28	29.07	27.39		37.27	30.91	31.32	33.1667	23.22	23.48	30.63	25.7767	25.05	18.55	36.85	26.8167	38.09	38.84	34	36.9767
BGIOSGA000642-TA	BGIOSGA000642	25.86	16.66	22.32	21.6133	15.04	14.22	19.38	16.2133		23.49	18.02	18.33	19.9467	13.12	9.2	19.16	13.8267	95.72	92.76	23.79	70.7567	19	50.99	38.05	36.0133	Glycerol-3-phosphate dehydrogenase
BGIOSGA000644-TA	BGIOSGA000644	12.43	9.57	11.39	11.13	9.15	9.6	9.16	9.30333		6.27	7.79	7.54	7.2	8.08	6.6	8.05	7.57667	11.72	10	7.11	9.61	4.78	10.05	10.82	8.55
BGIOSGA000645-TA	BGIOSGA000645	41.81	30.37	32.96	35.0467	37.5	25.76	28.33	30.53		25.11	20.82	23.36	23.0967	17.75	20.46	17.77	18.66	63.63	46.74	31.94	47.4367	27.14	42.06	34.38	34.5267
BGIOSGA000652-TA	BGIOSGA000652	46.1	30.65	22.5	33.0833	21.22	19.79	36.11	25.7067		29.23	27.99	32.95	30.0567	55.67	76.83	29.71	54.07	32.59	61.7	50.54	48.2767	43.57	56.48	31.32	43.79
BGIOSGA000654-TA	BGIOSGA000654	10.04	8.23	7.81	8.69333	10.03	9.2	8.23	9.15333		9.22	7.26	8.72	8.4	7.83	6.24	7.74	7.27	4.62	2.51	8.29	5.14	10.02	8.36	9.43	9.27
BGIOSGA000655-TA	BGIOSGA000655	9.98	11.5	11.14	10.8733	7.56	8.64	13.19	9.79667		6.81	7.19	6.66	6.88667	8.04	5.8	8.06	7.3	2.89	5	8.56	5.48333	9.64	11.88	8.13	9.88333
BGIOSGA000657-TA	BGIOSGA000657	417.46	320.35	303.78	347.197	375.89	294.43	280.12	316.813		191.25	149.23	195	178.493	125.89	158.74	175.13	153.253	234.61	205.92	104.3	181.61	141.21	166.73	186.36	164.767
BGIOSGA000658-TA	BGIOSGA000658	4.86	7.44	8.84	7.04667	8.84	13.27	6.22	9.44333		3.95	6.32	9.89	6.72	6.51	2.79	5.98	5.09333	3.77	3.14	8.17	5.02667	6.62	3.35	2.04	4.00333
BGIOSGA000659-TA	BGIOSGA000659	3.65	3.15	1.39	2.73	12.43	1.58	6.25	6.75333		6.23	7.84	16.82	10.2967	8.35	9.17	14.66	10.7267	11.19	5.61	5.63	7.47667	11.2	7.7	2.03	6.97667
BGIOSGA000663-TA	BGIOSGA000663	91.41	86.63	73.7	83.9133	63.87	73.51	64.77	67.3833		82.2	93.14	76.17	83.8367	62.85	115.19	68.39	82.1433	47.17	191.1	89.98	109.417	93.6	128.99	92.98	105.19
BGIOSGA000670-TA	BGIOSGA000670	27.92	25.63	25.34	26.2967	23.83	26.12	31.85	27.2667		33.59	32.36	31.77	32.5733	29.32	27.2	32.32	29.6133	18.21	11.08	24.66	17.9833	43.69	30.89	42.2	38.9267
BGIOSGA000674-TA	BGIOSGA000674	7.06	4.41	6.25	5.90667	4.96	6.25	5.77	5.66		9.37	5.77	6.61	7.25	5.73	3.66	6.94	5.44333	2.47	1.54	6.54	3.51667	8.75	10.13	11.42	10.1
BGIOSGA000677-TA	BGIOSGA000677	13.73	6.31	12.22	10.7533	8.67	5.56	4.74	6.32333		20.24	7.62	6.26	11.3733	5.47	8.11	12.64	8.74	40.65	36.74	11.84	29.7433	30.45	51.81	24.48	35.58	Peroxidase
BGIOSGA000691-TA	BGIOSGA000691	23.63	18.98	20.67	21.0933	18.51	28.61	28.91	25.3433		31.71	24.05	18.34	24.7	37.6	16.63	33.14	29.1233	40.55	19.77	36.52	32.28	18.74	58.97	44.56	40.7567
BGIOSGA000702-TA	BGIOSGA000702	16.92	15.57	11.13	14.54	26.6	18.2	16.57	20.4567		4.13	4.28	4.55	4.32	2.8	2.05	6.26	3.70333	2.89	2.59	5.23	3.57	8.51	5.12	2.5	5.37667
BGIOSGA000719-TA	BGIOSGA000719	12.77	18.38	6.99	12.7133	9.39	8.04	10.99	9.47333		14.24	8.69	22.43	15.12	22.52	21.44	9.5	17.82	14.36	19.34	11.47	15.0567	14.21	12.58	6.57	11.12
BGIOSGA000720-TA	BGIOSGA000720	23.28	19.25	26.12	22.8833	17.38	21.22	18.26	18.9533		20.61	13.18	12.69	15.4933	15.73	12.02	15.73	14.4933	3.24	1.24	15.71	6.73	15.23	9.12	12.29	12.2133	Purple acid phosphatase
BGIOSGA000721-TA	BGIOSGA000721	6.36	5.13	3.88	5.12333	5.51	3.75	6.16	5.14		3.61	4.02	3.52	3.71667	2.53	1.96	4.41	2.96667	1.74	1.41	3.55	2.23333	4.22	3.07	5.5	4.26333
BGIOSGA000728-TA	BGIOSGA000728	2169.06	2571.43	2511.73	2417.41	1564.76	1093.75	1905.42	1521.31		1126.5	1522.57	1762.77	1470.61	1245.11	1945.2	918.07	1369.46	228.06	42.07	1314.26	528.13	872.87	907.18	372.66	717.57
BGIOSGA000741-TA	BGIOSGA000741	24.72	18.47	26.83	23.34	30.19	20.14	33.16	27.83		29.38	14.32	22.43	22.0433	10.35	18.14	17.54	15.3433	10.38	19.19	34.12	21.23	38.58	24.14	27.9	30.2067
BGIOSGA000754-TA	BGIOSGA000754	32.41	19.57	18.8	23.5933	21.52	21.94	18.43	20.63		27.87	25.16	32.56	28.53	21.16	38.89	25.34	28.4633	15.66	14.04	18.73	16.1433	24.42	28.04	25.22	25.8933
BGIOSGA000763-TA	BGIOSGA000763	16.93	20.74	18.03	18.5667	22.82	21.43	21	21.75		24.28	28.95	29.47	27.5667	26.28	26.19	28.66	27.0433	7.2	6.49	21.86	11.85	24.63	13.76	20.51	19.6333
BGIOSGA000765-TA	BGIOSGA000765	59.53	59.01	55.24	57.9267	63.06	47.02	64.85	58.31		102.06	75.02	82.57	86.55	62.61	73.11	84.82	73.5133	40.68	57.78	77.28	58.58	123.1	112.41	92.98	109.497	Chorismate mutase
BGIOSGA000766-TA	BGIOSGA000766	506.96	510.61	510.68	509.417	598.84	422.63	496.34	505.937		455.61	423.05	459.85	446.17	367.01	374.97	450.89	397.623	586.55	697.67	612.83	632.35	602.91	683.07	651.51	645.83
BGIOSGA000772-TA	BGIOSGA000772	28.85	24.35	24.91	26.0367	20.44	18.83	25.98	21.75		38.59	28.12	28.27	31.66	21.41	34.12	33.49	29.6733	61.3	38.46	56.63	52.13	59.99	58.66	61.62	60.09
BGIOSGA000776-TA	BGIOSGA000776	4.6	4.44	5.58	4.87333	5.4	6.59	5.2	5.73		7.91	6.55	6.83	7.09667	7.51	2.91	8.24	6.22	7.56	3.1	6.26	5.64	5.57	8.09	9.46	7.70667
BGIOSGA000783-TA	BGIOSGA000783	63.46	58.58	89.56	70.5333	79.92	75.79	85.14	80.2833		122.09	106.48	106.17	111.58	95.29	61.46	108.65	88.4667	257.71	245.45	184.45	229.203	150.94	189.27	228.87	189.693	Aspartate aminotransferase
BGIOSGA000799-TA	BGIOSGA000799	115.75	126.71	146.39	129.617	227.89	118.09	119.05	155.01		64.52	59.6	52.31	58.81	56.76	55.2	78.5	63.4867	23.38	12.58	81.26	39.0733	98.03	75.93	77.51	83.8233
BGIOSGA000801-TA	BGIOSGA000801	59.55	66.06	55.71	60.44	54.56	53.97	56.42	54.9833		85.46	82.48	75.83	81.2567	69.54	80.87	79.5	76.6367	19.76	23.4	50.1	31.0867	77.98	67.46	89.14	78.1933
BGIOSGA000809-TA	BGIOSGA000809	31.25	22.86	35.06	29.7233	34.64	42.22	28.01	34.9567		25.41	19.65	27.89	24.3167	22.67	22.61	26.22	23.8333	68.57	58.51	42.77	56.6167	29.26	45.44	37.99	37.5633
BGIOSGA000811-TA	BGIOSGA000811	13.65	14	12	13.2167	8.3	12.83	14.49	11.8733		20.35	24.95	23.65	22.9833	23.36	16.97	11.89	17.4067	4.85	11.34	25.66	13.95	24.93	31.11	24.21	26.75
BGIOSGA000816-TA	BGIOSGA000816	233.29	261.9	244.06	246.417	209.56	257.06	207.52	224.713		226.02	228.52	214.86	223.133	187.16	234.42	222.69	214.757	261.61	240.85	216.29	239.583	217	293.69	255.57	255.42
BGIOSGA000819-TA	BGIOSGA000819	65.06	64.43	74.17	67.8867	66.03	65.02	89.26	73.4367		175.46	140.88	121.53	145.957	130.78	146.66	154.56	144	96.48	80.91	186.88	121.423	218.31	158.4	199.07	191.927	60S ribosomal protein L18a
BGIOSGA000822-TA	BGIOSGA000822	130.36	69.6	159.71	119.89	62.97	15.5	22.85	33.7733		2.78	88.4	98.13	63.1033	15.31	33.26	69.89	39.4867	58.44	247.34	153.76	153.18	143.47	163.45	72.18	126.367
BGIOSGA000826-TA	BGIOSGA000826	103.77	89.2	73.11	88.6933	70.37	43.59	89.84	67.9333		140.77	110.48	108.22	119.823	116.71	188.79	102.06	135.853	59.84	85.7	141.99	95.8433	188.25	149.67	125.11	154.343	Defense-responsive protein WRKY13
BGIOSGA000836-TA	BGIOSGA000836	27.17	24.15	30.52	27.28	30.24	34.14	30.59	31.6567		13.32	15.55	15.53	14.8	19.1	15.56	20.48	18.38	25.04	21.95	10.4	19.13	9.15	10.43	9.74	9.77333
BGIOSGA000845-TA	BGIOSGA000845	4.59	5.22	5.2	5.00333	4.48	7.83	5.27	5.86		7.52	9	9.41	8.64333	8.83	5.22	6.59	6.88	6.6	4.71	8.5	6.60333	7.77	5.26	9.84	7.62333
BGIOSGA000850-TA	BGIOSGA000850	28.88	30.22	24.56	27.8867	32.9	23.76	27.12	27.9267		27.35	26.73	27.96	27.3467	24.65	37.24	29.77	30.5533	47.94	27.77	31.77	35.8267	35.13	40.07	23.04	32.7467
BGIOSGA000854-TA	BGIOSGA000854	12.17	16.51	13.35	14.01	17.27	18.21	11.69	15.7233		40.89	22.62	18.34	27.2833	22.17	31.85	38.14	30.72	3.26	19.74	26.97	16.6567	38.57	44.33	53.05	45.3167
BGIOSGA000856-TA	BGIOSGA000856	72.28	48.12	85.67	68.69	73.94	44.43	88.44	68.9367		115.5	72.49	55.65	81.2133	108.88	102.27	76.07	95.74	45.95	109.31	64.91	73.39	110.7	93.4	105.55	103.217
BGIOSGA000861-TA	BGIOSGA000861	23.99	25.35	22.51	23.95	21.65	19.75	22.35	21.25		22.31	23.86	24.85	23.6733	22.77	24.31	23.51	23.53	9.61	6.07	22.7	12.7933	24.03	17.55	22.96	21.5133
BGIOSGA000865-TA	BGIOSGA000865	9.49	9.22	8.53	9.08	16.53	14.61	10.19	13.7767		41.17	32.35	23.55	32.3567	21.03	27.64	33.58	27.4167	60.54	133.57	43.54	79.2167	58.23	105.82	52.3	72.1167	Glycosyltransferase
BGIOSGA000870-TA	BGIOSGA000870	44.65	23.53	34.48	34.22	22.32	7.39	29.59	19.7667		46.37	22.36	16.33	28.3533	17.91	37.68	27.31	27.6333	29.54	20.66	41.72	30.64	63.76	52.65	42.94	53.1167
BGIOSGA000871-TA	BGIOSGA000871	68.88	54.76	63.57	62.4033	58.62	45.51	36.43	46.8533		52.27	27	30.03	36.4333	24.13	34.04	38.03	32.0667	33	28.92	48.29	36.7367	37.76	50.23	44.7	44.23
BGIOSGA000876-TA	BGIOSGA000876	6.02	5.79	5.02	5.61	4.7	4.81	4.42	4.64333		5.01	5.89	4.96	5.28667	5.81	4.32	4.57	4.9	5.93	5.31	3.52	4.92	3.65	5.58	4.47	4.56667
BGIOSGA000880-TA	BGIOSGA000880	13.32	16.1	10.46	13.2933	13.93	8.78	11.66	11.4567		17.59	14.97	16.45	16.3367	15.81	9.7	12.8	12.77	8.09	8.1	10.82	9.00333	10.96	9.95	15.85	12.2533
BGIOSGA000883-TA	BGIOSGA000883	7.46	6.04	6.28	6.59333	8.97	11.34	8.19	9.5		92.01	46.78	29.89	56.2267	24.99	46.3	54.44	41.91	119.99	113.41	76.17	103.19	106.02	174.77	186.23	155.673
BGIOSGA000897-TA	BGIOSGA000897	74.78	83.85	71.78	76.8033	65.4	53.98	82.57	67.3167		104.03	92.75	104.03	100.27	76.45	99.71	93.24	89.8	90.61	62.18	107.37	86.72	143.03	113.23	130.64	128.967	40S ribosomal protein S24
BGIOSGA000899-TA	BGIOSGA000899	98.95	105.95	115.11	106.67	92.25	105.35	132.54	110.047		154.86	127.21	148.66	143.577	97.87	89.01	148.5	111.793	82.29	50.83	138.03	90.3833	172.7	137.67	167.17	159.18
BGIOSGA000901-TA	BGIOSGA000901	117.79	75.47	130.69	107.983	56	64.09	83.89	67.9933		48.06	20.53	12.13	26.9067	24.65	8.64	19.28	17.5233	43.77	73.83	53.51	57.0367	38.08	31	31.24	33.44
BGIOSGA000902-TA	BGIOSGA000902	41.82	48.22	49.77	46.6033	42.66	34.32	48.53	41.8367		39.54	34.57	42.44	38.85	36.98	43.51	34.3	38.2633	39.05	68.41	63.16	56.8733	51.77	62.43	48.73	54.31
BGIOSGA000905-TA	BGIOSGA000905	2.42	2.71	6.08	3.73667	5.36	3.33	3.95	4.21333		6.84	7.1	7.1	7.01333	5.69	2.88	1.69	3.42	11.92	2.92	10.59	8.47667	3.02	3.18	7.31	4.50333
BGIOSGA000911-TA	BGIOSGA000911	86.1	52.8	107.74	82.2133	101.4	98.67	84.21	94.76		67.66	59.22	55.64	60.84	48.18	35.32	67.51	50.3367	49.55	27.43	68.89	48.6233	72.53	100.7	114.55	95.9267
BGIOSGA000915-TA	BGIOSGA000915	19.31	17.99	18.76	18.6867	14.46	13	15.45	14.3033		18.94	15.65	17.72	17.4367	16	14.18	19.06	16.4133	13.83	34.85	28.99	25.89	34.16	34.93	29.28	32.79
BGIOSGA000922-TA	BGIOSGA000922	19.82	17.24	14.41	17.1567	13.61	13.28	15.35	14.08		13.77	13.63	14.35	13.9167	14.16	14.55	13.85	14.1867	5.24	2.61	13.59	7.14667	17.94	16.2	15.29	16.4767
BGIOSGA000925-TA	BGIOSGA000925	140.65	124.79	76.98	114.14	50.48	25.12	74.93	50.1767		15.97	19.13	13.6	16.2333	21.52	24.45	23.16	23.0433	16.27	9.8	21.35	15.8067	23.72	9.74	20.09	17.85
BGIOSGA000932-TA	BGIOSGA000932	33.57	33.63	42.2	36.4667	36.79	53.54	39.96	43.43		40.15	55.03	54.86	50.0133	55.83	26.14	42.77	41.58	12.63	1.28	61	24.97	34.71	18.59	16.25	23.1833	Phospholipase A1-II 5
BGIOSGA000933-TA	BGIOSGA000933	6.28	3.87	2.98	4.37667	6.5	4.26	4.32	5.02667		8.57	6.91	5.65	7.04333	8.03	8.54	8.88	8.48333	11.25	10.16	6.73	9.38	8.39	7.53	8.58	8.16667
BGIOSGA000934-TA	BGIOSGA000934	17.71	14.91	16.19	16.27	11.16	10.79	12.47	11.4733		3.43	5.48	4.07	4.32667	3.4	2.66	4.68	3.58	3.87	4.97	6.76	5.2	3.2	1.95	2.8	2.65
BGIOSGA000938-TA	BGIOSGA000938	22.51	15.85	20.11	19.49	12.07	12.76	18.39	14.4067		37.2	32.19	23.77	31.0533	28.39	28.27	44.24	33.6333	27.05	14.74	36.07	25.9533	48.56	26.62	32.65	35.9433	Cytokinin riboside 5'-monophosphate phosphoribohydrolase
BGIOSGA000940-TA	BGIOSGA000940	6.39	7.09	4.76	6.08	7.02	4.62	6.93	6.19		5.07	4.97	3.16	4.4	2.47	3.41	3.87	3.25	3.45	3.66	2.69	3.26667	4.47	1.74	2.35	2.85333
BGIOSGA000943-TA	BGIOSGA000943	13.84	7.22	12.97	11.3433	12.23	11.08	12.14	11.8167		10.31	10.6	10.85	10.5867	10.32	7.69	10.55	9.52	7.92	6.02	11.46	8.46667	15.45	6.31	14.68	12.1467
BGIOSGA000948-TA	BGIOSGA000948	22.71	13.78	12.12	16.2033	19.63	21.61	16.78	19.34		22.08	25.73	33.25	27.02	40.04	40.19	22.86	34.3633	6.51	10.47	16.13	11.0367	19.34	16.1	10.92	15.4533
BGIOSGA000958-TA	BGIOSGA000958	25.43	15.91	33.13	24.8233	36.67	14.53	34.03	28.41		4.38	1.9	2.22	2.83333	3.02	3.62	2.27	2.97	22.38	116.15	9.04	49.19	7.2	28.38	10.98	15.52
BGIOSGA000961-TA	BGIOSGA000961	36.15	32.15	31.66	33.32	39.03	30.08	31.78	33.63		22.13	21.75	22.81	22.23	20.46	13.32	27.57	20.45	37.94	39.55	29.6	35.6967	33.72	45.23	35.76	38.2367
BGIOSGA000970-TA	BGIOSGA000970	5.6	4.4	5.1	5.03333	3.39	5.09	4.77	4.41667		3.93	3.52	3.33	3.59333	4.71	2.35	3.74	3.6	2	1.99	4.19	2.72667	2.87	4.44	3.87	3.72667
BGIOSGA000974-TA	BGIOSGA000974	89.7	83.68	88.67	87.35	86.66	75.26	93.18	85.0333		26.77	51.21	47.9	41.96	54.8	32.42	43.36	43.5267	33.95	32.91	33.34	33.4	22.02	40.6	22.91	28.51
BGIOSGA000976-TA	BGIOSGA000976	6.42	2.86	2.92	4.06667	3.37	3.63	4.03	3.67667		5.38	4.79	7.04	5.73667	4.83	10.86	4.04	6.57667	5.76	9.81	6.43	7.33333	11.2	8.9	5.23	8.44333
BGIOSGA000979-TA	BGIOSGA000979	11.3	14.13	18.49	14.64	11.79	15.2	15.49	14.16		12.28	18.05	19.3	16.5433	11.63	11.76	13.36	12.25	8.9	4.7	15.25	9.61667	12.74	14.18	12.87	13.2633
BGIOSGA000980-TA	BGIOSGA000980	17.77	28.58	30.67	25.6733	22.03	33.84	35.7	30.5233		28.59	27.2	28	27.93	21.85	10.95	23.5	18.7667	18.2	10.89	44.55	24.5467	39.27	26.28	30.25	31.9333
BGIOSGA000982-TA	BGIOSGA000982	30.14	24.43	19.02	24.53	22.58	13.25	22.89	19.5733		25.22	27.68	29.29	27.3967	32.75	35.62	31.56	33.31	23.27	18.38	35.59	25.7467	38.61	28.88	17.04	28.1767
BGIOSGA000985-TA	BGIOSGA000985	18.43	21.14	19.04	19.5367	20.42	15.37	16.53	17.44		17.7	23.23	17.56	19.4967	18.39	22.98	20.33	20.5667	16.93	25.56	20.13	20.8733	18.04	30.78	25.11	24.6433
BGIOSGA000987-TA	BGIOSGA000987	19.79	27.31	7.37	18.1567	30.28	20.76	18.6	23.2133		30.14	15.87	23.36	23.1233	13.7	48.89	26	29.53	103.57	329.65	105.3	179.507	42.67	234.65	82.76	120.027
BGIOSGA000988-TA	BGIOSGA000988	10.41	9.37	2.6	7.46	20.98	7.36	12.62	13.6533		19.26	9.55	22.03	16.9467	8.53	11.98	8.23	9.58	211.3	495.43	86.84	264.523	16.17	205.78	56.03	92.66
BGIOSGA000995-TA	BGIOSGA000995	35.2	27.08	27.17	29.8167	12.29	12.26	21.95	15.5		15.36	12.72	12.27	13.45	11.55	8.09	12.99	10.8767	12.16	14.54	13.61	13.4367	19.38	17.48	22.96	19.94
BGIOSGA000996-TA	BGIOSGA000996	19.09	17.03	19.21	18.4433	11.18	14.52	14.49	13.3967		12.98	11.97	21.43	15.46	9.87	13.7	15.37	12.98	2.96	7.42	14.68	8.35333	23.55	13.29	18.96	18.6
BGIOSGA001001-TA	BGIOSGA001001	3.87	2.99	5.49	4.11667	3.48	2.63	3.23	3.11333		5.33	5.61	3.97	4.97	5.41	4.21	3.63	4.41667	1.46	1.27	5.33	2.68667	7.94	4.22	7.01	6.39
BGIOSGA001004-TA	BGIOSGA001004	26.96	22.86	28.19	26.0033	26.57	29.25	25.42	27.08		35.06	29.5	30.17	31.5767	24.18	28.35	23.94	25.49	19.81	23.57	39.54	27.64	45.34	33.6	30.24	36.3933
BGIOSGA001005-TA	BGIOSGA001005	6.5	6.86	5.59	6.31667	5.12	4.94	5.43	5.16333		10.44	9.21	7.76	9.13667	8.94	6.62	6.95	7.50333	5.25	2.13	7.05	4.81	9.45	8.37	10.08	9.3
BGIOSGA001010-TA	BGIOSGA001010	9.29	10.28	11.73	10.4333	11.7	13.97	11.6	12.4233		62.16	33.84	23.79	39.93	18.04	34.2	36.84	29.6933	48.81	57.85	71.46	59.3733	75.07	114.18	93.5	94.25	Protein DETOXIFICATION
BGIOSGA001012-TA	BGIOSGA001012	10.49	10.83	10.85	10.7233	10.63	14.65	10.72	12		14.71	15.77	16.02	15.5	14.7	9.85	14.56	13.0367	8.05	2.34	15.69	8.69333	14.95	10.84	14.57	13.4533
BGIOSGA001022-TA	BGIOSGA001022	241.64	278.41	242.05	254.033	203.66	209.43	319.17	244.087		383.59	412.43	376.57	390.863	406.44	533.13	403.36	447.643	161.45	220.42	562.99	314.953	714.87	338.74	488.65	514.087
BGIOSGA001029-TA	BGIOSGA001029	4.72	3.63	3.91	4.08667	4.36	2.7	2.44	3.16667		2.97	3.17	3.83	3.32333	2.45	3.05	4.81	3.43667	7.44	15.45	3.94	8.94333	4.35	7.73	6.47	6.18333
BGIOSGA001032-TA	BGIOSGA001032	710.54	703.25	763.92	725.903	700.57	541.41	655.89	632.623		566.88	620.67	531.54	573.03	516.85	503.38	589.3	536.51	168.25	79.25	546.04	264.513	525.25	289.54	317.7	377.497
BGIOSGA001033-TA	BGIOSGA001033	27.16	21.89	25.58	24.8767	25.03	22.6	21.42	23.0167		24.43	27.22	21.77	24.4733	25.44	19.83	25.18	23.4833	10.52	5	27.31	14.2767	26.23	25.04	17.8	23.0233	Tubby-like F-box protein
BGIOSGA001035-TA	BGIOSGA001035	17.57	16.11	13.89	15.8567	17.02	9.61	15.59	14.0733		15.27	14.74	11.88	13.9633	12.5	18.89	13.31	14.9	18.75	18.85	16.62	18.0733	19.98	19.37	15.72	18.3567
BGIOSGA001037-TA	BGIOSGA001037	104.14	105.43	119.54	109.703	138.52	115.48	133.04	129.013		140.59	135.87	129.69	135.383	83.27	118.63	101.54	101.147	145.68	253.59	155.86	185.043	150.32	243.38	176	189.9
BGIOSGA001038-TA	BGIOSGA001038	21.48	21.16	27.95	23.53	24.27	24.86	21.59	23.5733		27.39	24.7	21.32	24.47	21.33	19.39	26.14	22.2867	11.02	6.86	22.93	13.6033	22.88	21.74	21.52	22.0467
BGIOSGA001041-TA	BGIOSGA001041	11.41	9.03	10.65	10.3633	9.41	11.29	9.78	10.16		6.16	7.67	6.16	6.66333	6.44	3.35	6.97	5.58667	5.99	2.68	8.95	5.87333	6.6	4.82	7.19	6.20333
BGIOSGA001053-TA	BGIOSGA001053	5.1	4.03	2.74	3.95667	4.2	2.85	4.16	3.73667		1.16	3.42	2.26	2.28	3.33	5.6	1.77	3.56667	2.45	1.72	2.89	2.35333	4.51	4.79	2.55	3.95
BGIOSGA001055-TA	BGIOSGA001055	9.53	6.84	10.12	8.83	11.89	3.28	9.83	8.33333		10.11	5.45	4.88	6.81333	8.59	6.48	3.79	6.28667	27.24	33.01	4.97	21.74	6.37	5.51	7.02	6.3
BGIOSGA001057-TA	BGIOSGA001057	17.14	14.08	14.85	15.3567	15.51	19.03	16.48	17.0067		24	21.88	19.37	21.75	21.48	15.38	22.56	19.8067	13.25	6.04	17.66	12.3167	19.51	20.82	22.98	21.1033
BGIOSGA001061-TA	BGIOSGA001061	2.12	1.59	1.21	1.64	1.51	1.27	1.73	1.50333		1.84	2.44	2.82	2.36667	2.23	2.2	1.42	1.95	2.15	2.63	2.05	2.27667	2.38	1.97	1.63	1.99333
BGIOSGA001062-TA	BGIOSGA001062	128.11	146.4	134.17	136.227	127.57	103.97	170.51	134.017		217.18	180.75	221.04	206.323	173.71	233.63	199.24	202.193	195.62	205.37	266.24	222.41	321.47	247.86	305.91	291.747	60S ribosomal protein L18a
BGIOSGA001064-TA	BGIOSGA001064	13.02	11.23	10.86	11.7033	10.2	8.43	10.92	9.85		11.39	11.74	13.69	12.2733	12.45	10.74	11.12	11.4367	13.63	15.71	13.33	14.2233	12.76	17.55	11.95	14.0867
BGIOSGA001069-TA	BGIOSGA001069	3.36	2.26	1.17	2.26333	3.78	4.09	2.39	3.42		19.28	9	12.14	13.4733	8.46	7.16	10.28	8.63333	10.92	17.12	9.4	12.48	20.54	11.02	11.42	14.3267
BGIOSGA001074-TA	BGIOSGA001074	30.12	26.63	37.8	31.5167	25.94	30.44	29.2	28.5267		165.75	47.61	26.24	79.8667	30.98	56.7	49.74	45.8067	46.21	107.19	114.84	89.4133	175.25	145.89	349.7	223.613
BGIOSGA001079-TA	BGIOSGA001079	770.39	867.68	811.2	816.423	818.64	777.25	752.13	782.673		776.24	954.09	951.92	894.083	933.44	940.87	769.69	881.333	387.06	259.97	616.34	421.123	649.27	628.05	521.65	599.657	Iron-sulfur cluster assembly protein
BGIOSGA001081-TA	BGIOSGA001081	14.45	8.83	6.1	9.79333	5.95	7.53	6.81	6.76333		13.95	8.26	7.26	9.82333	9.8	18.14	9.58	12.5067	13.42	18.63	11.84	14.63	12.56	15.51	8.15	12.0733
BGIOSGA001088-TA	BGIOSGA001088	311.22	293.38	386.01	330.203	354.67	397.88	325.27	359.273		313.17	280.29	285.57	293.01	284.26	320.11	255.95	286.773	160.06	139.34	264.01	187.803	320.22	218.08	231.48	256.593
BGIOSGA001092-TA	BGIOSGA001092	30.98	33.82	31.66	32.1533	27.23	24.45	28.81	26.83		24.71	23.99	20.24	22.98	25.55	28.42	30.69	28.22	19.53	17.14	25.85	20.84	23.11	36.49	38.45	32.6833
BGIOSGA001095-TA	BGIOSGA001095	8.71	9.89	11.1	9.9	9.17	13.92	11.72	11.6033		12.05	13.82	13.63	13.1667	13.91	6.6	15.81	12.1067	1.8	1.38	5.52	2.9	5.69	4.76	10.49	6.98
BGIOSGA001099-TA	BGIOSGA001099	136.59	124.96	143.95	135.167	166.48	143.22	164.36	158.02		536.7	408.32	348.64	431.22	343.98	337.78	521.81	401.19	429.32	492.66	598.55	506.843	842.86	660.41	663.79	722.353	Isocitrate dehydrogenase
BGIOSGA001101-TA	BGIOSGA001101	15.81	18.02	16.55	16.7933	17	16.32	15.79	16.37		15.15	23.12	15.69	17.9867	17.82	18.86	19.54	18.74	10.19	2.36	14.23	8.92667	17.35	16.22	19.02	17.53
BGIOSGA001102-TA	BGIOSGA001102	16.57	15.29	12.83	14.8967	14.16	16.36	12.47	14.33		15.12	15.05	14.99	15.0533	12.68	13.34	14.77	13.5967	7.38	6.78	18.16	10.7733	20.43	17.37	17.27	18.3567
BGIOSGA001119-TA	BGIOSGA001119	28.72	17.19	23.73	23.2133	20.3	14.01	24.06	19.4567		62.57	37.33	25.44	41.78	32.04	31.69	42.1	35.2767	102.75	157.51	85.54	115.267	88.72	187.19	164.1	146.67	ADP,ATP carrier protein
BGIOSGA001122-TA	BGIOSGA001122	3.09	1.64	1.84	2.19	2.92	2.52	2.08	2.50667		10.84	6.72	6.16	7.90667	5.2	5.84	8.06	6.36667	16.25	16.29	9.35	13.9633	11.14	17.17	11.96	13.4233
BGIOSGA001132-TA	BGIOSGA001132	8.29	6.62	7.87	7.59333	8.49	4.95	8.12	7.18667		11.28	8.26	13.71	11.0833	7.97	11.91	10.97	10.2833	8.81	7.78	20.68	12.4233	19.22	12.46	19.49	17.0567
BGIOSGA001137-TA	BGIOSGA001137	3576.3	3308.03	2739.55	3207.96	1166.47	887.09	1220.39	1091.32		469.31	348.15	314.88	377.447	331.82	194.3	214.15	246.757	402.47	532.93	645.94	527.113	35.16	195.63	343.5	191.43	None
BGIOSGA001140-TA	BGIOSGA001140	7.74	11.46	9.97	9.72333	10.56	12.86	15.42	12.9467		10.02	11.22	15.62	12.2867	9.02	8.4	12.9	10.1067	3.74	1.06	9.9	4.9	10.12	7.14	9.49	8.91667
BGIOSGA001149-TA	BGIOSGA001149	3.77	3.76	3.19	3.57333	3.34	2.48	4.07	3.29667		5.62	3.65	2.77	4.01333	3.52	5.23	3.14	3.96333	4.49	5.24	3.21	4.31333	6.43	7.87	6.61	6.97
BGIOSGA001161-TA	BGIOSGA001161	17.39	16.71	11.76	15.2867	12	9.35	11.27	10.8733		12.99	16.65	9.99	13.21	13.16	24.63	15.22	17.67	15.19	5.41	17.8	12.8	19.54	19.44	15.9	18.2933
BGIOSGA001162-TA	BGIOSGA001162	245.79	324.41	277.02	282.407	426.97	448.51	343.6	406.36		133.86	175.62	135.04	148.173	123.62	172.72	143.79	146.71	49.76	15.13	161.89	75.5933	107.85	71.17	49.34	76.12	50S ribosomal protein L31
BGIOSGA001169-TA	BGIOSGA001169	7.37	6.27	6.98	6.87333	7.05	7.8	6.92	7.25667		7.58	9.35	4.49	7.14	6.59	1.42	9.62	5.87667	5.14	4.57	7.42	5.71	7.89	3.58	4.5	5.32333	Mitogen-activated protein kinase
BGIOSGA001172-TA	BGIOSGA001172	50.76	49.18	54.11	51.35	60.36	65.53	47.2	57.6967		76.56	69.02	53.59	66.39	42.55	53.08	56.61	50.7467	249.01	343.04	126.95	239.667	67.15	304.73	140.08	170.653
BGIOSGA001183-TA	BGIOSGA001183	56.51	58.69	65.42	60.2067	70.69	63.55	59.65	64.63		60.89	99.52	70.69	77.0333	95.68	63.47	64.86	74.67	45.84	42.38	54.34	47.52	51.04	48.52	51.51	50.3567
BGIOSGA001184-TA	BGIOSGA001184	19.38	27.12	29.22	25.24	26.11	29.47	31.51	29.03		14.58	22.39	20.96	19.31	19.46	18.11	19.67	19.08	9.17	6.71	26.51	14.13	17.85	19.78	15.53	17.72	Uroporphyrinogen decarboxylase
BGIOSGA001195-TA	BGIOSGA001195	67.07	73.64	82.58	74.43	82.25	116.89	91.04	96.7267		64.13	93.59	87.01	81.5767	93.1	50.47	87.31	76.96	15.11	3.62	44.49	21.0733	36.94	31.83	30.26	33.01
BGIOSGA001200-TA	BGIOSGA001200	9.54	11.85	9.03	10.14	9	7.65	9.38	8.67667		14.43	16.84	17.02	16.0967	12.99	11.5	18	14.1633	20.81	12.2	13.57	15.5267	17.99	20.95	25.52	21.4867
BGIOSGA001203-TA	BGIOSGA001203	21.65	22.54	27.1	23.7633	21.32	38.07	31.35	30.2467		42.85	40.2	38.48	40.51	45.44	23.14	44.85	37.81	15.19	5.67	39.87	20.2433	37.34	27.67	41.8	35.6033	CTP synthase
BGIOSGA001207-TA	BGIOSGA001207	18.77	14.1	17.88	16.9167	22.08	19.51	22.89	21.4933		43.06	37.99	38.83	39.96	36.27	18.81	46.56	33.88	66.99	66.84	58.1	63.9767	67.17	76.71	54.81	66.23
BGIOSGA001208-TA	BGIOSGA001208	22.31	16.76	14.39	17.82	21.6	12.14	24.04	19.26		35.5	28.2	37.59	33.7633	29.97	45.83	32.02	35.94	24.35	65.42	57.48	49.0833	57.08	62.08	44.21	54.4567
BGIOSGA001210-TA	BGIOSGA001210	15.12	15.36	12.67	14.3833	15.04	18.24	13.75	15.6767		19.21	18.94	15.42	17.8567	15.46	17.95	16.59	16.6667	52.48	42.21	27.53	40.74	16.16	30.58	26.41	24.3833
BGIOSGA001218-TA	BGIOSGA001218	66.51	55.48	63.07	61.6867	49.24	64.79	54.27	56.1		58.01	57.39	53.88	56.4267	60.03	48.81	62.55	57.13	54.4	31.65	63.47	49.84	66.7	55.23	54.03	58.6533
BGIOSGA001224-TA	BGIOSGA001224	9.77	8.17	9.26	9.06667	9.13	8.12	7.81	8.35333		10.26	9.93	8.29	9.49333	9.6	5.66	8.77	8.01	10.35	15.47	13.68	13.1667	11.03	17.43	13.95	14.1367
BGIOSGA001226-TA	BGIOSGA001226	30.49	18.89	22.31	23.8967	29.39	21.26	29.17	26.6067		19.88	20.21	21.14	20.41	16.8	15.96	21.78	18.18	33.66	30.64	27.83	30.71	28.39	40.1	27.79	32.0933	Protein YIPF
BGIOSGA001249-TA	BGIOSGA001249	8.97	7.86	5.32	7.38333	5.56	2.39	9.66	5.87		11.33	3.33	5.29	6.65	7.6	5.31	4.78	5.89667	11.34	29.85	19.87	20.3533	13.16	16.8	10.79	13.5833
BGIOSGA001255-TA	BGIOSGA001255	15.43	18.5	14.77	16.2333	14.62	10.08	11.2	11.9667		16.17	17.43	18.67	17.4233	17.96	18.23	15.07	17.0867	6.43	1.29	15.24	7.65333	18.28	9.83	9.82	12.6433
BGIOSGA001256-TA	BGIOSGA001256	19.02	19.64	18.83	19.1633	21.3	26.88	21.93	23.37		23.06	28.6	23.22	24.96	24.93	20.12	22.66	22.57	20.47	23.62	24.93	23.0067	21.75	32.38	26.71	26.9467
BGIOSGA001257-TA	BGIOSGA001257	5.27	2.27	2.49	3.34333	3.46	3.28	2.31	3.01667		7.86	4.83	4.43	5.70667	8.53	6.9	2.95	6.12667	14.48	29.4	4.94	16.2733	11.5	14.66	10.34	12.1667
BGIOSGA001259-TA	BGIOSGA001259	19.5	27.56	25.84	24.3	24.17	24.94	22.28	23.7967		20.55	23.38	24	22.6433	20.76	19.64	29.64	23.3467	16.92	6.81	28.37	17.3667	31.27	18.6	30.07	26.6467
BGIOSGA001264-TA	BGIOSGA001264	2.75	5.36	3.38	3.83	5.23	7.5	2.74	5.15667		94.54	57.71	44.84	65.6967	37.35	183.79	48.09	89.7433	10.31	30.46	60.55	33.7733	156.24	79.86	115.62	117.24
BGIOSGA001269-TA	BGIOSGA001269	12.66	11.51	13.23	12.4667	8.24	10.26	8.95	9.15		27.07	23.43	20.45	23.65	23.18	20.01	19.27	20.82	2.38	2.59	17.43	7.46667	19.31	10.55	17.26	15.7067	Cytochrome P450 monooxygenase
BGIOSGA001279-TA	BGIOSGA001279	1.17	1.16	1.37	1.23333	1.7	2.18	1.15	1.67667		2.64	4.77	6	4.47	4.33	1.84	3.33	3.16667	2.31	1.64	3.43	2.46	1.87	1.88	2.67	2.14
BGIOSGA001284-TA	BGIOSGA001284	52.59	65.05	59.89	59.1767	52.37	29	50.09	43.82		26.79	35.04	40.85	34.2267	24.06	29.71	46.81	33.5267	36.01	47.91	78.86	54.26	71.1	66.58	67.95	68.5433
BGIOSGA001297-TA	BGIOSGA001297	7.46	7.32	9.21	7.99667	7.98	6.53	7.62	7.37667		12.99	10.32	10.49	11.2667	10.19	6.2	11.03	9.14	4.17	2.31	11.45	5.97667	17.78	9.84	17.38	15
BGIOSGA001314-TA	BGIOSGA001314	312.79	328.7	373.46	338.317	487.82	386.28	593.71	489.27		126.16	206.67	172.71	168.513	147.67	149.71	172.01	156.463	18.97	18.46	141.54	59.6567	112.25	51.93	59.16	74.4467	Cytokinin riboside 5'-monophosphate phosphoribohydrolase
BGIOSGA001316-TA	BGIOSGA001316	4.03	3.34	1.98	3.11667	3.43	1.93	2.01	2.45667		18.44	10.11	13.91	14.1533	11.52	7.99	14.2	11.2367	27.36	21.77	10.3	19.81	17.87	22.55	18.95	19.79
BGIOSGA001317-TA	BGIOSGA001317	11.38	10.09	10.39	10.62	12.4	7.37	18.19	12.6533		6.75	4.16	2.83	4.58	2.58	3.05	5.06	3.56333	26.25	56.89	28.46	37.2	19.33	29.44	21.51	23.4267
BGIOSGA001323-TA	BGIOSGA001323	95.36	84.14	109.54	96.3467	117.14	111.74	108.14	112.34		79.09	79.33	82.14	80.1867	75.99	43.31	86.96	68.7533	95.33	87.56	116.44	99.7767	95.47	121.96	110.6	109.343	V-type proton ATPase subunit
BGIOSGA001333-TA	BGIOSGA001333	566.21	526.06	459.12	517.13	463.61	297.46	415.5	392.19		197.7	220.97	285.98	234.883	225.81	456.2	184.18	288.73	53.25	41.18	222.3	105.577	140.27	143.09	42.61	108.657
BGIOSGA001352-TA	BGIOSGA001352	24.47	33.59	36.65	31.57	30.17	23.2	26.36	26.5767		33.69	36.48	34.33	34.8333	30.96	27.83	29.17	29.32	18.05	15.71	38.86	24.2067	37.54	36.79	40.44	38.2567
BGIOSGA001363-TA	BGIOSGA001363	21.45	19.09	18.55	19.6967	20	18.38	20.07	19.4833		21.7	21.64	21.79	21.71	21.91	17.97	21.18	20.3533	9.06	6.69	21.36	12.37	23.9	17.29	22.46	21.2167
BGIOSGA001364-TA	BGIOSGA001364	37.73	38.66	26.62	34.3367	19.61	19.48	21.43	20.1733		19.34	26.05	25.84	23.7433	29.68	31.49	22.41	27.86	14.29	4.88	21.97	13.7133	18.48	10.7	16.29	15.1567
BGIOSGA001365-TA	BGIOSGA001365	18.35	20.36	28.75	22.4867	26.16	24.52	29.48	26.72		11.39	21.9	16.67	16.6533	15.06	15.77	16.17	15.6667	8.74	1.94	19.68	10.12	10.84	12.83	13.17	12.28
BGIOSGA001370-TA	BGIOSGA001370	42.8	26.63	33.33	34.2533	23.81	48.17	37.38	36.4533		37.24	33.94	45.96	39.0467	58.07	15.98	50.15	41.4	9.57	1.06	27.04	12.5567	20.14	24.94	39.35	28.1433
BGIOSGA001372-TA	BGIOSGA001372	17.65	12.27	15.29	15.07	15.06	15.83	14.42	15.1033		16.61	19.17	19.8	18.5267	13.42	12.35	15.77	13.8467	1.35	3.37	11.34	5.35333	10.28	9.64	16.12	12.0133
BGIOSGA001374-TA	BGIOSGA001374	3.86	4.11	9.16	5.71	8.26	7.24	6.82	7.44		6	5.8	3.76	5.18667	5.64	1.66	6.52	4.60667	9.71	2.53	2.86	5.03333	4.55	3.43	4.03	4.00333
BGIOSGA001387-TA	BGIOSGA001387	10.35	7.53	6.89	8.25667	12.04	4.04	5.72	7.26667		9.2	5.94	4.44	6.52667	5.54	12.27	5.24	7.68333	30.54	49.32	11.33	30.3967	14.6	19.9	9.82	14.7733
BGIOSGA001388-TA	BGIOSGA001388	155.79	169.79	166.49	164.023	157.52	144.6	143.46	148.527		176.91	189.05	135.22	167.06	185.87	174.07	178.31	179.417	98.67	76.26	129.37	101.433	251.56	144.93	186.92	194.47
BGIOSGA001397-TA	BGIOSGA001397	5.34	3.46	4.27	4.35667	4.92	4.46	2.99	4.12333		12.67	7.55	5.42	8.54667	8.82	6.89	7.41	7.70667	10.94	11.14	11.13	11.07	13.49	11.98	15.53	13.6667
BGIOSGA001400-TA	BGIOSGA001400	66.73	57.74	74.22	66.23	70.18	56.66	54.66	60.5		68.67	57.43	71.32	65.8067	48.96	49.43	59.78	52.7233	58.64	55.56	79.4	64.5333	68.63	88.7	90.95	82.76
BGIOSGA001412-TA	BGIOSGA001412	32.85	30.63	42.55	35.3433	42.07	31.54	36.17	36.5933		39.83	35.73	36.39	37.3167	37.54	33.92	40.66	37.3733	45.97	37.58	44.13	42.56	37.94	47.1	54.21	46.4167
BGIOSGA001413-TA	BGIOSGA001413	36.87	38.16	41.38	38.8033	38.19	44.41	35.28	39.2933		55.73	49.64	56.04	53.8033	53.74	55.11	55.63	54.8267	54.76	51.17	91.08	65.67	95.32	86.28	80.87	87.49	IAA-amino acid hydrolase ILR1-like 1
BGIOSGA001414-TA	BGIOSGA001414	216.05	125.23	161.68	167.653	252.1	132.63	176.47	187.067		36.36	35.1	89.15	53.5367	62.41	48.08	54.93	55.14	138.52	133.68	98.63	123.61	78.97	106.38	63.29	82.88
BGIOSGA001417-TA	BGIOSGA001417	314.31	247.52	287.63	283.153	341.41	279.86	245.39	288.887		339.52	293.48	278.09	303.697	271.68	294.13	316.16	293.99	637.37	709.51	382.76	576.547	354.76	602.67	480.8	479.41
BGIOSGA001419-TA	BGIOSGA001419	11.04	20.1	9.59	13.5767	9.05	6.01	7.01	7.35667		10.22	12.83	10.09	11.0467	3.14	7.58	9.73	6.81667	7.27	2.67	15.95	8.63	16.86	16.69	18.04	17.1967
BGIOSGA001420-TA	BGIOSGA001420	1.17	1.03	1.31	1.17	3.9	3.21	2.76	3.29		8.87	4.26	19.18	10.77	2.07	6.75	5.48	4.76667	45.04	55.61	5.64	35.43	8.58	45.72	29.7	28
BGIOSGA001422-TA	BGIOSGA001422	140.14	96.67	107.05	114.62	151.39	197.72	126.78	158.63		93.5	137.36	170.88	133.913	114.29	101.87	112.71	109.623	38.98	11.82	119.73	56.8433	63.45	44.53	38.17	48.7167
BGIOSGA001424-TA	BGIOSGA001424	19.03	16.09	13.22	16.1133	11.63	5.97	12.93	10.1767		45.07	21.34	14.11	26.84	21.07	61.26	16.52	32.95	21.08	80.23	23.68	41.6633	61.55	45.93	29.35	45.61
BGIOSGA001431-TA	BGIOSGA001431	4.59	2.53	4.12	3.74667	3.64	3.44	4.45	3.84333		14.3	11.96	7.73	11.33	5.48	7.12	13.62	8.74	8.95	10.5	8.65	9.36667	12.03	12.29	12.5	12.2733
BGIOSGA001439-TA	BGIOSGA001439	720.76	464.06	779.05	654.623	739.92	691.1	661.52	697.513		600.53	610.5	533.64	581.557	469.42	326.33	608.27	468.007	658.63	612.08	725.1	665.27	740.66	950.68	778.11	823.15
BGIOSGA001441-TA	BGIOSGA001441	9.58	9.67	9.56	9.60333	7.9	6.53	7.99	7.47333		9.18	9.71	10.5	9.79667	10.71	9.87	10.64	10.4067	7.02	4.49	6.63	6.04667	8.28	7.57	7.9	7.91667
BGIOSGA001452-TA	BGIOSGA001452	16.47	10.4	11.39	12.7533	10.46	7.11	10.72	9.43		8.63	6.48	7.67	7.59333	6.53	8.26	7.91	7.56667	6.14	8.1	11.23	8.49	14.43	11.08	10	11.8367	Pectate lyase
BGIOSGA001467-TA	BGIOSGA001467	23.15	17.48	17.49	19.3733	21.69	20.65	18.54	20.2933		14.23	13.19	13.08	13.5	14.52	10.83	13.48	12.9433	13.8	15.96	11.65	13.8033	10.91	16.23	14.11	13.75
BGIOSGA001469-TA	BGIOSGA001469	6.29	6.45	5.47	6.07	6.94	4.46	6.96	6.12		9.01	8.12	8.54	8.55667	8.33	8.39	7.44	8.05333	3.05	1.8	7.24	4.03	9.15	5.59	8.02	7.58667
BGIOSGA001472-TA	BGIOSGA001472	8.34	8.19	6.21	7.58	11.09	10.34	5.28	8.90333		38.69	39.17	27.54	35.1333	32.07	54.02	27.47	37.8533	22.64	24.05	28.84	25.1767	61.59	39.28	49.93	50.2667
BGIOSGA001480-TA	BGIOSGA001480	42.41	33.56	42.95	39.64	32.99	35.72	35.08	34.5967		22.73	18.05	14.35	18.3767	26.85	12.06	28.35	22.42	4.1	1.42	57.72	21.08	32.14	17.52	29.74	26.4667
BGIOSGA001503-TA	BGIOSGA001503	31.59	32.97	31.96	32.1733	29.82	23.82	29.49	27.71		34.07	29.1	28.01	30.3933	21.83	27.91	28.47	26.07	25.86	31.57	38.85	32.0933	49.54	47.46	44.83	47.2767
BGIOSGA001519-TA	BGIOSGA001519	4.58	3.81	3.42	3.93667	3.47	2.63	2.64	2.91333		3.04	2.53	2.71	2.76	2.99	3.28	2.92	3.06333	3.06	2.71	2.58	2.78333	3.82	4.72	3.57	4.03667
BGIOSGA001521-TA	BGIOSGA001521	17.97	21.27	24.26	21.1667	16.29	28.2	20.29	21.5933		15.68	21.61	18.68	18.6567	23.39	16.73	21.14	20.42	3.71	1.46	16.75	7.30667	14.32	7.59	14.29	12.0667	Alpha-galactosidase
BGIOSGA001537-TA	BGIOSGA001537	21.06	23.25	24.87	23.06	19.08	16.23	30.6	21.97		39.21	36.35	35.77	37.11	29.41	32.65	34.49	32.1833	22.52	13.88	41.42	25.94	47.37	39.08	46.96	44.47
BGIOSGA001538-TA	BGIOSGA001538	13.67	8.78	9.98	10.81	3.53	15.82	17.31	12.22		17.27	14.81	9.18	13.7533	15.45	9.68	11.65	12.26	14.81	24.06	18.41	19.0933	24.34	23.42	13.77	20.51
BGIOSGA001540-TA	BGIOSGA001540	20.43	12.86	17.58	16.9567	16.24	15.39	17.01	16.2133		12.57	16.32	13.86	14.25	15	9.31	13.48	12.5967	11.08	2.86	11.22	8.38667	13.66	12.3	13.88	13.28
BGIOSGA001543-TA	BGIOSGA001543	15.37	13.05	16.88	15.1	16.76	17.32	17.5	17.1933		17.47	17.58	19.62	18.2233	15.7	10.05	17.04	14.2633	11.97	6.39	24	14.12	21.41	17.54	19.65	19.5333
BGIOSGA001545-TA	BGIOSGA001545	21.99	22.04	17.53	20.52	36.14	34.75	23.04	31.31		35.85	24.11	21.76	27.24	19.76	22.97	27.9	23.5433	160.37	308.83	74.8	181.333	36.01	145.52	138.59	106.707
BGIOSGA001547-TA	BGIOSGA001547	14.37	11.23	13.59	13.0633	18.53	22.29	17.63	19.4833		21.26	15.29	16.15	17.5667	23.86	2.96	18.24	15.02	15.87	6.6	15.2	12.5567	12.99	18.22	17.02	16.0767
BGIOSGA001548-TA	BGIOSGA001548	21.02	37.36	36.6	31.66	42.31	58.63	54.94	51.96		22.96	28.58	26.38	25.9733	26.91	17.97	25.65	23.51	3.52	2.74	22.12	9.46	19.05	11.47	8.74	13.0867
BGIOSGA001564-TA	BGIOSGA001564	6.55	9.16	5.02	6.91	3.98	4.12	6.28	4.79333		13.7	6.62	9.8	10.04	4.78	6.06	7.39	6.07667	15.5	6.21	18.97	13.56	17.66	29.16	28.14	24.9867	Protein DETOXIFICATION
BGIOSGA001569-TA	BGIOSGA001569	58.23	80.29	69.51	69.3433	78.16	77.53	73.31	76.3333		50.67	82.31	67.79	66.9233	71.53	75.75	60.66	69.3133	28.75	15.72	60.19	34.8867	51.11	47.54	32.4	43.6833
BGIOSGA001573-TA	BGIOSGA001573	8.63	7.04	11.09	8.92	9.64	14.33	12.04	12.0033		11.95	9.77	11.08	10.9333	11.16	3.62	11.41	8.73	5.12	1.52	10.82	5.82	6.94	6.64	13.54	9.04
BGIOSGA001580-TA	BGIOSGA001580	26.12	26.79	30.18	27.6967	29.79	37.94	32.86	33.53		33.92	33.1	37.45	34.8233	21.28	19.9	32.26	24.48	23.74	16.82	29.7	23.42	31.35	27.81	25.09	28.0833
BGIOSGA001599-TA	BGIOSGA001599	69.61	38.92	39.38	49.3033	70.08	27.4	96.06	64.5133		6.25	24.36	21.29	17.3	17.62	10.08	4.89	10.8633	102.25	40.89	85.2	76.1133	12.34	35.69	4.39	17.4733
BGIOSGA001610-TA	BGIOSGA001610	1.85	1.95	1.52	1.77333	1.79	2.39	1.37	1.85		13.88	6.43	4.02	8.11	5.05	10.59	5.72	7.12	11.81	18.21	9.5	13.1733	16.62	14.96	11.85	14.4767
BGIOSGA001611-TA	BGIOSGA001611	3.66	3.99	5.44	4.36333	6.48	10.86	6.36	7.9		12.25	6.5	6.12	8.29	5.69	2.92	10.51	6.37333	2.21	2.63	7.33	4.05667	8.8	4.8	6.16	6.58667
BGIOSGA001615-TA	BGIOSGA001615	16.57	16.75	17.24	16.8533	12.25	15.71	24.51	17.49		34.8	28.07	34.29	32.3867	25.98	20.71	33.41	26.7	18	12.38	28.4	19.5933	34.82	31.83	44.4	37.0167
BGIOSGA001620-TA	BGIOSGA001620	53.09	61.03	69.03	61.05	70.8	86.75	83.99	80.5133		84.39	91.26	90.11	88.5867	78.66	48.33	86.97	71.32	55.07	34.82	81.13	57.0067	77.13	88.68	96.27	87.36
BGIOSGA001626-TA	BGIOSGA001626	38.02	50.35	43.82	44.0633	75.2	72.82	56.62	68.2133		15.68	15.95	12.19	14.6067	13.96	5.01	10.26	9.74333	49.06	23.79	27.77	33.54	8.92	5.26	13.28	9.15333
BGIOSGA001631-TA	BGIOSGA001631	58.01	54.21	52.99	55.07	39.55	12.7	33.19	28.48		20.85	12.34	2.77	11.9867	11.54	37.46	14.55	21.1833	375.04	596.22	122.22	364.493	46.82	214.01	35.25	98.6933
BGIOSGA001633-TA	BGIOSGA001633	47.36	37.97	54.96	46.7633	48.91	65.66	51.97	55.5133		51.56	52.02	40.46	48.0133	63.39	24.28	68.56	52.0767	26.88	17.08	43.27	29.0767	42.55	51.23	67.77	53.85
BGIOSGA001652-TA	BGIOSGA001652	14.44	18.71	9.99	14.38	16.65	10.37	13.08	13.3667		10.21	8.44	9.86	9.50333	8.79	9.8	8.28	8.95667	3.48	6.07	5.85	5.13333	7.32	8.46	6.68	7.48667
BGIOSGA001661-TA	BGIOSGA001661	17.64	20.17	9.11	15.64	12.1	8.08	13.56	11.2467		8.87	10.64	11.59	10.3667	10.47	19.98	10.71	13.72	4.87	1.38	8.51	4.92	7.06	6.45	5.72	6.41
BGIOSGA001671-TA	BGIOSGA001671	12.37	21.09	21.58	18.3467	28.67	34.87	35.18	32.9067		12.99	20.63	19.53	17.7167	15.75	11.18	17.42	14.7833	1.01	1.64	12.23	4.96	9.37	6.43	4.76	6.85333
BGIOSGA001680-TA	BGIOSGA001680	11.49	9.19	15.67	12.1167	15.51	26.18	19.88	20.5233		14.54	16.74	16.11	15.7967	16.44	5.27	17.32	13.01	12.95	6.95	16.74	12.2133	13.59	12.63	12.65	12.9567
BGIOSGA001681-TA	BGIOSGA001681	23.37	27.92	26.92	26.07	27.72	47.16	33.34	36.0733		22.15	25.24	19.61	22.3333	22.87	16.57	25.51	21.65	22.69	15.25	22.14	20.0267	19.43	26.03	20.45	21.97
BGIOSGA001682-TA	BGIOSGA001682	20.38	15.81	17.71	17.9667	17.29	19.39	19.91	18.8633		22.18	21.36	22.14	21.8933	19.32	12.72	22.42	18.1533	9.93	3.5	15.79	9.74	14.86	15.22	22.87	17.65
BGIOSGA001683-TA	BGIOSGA001683	38.32	48.42	28.17	38.3033	34.98	27.7	35.31	32.6633		28.87	34.85	29.93	31.2167	24.27	37.02	35.38	32.2233	44.27	51.23	30.66	42.0533	30.98	45.21	27.99	34.7267
BGIOSGA001687-TA	BGIOSGA001687	5.75	7.02	8.29	7.02	5.04	5.27	7.86	6.05667		7.56	7.34	6.22	7.04	6.28	6.18	7.57	6.67667	9.78	5.06	8.21	7.68333	7.82	10.38	9.3	9.16667
BGIOSGA001706-TA	BGIOSGA001706	25.84	22.56	11.68	20.0267	18.65	10.38	16.35	15.1267		14.98	10.14	15.23	13.45	14.52	18.38	12.45	15.1167	4.83	11.59	15.7	10.7067	14.47	16.49	6.56	12.5067
BGIOSGA001724-TA	BGIOSGA001724	7.24	6.03	7.58	6.95	7.26	8.76	8.18	8.06667		15.58	11.89	9.36	12.2767	13.47	9.83	14.52	12.6067	2.46	2.5	13.47	6.14333	15.76	10.34	20.06	15.3867	tRNA (adenine(58)-N(1))-methyltransferase
BGIOSGA001730-TA	BGIOSGA001730	19.99	33.07	31.47	28.1767	23.96	19.97	37.07	27		23.77	24.43	23.78	23.9933	16.67	24.45	17.19	19.4367	17.44	19.37	25.91	20.9067	23.28	25.63	20.47	23.1267
BGIOSGA001734-TA	BGIOSGA001734	10.3	8.04	9.59	9.31	7.6	7.06	9.48	8.04667		6.6	7.36	7.03	6.99667	7.61	4.72	7.59	6.64	3.33	3.02	7.12	4.49	6.28	6.49	6.81	6.52667
BGIOSGA001739-TA	BGIOSGA001739	80.17	51.68	80.31	70.72	47.99	56.09	58	54.0267		71.05	60.1	87.29	72.8133	38.62	52.68	55.55	48.95	9.18	5.59	35.91	16.8933	56.51	26.05	39.19	40.5833
BGIOSGA001747-TA	BGIOSGA001747	25.82	23.49	26.77	25.36	26.22	21.68	24.96	24.2867		26.03	33.13	28.02	29.06	26.4	19.67	26.82	24.2967	25.31	18.73	28.07	24.0367	29.69	31.77	31.26	30.9067
BGIOSGA001755-TA	BGIOSGA001755	2.37	1.76	2.08	2.07	1.57	2.2	2.15	1.97333		1.84	2.43	2.02	2.09667	2.52	1.82	1.79	2.04333	4.22	4.67	3.1	3.99667	1.68	4.53	2.2	2.80333
BGIOSGA001776-TA	BGIOSGA001776	12.05	14.25	15.81	14.0367	15.04	16.76	15.51	15.77		19.64	19.04	21.68	20.12	17.85	10.88	21.71	16.8133	6.31	4.51	14.71	8.51	16.8	14.9	20.1	17.2667
BGIOSGA001783-TA	BGIOSGA001783	4.79	3.74	5.67	4.73333	4.27	4.61	5.07	4.65		4.44	5.25	4.25	4.64667	3.78	2.57	4.46	3.60333	6.19	4.38	8.65	6.40667	5.71	5.54	6.21	5.82
BGIOSGA001787-TA	BGIOSGA001787	36.32	33.85	28.9	33.0233	30.86	39.24	25.46	31.8533		18.1	13.83	25.43	19.12	26.59	17.55	20.72	21.62	63.02	31.59	21.32	38.6433	34.6	38.81	27.57	33.66
BGIOSGA001789-TA	BGIOSGA001789	35.61	21.49	23.71	26.9367	28.17	28.82	32.23	29.74		48.31	46.3	43.33	45.98	49.83	24.98	33.94	36.25	48.35	45.16	63.97	52.4933	69.14	71.96	62.67	67.9233
BGIOSGA001790-TA	BGIOSGA001790	108.59	95.46	81	95.0167	80.89	79.2	87.13	82.4067		126.7	109.78	108.58	115.02	94.86	103.15	94.95	97.6533	172.53	149.29	151.14	157.653	156.8	185.27	167.47	169.847
BGIOSGA001791-TA	BGIOSGA001791	744.96	801.27	751.46	765.897	834.12	356.67	960.65	717.147		110.41	120.75	137.35	122.837	64.6	109.94	107.83	94.1233	1110.97	2012.01	397.22	1173.4	329.14	590.46	323.69	414.43
BGIOSGA001792-TA	BGIOSGA001792	67.47	62.48	71.79	67.2467	66.95	65.84	75.3	69.3633		61.29	66.32	65.84	64.4833	56.35	52.88	75.2	61.4767	83.22	68.52	81.2	77.6467	101.84	82.4	91.78	92.0067
BGIOSGA001793-TA	BGIOSGA001793	23.33	21.48	23.63	22.8133	23.57	26.26	24.59	24.8067		33.63	22.19	18.17	24.6633	21.77	16.15	20.35	19.4233	91.46	108.24	53.11	84.27	35.42	67.38	59.99	54.2633	Dihydrolipoamide acetyltransferase component of pyruvate dehydrogenase complex
BGIOSGA001808-TA	BGIOSGA001808	394.98	240.14	341.36	325.493	266.28	50.19	254.81	190.427		293.23	427.14	542.39	420.92	254.01	433.57	650.01	445.863	248.53	339.05	505.32	364.3	547.68	823.06	547.24	639.327	60S ribosomal protein L29
BGIOSGA001812-TA	BGIOSGA001812	586.43	778.07	486.54	617.013	1012.94	868.53	793.62	891.697		776.4	990.14	1487.26	1084.6	1001.33	1553.64	1132.52	1229.16	360.13	85.76	591.34	345.743	735.09	724.65	529.36	663.033
BGIOSGA001819-TA	BGIOSGA001819	15.53	14.78	18.25	16.1867	16.52	21.77	19.29	19.1933		20.75	19.11	21.1	20.32	21.9	10.6	26.37	19.6233	6.2	2.09	19.99	9.42667	16.95	15.04	23.68	18.5567
BGIOSGA001839-TA	BGIOSGA001839	37.95	31.07	31.47	33.4967	30.35	33.83	28.59	30.9233		26.24	25.53	23.62	25.13	23.22	19.91	24.14	22.4233	35.38	29.74	20.31	28.4767	22.32	28.08	23.58	24.66
BGIOSGA001858-TA	BGIOSGA001858	8.77	8.04	12.87	9.89333	13.61	21.71	16.79	17.37		29.04	25.24	24.65	26.31	21.66	4.53	25.47	17.22	12.99	3.51	19.61	12.0367	17.04	16.17	28.24	20.4833
BGIOSGA001860-TA	BGIOSGA001860	60.32	48.81	85.01	64.7133	74.86	113.93	88.09	92.2933		183.32	228.06	215.88	209.087	201.43	84.24	199.99	161.887	42.97	5.56	135.7	61.41	130.02	68.14	128.79	108.983
BGIOSGA001875-TA	BGIOSGA001875	6.75	3.12	2.21	4.02667	6.81	2.17	4.98	4.65333		1.97	2.27	2.43	2.22333	3.55	2.47	2.86	2.96	12.22	26.51	2.12	13.6167	2.03	10.06	5.1	5.73
BGIOSGA001877-TA	BGIOSGA001877	11.22	12.12	9.04	10.7933	10.75	11.47	11.86	11.36		7.75	7.56	5.3	6.87	3.89	5.17	6.78	5.28	18.61	1.88	9.39	9.96	12.47	18.13	6.24	12.28
BGIOSGA001884-TA	BGIOSGA001884	48.7	39.78	49.92	46.1333	49.42	57.59	62.54	56.5167		74.06	66.52	62.16	67.58	62.64	30.85	70.92	54.8033	46.69	27.17	60	44.62	64.64	68.34	96.94	76.64	Coatomer subunit beta
BGIOSGA001890-TA	BGIOSGA001890	51.8	59.48	58.92	56.7333	51.76	57.53	44.24	51.1767		64.64	63.17	69.1	65.6367	60.45	73.31	57.38	63.7133	32.36	20.52	78.36	43.7467	64.83	61.38	55.26	60.49
BGIOSGA001895-TA	BGIOSGA001895	18.74	16.58	16.46	17.26	16.45	15.45	14.5	15.4667		21.69	17.35	18.06	19.0333	16.3	14.07	22.32	17.5633	19.85	12.27	15.02	15.7133	13.93	22.11	21.22	19.0867	Phospholipid-transporting ATPase
BGIOSGA001897-TA	BGIOSGA001897	50.73	40.83	56.4	49.32	43.94	56.91	52.28	51.0433		70.54	67.33	62.55	66.8067	63	39.39	74.87	59.0867	43.26	23.92	63.23	43.47	56.43	63.22	81.48	67.0433	Glucosidase 2 subunit beta
BGIOSGA001899-TA	BGIOSGA001899	11.49	10.7	14.86	12.35	17.94	18.24	20.24	18.8067		14.67	13.71	12.19	13.5233	15.31	8.16	13.9	12.4567	3.64	2.65	13.85	6.71333	15.73	9.77	17.33	14.2767
BGIOSGA001900-TA	BGIOSGA001900	8.16	5.35	7.39	6.96667	6.63	5.33	7.03	6.33		7.96	7.08	6.21	7.08333	7.56	5.67	6.18	6.47	16.06	10.8	7.94	11.6	8.22	11.53	8.52	9.42333	Presenilin
BGIOSGA001902-TA	BGIOSGA001902	4.04	3.74	3.69	3.82333	4	3.89	7.15	5.01333		10.51	7.99	11.96	10.1533	9.68	8.71	16.82	11.7367	10.76	6.22	21.28	12.7533	20.63	20.51	26.1	22.4133
BGIOSGA001903-TA	BGIOSGA001903	153.51	153.54	145.73	150.927	130.15	117.64	180.79	142.86		292.25	275.47	271.87	279.863	229.78	380.44	301.19	303.803	165.52	274.61	431.92	290.683	541.22	301.23	430.91	424.453
BGIOSGA001913-TA	BGIOSGA001913	91.6	97.24	96.87	95.2367	46.29	39.13	101.03	62.15		75.76	71.21	94.76	80.5767	49.01	88.26	55.39	64.22	60.91	39.29	116.22	72.14	114.3	92.22	89.66	98.7267
BGIOSGA001915-TA	BGIOSGA001915	6.04	6.01	7.03	6.36	5.97	5.9	5.36	5.74333		13.95	10.05	9.37	11.1233	8.92	6.91	11.45	9.09333	5.8	6.17	7.95	6.64	8.17	10.66	12.14	10.3233
BGIOSGA001919-TA	BGIOSGA001919	2.92	5.23	2.34	3.49667	4.24	2.61	1.41	2.75333		3.4	1.56	3.63	2.86333	2.79	3.48	2.53	2.93333	1.11	1.03	6.44	2.86	4.44	5.63	1.99	4.02	Actin-related protein 6
BGIOSGA001923-TA	BGIOSGA001923	20.37	27.13	24.9	24.1333	24.78	22.17	24.72	23.89		35.91	24.63	20.61	27.05	28.28	24.98	26.17	26.4767	84.26	81.78	45.29	70.4433	44.19	65.98	50.9	53.69
BGIOSGA001925-TA	BGIOSGA001925	25.2	29.64	23.38	26.0733	29.81	29.37	24.74	27.9733		60.72	69.47	57.1	62.43	43.4	40.87	59.4	47.89	32.11	37.35	56.91	42.1233	62.43	56.13	62.68	60.4133
BGIOSGA001926-TA	BGIOSGA001926	97.07	101.85	87.42	95.4467	108.39	89.56	77.33	91.76		201.02	178.21	170.11	183.113	145.04	236.4	180.23	187.223	312.34	348.72	281.17	314.077	273.26	309.51	273.83	285.533	Calmodulin-1
BGIOSGA001927-TA	BGIOSGA001927	4.43	3.71	4.11	4.08333	4.1	2.81	4.16	3.69		7.15	2.05	2.97	4.05667	2.78	2.91	4.58	3.42333	14.07	12.74	4.72	10.51	4.48	8.6	4.34	5.80667
BGIOSGA001928-TA	BGIOSGA001928	18.15	11.75	13.42	14.44	14.55	7.71	11.1	11.12		10.77	8.48	12.75	10.6667	5.6	10.31	5.61	7.17333	9.85	6.06	10.27	8.72667	5.55	8.24	10.08	7.95667
BGIOSGA001935-TA	BGIOSGA001935	5.93	4.66	5.13	5.24	7.31	6.58	6.22	6.70333		5.94	5.08	6.5	5.84	4.97	5.06	5.34	5.12333	1.8	1.07	7.28	3.38333	7.73	4.62	6.68	6.34333
BGIOSGA001936-TA	BGIOSGA001936	41.74	42.42	52.16	45.44	54	58.68	49.28	53.9867		54.18	62.72	51.28	56.06	52.58	40.74	54.2	49.1733	70.23	47.04	65.98	61.0833	75.68	64.54	65.59	68.6033
BGIOSGA001937-TA	BGIOSGA001937	8.35	6.32	10.69	8.45333	9.19	6.69	9.42	8.43333		13.72	12.61	13.24	13.19	10.62	7.39	10.55	9.52	13.87	11.61	11.27	12.25	13.37	13.06	13.04	13.1567
BGIOSGA001955-TA	BGIOSGA001955	44.06	46.05	51.34	47.15	46.14	58.82	49.54	51.5		41.24	57.76	50.1	49.7	49.37	34.7	51.24	45.1033	13.9	12.61	36.62	21.0433	28.79	26.05	31.55	28.7967
BGIOSGA001965-TA	BGIOSGA001965	73.92	68.43	61.52	67.9567	61.83	67.48	62.62	63.9767		60.37	54.86	58.29	57.84	52.49	58.95	65.72	59.0533	54.48	94	74.49	74.3233	63	99.13	78.81	80.3133
BGIOSGA001967-TA	BGIOSGA001967	729.46	568.26	327.98	541.9	423.18	233.46	504.2	386.947		132.49	218.3	212.4	187.73	187.89	302.31	151.19	213.797	82.07	67.37	473.9	207.78	344.8	238.34	274.48	285.873	Zinc inducible protein
BGIOSGA001968-TA	BGIOSGA001968	2219.5	2206.47	1125.2	1850.39	1377.5	891.14	1420.06	1229.57		355.12	536.22	600.47	497.27	527.93	1015.47	440.02	661.14	111.22	133.26	1232.44	492.307	801.17	773.34	1000.65	858.387
BGIOSGA001973-TA	BGIOSGA001973	88.37	82.91	99.33	90.2033	92.67	81.97	93.87	89.5033		105.12	107.27	107.07	106.487	94.13	77.52	93.9	88.5167	94.06	64.47	92.74	83.7567	106.1	87.84	90.89	94.9433
BGIOSGA001976-TA	BGIOSGA001976	255.7	68.79	53.06	125.85	164.89	32.53	107.29	101.57		145.65	4.29	85.08	78.34	109.2	137.67	162.82	136.563	81.12	197.21	81.78	120.037	226.35	204.78	301.65	244.26
BGIOSGA001978-TA	BGIOSGA001978	169.02	147.66	165.81	160.83	214.78	178.11	146.36	179.75		193.53	173.29	165.27	177.363	178.68	157.99	184.88	173.85	127.63	144.19	202.53	158.117	189.19	204.37	185.54	193.033
BGIOSGA001979-TA	BGIOSGA001979	10.12	8.96	11.31	10.13	11.65	8.66	10.2	10.17		13.28	11.56	14.01	12.95	8.02	8.89	9.87	8.92667	9.22	11.48	14.98	11.8933	17.17	12.8	12.8	14.2567
BGIOSGA001991-TA	BGIOSGA001991	157.58	153.87	171.03	160.827	152.21	133.6	151.75	145.853		166.89	156.73	156.65	160.09	168.52	157.42	173.51	166.483	112.6	106.52	196.64	138.587	255.23	192.5	162.5	203.41
BGIOSGA001992-TA	BGIOSGA001992	22.49	14.32	19.06	18.6233	8.82	8.13	10.11	9.02		20.38	17.09	14.82	17.43	19.63	16.11	15.56	17.1	4.28	15.84	25.44	15.1867	27.01	14.7	14.53	18.7467
BGIOSGA002022-TA	BGIOSGA002022	11.57	5.73	11.37	9.55667	14.66	11.31	12.36	12.7767		23.37	24.56	20.49	22.8067	15.64	11.38	14.62	13.88	16.99	17.51	19.05	17.85	21.87	31.06	23.38	25.4367
BGIOSGA002024-TA	BGIOSGA002024	5.46	4.37	5.58	5.13667	5.82	3.87	4.22	4.63667		3.29	4.06	3.05	3.46667	2.96	3.57	3.69	3.40667	3.44	3.03	2.9	3.12333	3.71	4.2	3.56	3.82333
BGIOSGA002027-TA	BGIOSGA002027	25	15.56	24.81	21.79	20.13	18.56	18.35	19.0133		28.62	27.98	27.3	27.9667	33.17	18.47	30.61	27.4167	6.06	4.02	34.63	14.9033	35.59	27.85	41.23	34.89
BGIOSGA002029-TA	BGIOSGA002029	4.54	5.58	5.81	5.31	3.82	4.37	4.51	4.23333		5.53	6.45	5.91	5.96333	5.7	3.65	6.58	5.31	3.33	1.11	5.04	3.16	6.86	5.76	6.15	6.25667
BGIOSGA002040-TA	BGIOSGA002040	53.48	71.46	50.94	58.6267	56.7	71.15	55.5	61.1167		67.17	83.95	87.88	79.6667	82.8	56.59	71.7	70.3633	22.51	5.38	53.55	27.1467	66.98	40.3	37.64	48.3067
BGIOSGA002052-TA	BGIOSGA002052	34.07	47.39	29.16	36.8733	33.6	34.64	28.21	32.15		24.28	35.56	29.46	29.7667	30.48	40.66	31.38	34.1733	9.21	3.68	32.51	15.1333	32.4	21.05	21.85	25.1	Beta-amylase
BGIOSGA002058-TA	BGIOSGA002058	52.61	46.61	53	50.74	36.12	35.25	32.97	34.78		34.44	35.68	33.54	34.5533	28.96	60.56	40.36	43.2933	25.98	36.7	34.17	32.2833	43.97	34.65	32.14	36.92	E3 ubiquitin-protein ligase
BGIOSGA002067-TA	BGIOSGA002067	98.02	72.69	86.86	85.8567	125.03	181.06	78.37	128.153		94.28	115.78	115.91	108.657	169.06	159.11	135.36	154.51	30.2	69.38	78.49	59.3567	95.5	139.21	107.47	114.06	Salt stress root protein RS1
BGIOSGA002073-TA	BGIOSGA002073	125.3	129.74	79.54	111.527	113.62	51.45	128.53	97.8667		137.51	117.64	122.47	125.873	89.76	161.52	114.7	121.993	119.68	123.85	181.92	141.817	179.98	183.65	137.88	167.17
BGIOSGA002079-TA	BGIOSGA002079	9.82	13.43	12.12	11.79	11.78	10.45	13.88	12.0367		20.54	18.89	18.78	19.4033	17.98	14.16	17.63	16.59	9.44	5.53	17.67	10.88	24.06	16.75	23.05	21.2867	Eukaryotic translation initiation factor 3 subunit L
BGIOSGA002081-TA	BGIOSGA002081	3.61	3.79	3.52	3.64	3.92	2.88	4.17	3.65667		4.01	4.85	3.34	4.06667	3.66	4.38	4.16	4.06667	5.67	9.21	3.98	6.28667	6.5	4.1	3.3	4.63333
BGIOSGA002083-TA	BGIOSGA002083	27.84	26.24	27.59	27.2233	24.91	24.8	22.74	24.15		19.22	25.16	20.21	21.53	21.21	24.83	22.65	22.8967	27.25	33.82	25.63	28.9	25.65	34.7	24.16	28.17
BGIOSGA002094-TA	BGIOSGA002094	30.28	35.19	29.69	31.72	27.15	27.59	31.85	28.8633		38.9	34.52	39.5	37.64	36.12	44.37	37.37	39.2867	10.45	12.06	32.99	18.5	38.82	27.66	34.81	33.7633
BGIOSGA002099-TA	BGIOSGA002099	16.35	13.85	15.56	15.2533	11.53	12.21	13.75	12.4967		9.09	10.07	9.49	9.55	10.12	12.15	8.74	10.3367	10.1	2.28	14.9	9.09333	11.41	7.7	9.91	9.67333
BGIOSGA002101-TA	BGIOSGA002101	128.59	110.24	125.69	121.507	114.72	107.46	118.61	113.597		34.99	73.11	63.52	57.2067	60.15	24.65	52.58	45.7933	33.08	9.56	104.09	48.91	59.06	30.43	40.98	43.49
BGIOSGA002102-TA	BGIOSGA002102	3.79	4.21	3.53	3.84333	3.82	4.22	2.08	3.37333		1.58	3.09	1.92	2.19667	2.45	2.08	2.7	2.41	4.45	3.03	4.11	3.86333	2.68	2.39	1.84	2.30333
BGIOSGA002104-TA	BGIOSGA002104	136.91	166.47	105.47	136.283	67.47	56.52	116.6	80.1967		351.67	471.78	384.81	402.753	446.06	600.65	247.14	431.283	57.77	33.13	385.26	158.72	458.56	358.37	174.55	330.493
BGIOSGA002113-TA	BGIOSGA002113	43.4	18.93	4.15	22.16	18.95	12.18	26.22	19.1167		195.16	64.98	179.58	146.573	96.3	332.02	78.14	168.82	142.12	829.62	162.41	378.05	338.69	512.28	320.54	390.503
BGIOSGA002114-TA	BGIOSGA002114	62.31	111.04	67.61	80.32	83.87	122.75	74.4	93.6733		93.1	117.86	75.69	95.55	66.24	83.1	76.17	75.17	34.14	5.18	102.64	47.32	109.49	52.01	53.67	71.7233
BGIOSGA002127-TA	BGIOSGA002127	49.97	36.96	40.51	42.48	70.97	80.59	49	66.8533		146.4	156.76	165.37	156.177	170.51	242.04	170.2	194.25	59.98	72.94	188.22	107.047	263.04	177.57	136.52	192.377
BGIOSGA002138-TA	BGIOSGA002138	4.62	2.72	2.89	3.41	3.54	5.4	3.28	4.07333		13.12	8.24	6.86	9.40667	8.5	14.87	10.55	11.3067	9.38	33.09	13.67	18.7133	18.95	16.81	11.41	15.7233
BGIOSGA002144-TA	BGIOSGA002144	209.92	147.73	193.19	183.613	214.26	309.67	157.65	227.193		309.74	473.13	419.41	400.76	205.49	105.47	249.23	186.73	89.34	51.65	747.23	296.073	372.15	154.58	163.44	230.057
BGIOSGA002145-TA	BGIOSGA002145	146.9	172.54	118.25	145.897	228.09	189.53	220.72	212.78		61.53	87.16	64.02	70.9033	47.2	53.9	63.2	54.7667	110.41	114.39	162.56	129.12	86.82	90.11	44.7	73.8767
BGIOSGA002148-TA	BGIOSGA002148	22.6	16.66	14.06	17.7733	30.52	28.17	15.71	24.8		105.95	71.69	75.39	84.3433	98.21	194.39	110.02	134.207	18.74	8.37	51.95	26.3533	168.39	133.86	55.68	119.31
BGIOSGA002160-TA	BGIOSGA002160	8.43	8.33	6.28	7.68	7.21	5.44	7.93	6.86		12.5	6.98	12.45	10.6433	7.94	12.16	6.58	8.89333	13.59	6.78	11.17	10.5133	10.65	14.82	11.03	12.1667
BGIOSGA002167-TA	BGIOSGA002167	4.81	5.41	6.14	5.45333	7.76	6.39	5.12	6.42333		5.84	3.31	4.17	4.44	3.41	2.65	4.42	3.49333	8.98	3.18	3.84	5.33333	5	3.47	4.03	4.16667
BGIOSGA002168-TA	BGIOSGA002168	16.03	14.58	11.46	14.0233	11.71	3.01	11.63	8.78333		8.87	9.47	10.26	9.53333	7.2	18.31	7.97	11.16	6.51	5.13	7.15	6.26333	10.35	10.41	7.31	9.35667
BGIOSGA002172-TA	BGIOSGA002172	55.64	50.65	62.98	56.4233	68.53	59.36	51.23	59.7067		82.28	73.33	63.05	72.8867	68.5	44.8	68.98	60.76	36.16	26.24	56.09	39.4967	73.24	52.76	62.72	62.9067
BGIOSGA002182-TA	BGIOSGA002182	25.47	44.4	21.73	30.5333	24.64	25.98	26.76	25.7933		41.29	35.93	42.5	39.9067	32.82	91.53	69.71	64.6867	8.91	4.69	28.36	13.9867	36.49	20.63	24.22	27.1133
BGIOSGA002202-TA	BGIOSGA002202	60.01	53.25	62.14	58.4667	59.72	66.59	58.51	61.6067		62.54	59.44	52.92	58.3	56.06	53.46	59.29	56.27	15.31	15.29	50.76	27.12	56.61	50.95	56.82	54.7933	Translation machinery-associated protein 22
BGIOSGA002209-TA	BGIOSGA002209	16.5	12.05	16.75	15.1	12.68	7.53	12.31	10.84		11.13	9.92	6.21	9.08667	10.8	9.24	9.3	9.78	17.31	15.12	9.22	13.8833	12.36	14.32	10.8	12.4933
BGIOSGA002215-TA	BGIOSGA002215	72.04	65.33	41.18	59.5167	69.34	73.01	52.14	64.83		46.47	46.06	43.11	45.2133	50.6	76.34	49.32	58.7533	10.2	19.41	37.69	22.4333	50.62	46.99	36.07	44.56
BGIOSGA002218-TA	BGIOSGA002218	26.36	16.91	11.97	18.4133	10.1	6.33	12.29	9.57333		22.21	14.28	13.52	16.67	21.63	31.08	12.37	21.6933	1.94	11.11	31.42	14.8233	35.49	19.74	28.25	27.8267
BGIOSGA002225-TA	BGIOSGA002225	13.05	9.91	13.01	11.99	11.59	14.3	12.6	12.83		36.41	26.79	28.68	30.6267	26.19	22.6	26.28	25.0233	36.09	34.16	31.29	33.8467	40.61	49	43.29	44.3
BGIOSGA002229-TA	BGIOSGA002229	85.88	27.64	165.65	93.0567	140.34	273.66	151.22	188.407		153.18	225.96	163.59	180.91	222.24	13.19	165.49	133.64	44.28	1.8	98.28	48.12	86.6	44.54	102.89	78.01	Malic enzyme
BGIOSGA002232-TA	BGIOSGA002232	2.65	6.29	6.93	5.29	8.68	7.24	4.5	6.80667		6.44	11.12	8.11	8.55667	6.77	7.92	12.48	9.05667	5.26	10.32	12.38	9.32	9.9	17.11	16.25	14.42
BGIOSGA002236-TA	BGIOSGA002236	5.59	8.17	3.8	5.85333	4.91	3.88	4.73	4.50667		5.59	8.4	11.73	8.57333	10.8	10.22	3.62	8.21333	4.08	1.7	8.93	4.90333	6.07	5	4.67	5.24667
BGIOSGA002237-TA	BGIOSGA002237	2.18	3.37	1.8	2.45	8.62	4.25	5.92	6.26333		4.34	7.03	10.8	7.39	4.57	3.25	4.07	3.96333	6.69	16.35	13.45	12.1633	9.7	10.01	5.25	8.32
BGIOSGA002238-TA	BGIOSGA002238	36.47	34.5	36.33	35.7667	37.19	50.57	32.15	39.97		41.82	45.43	46.56	44.6033	45.88	30.03	49.12	41.6767	25.32	16.22	40.42	27.32	34.14	42.09	37.22	37.8167
BGIOSGA002239-TA	BGIOSGA002239	25.65	19.3	22.89	22.6133	19.96	15.53	25.94	20.4767		41.69	41.49	37.22	40.1333	38.81	29.17	34.68	34.22	52.05	48	35.29	45.1133	44.45	51.76	50.74	48.9833
BGIOSGA002250-TA	BGIOSGA002250	8.83	8.6	8.5	8.64333	9.15	10.41	9.67	9.74333		10.1	9.18	9.31	9.53	9.69	7.98	9.79	9.15333	9.34	4.73	9.27	7.78	10.93	10.63	11.26	10.94	FRIGIDA-like protein
BGIOSGA002258-TA	BGIOSGA002258	37.97	32.9	22.77	31.2133	30.72	22.13	28.67	27.1733		29.76	27.03	17.03	24.6067	24.03	28.89	39.06	30.66	79.74	76.88	42.17	66.2633	41.19	52.65	38.25	44.03
BGIOSGA002262-TA	BGIOSGA002262	75.72	44.04	51.53	57.0967	37.16	35.42	31.33	34.6367		101.26	124.55	130.81	118.873	134.24	147.4	76.44	119.36	18.38	32.87	84.97	45.4067	99.61	67.48	85.02	84.0367	Auxin-responsive protein
BGIOSGA002265-TA	BGIOSGA002265	57.17	52.48	60.17	56.6067	28.28	38.22	39.24	35.2467		45.98	56.36	55.44	52.5933	57.91	42.74	49.34	49.9967	27.39	21.62	48.81	32.6067	43.5	46.53	40.07	43.3667
BGIOSGA002284-TA	BGIOSGA002284	22.95	30.29	29.3	27.5133	24.12	19.41	28.62	24.05		26	22.86	26.55	25.1367	23.78	22.83	24.64	23.75	11.78	5.49	42.98	20.0833	44.09	18.04	32.57	31.5667	NADH-cytochrome b5 reductase
BGIOSGA002289-TA	BGIOSGA002289	43.76	33.94	29.66	35.7867	47.08	28.95	29.24	35.09		62.63	54.16	61.96	59.5833	22.46	45.72	42.22	36.8	100.39	71.21	43.72	71.7733	50.31	68.68	51.75	56.9133
BGIOSGA002292-TA	BGIOSGA002292	24.62	20.2	21.88	22.2333	18.38	18.36	21.57	19.4367		22.85	31.27	28.88	27.6667	19.65	18.58	25.56	21.2633	24.23	16.63	20.66	20.5067	22.26	26.63	22.8	23.8967
BGIOSGA002295-TA	BGIOSGA002295	48.68	44.39	46.06	46.3767	54.29	51.98	41.28	49.1833		21.3	24.66	25.63	23.8633	23.35	23.75	24.99	24.03	8.3	5.02	27.46	13.5933	16.66	19.09	17.86	17.87
BGIOSGA002302-TA	BGIOSGA002302	22.14	11.17	14.67	15.9933	12.05	16.23	9.28	12.52		6.14	3.59	3.6	4.44333	2.39	2.94	5.04	3.45667	3.4	2.6	6.69	4.23	4.72	4.46	3.75	4.31
BGIOSGA002303-TA	BGIOSGA002303	28.78	22.66	25.32	25.5867	26.98	27.98	24.24	26.4		29.19	27.79	29.05	28.6767	26.64	20.62	27.81	25.0233	58.46	46.45	34.52	46.4767	32.42	42.76	36.24	37.14
BGIOSGA002309-TA	BGIOSGA002309	12.01	10.84	10.62	11.1567	5.89	6.67	9.66	7.40667		10.12	9.28	9.97	9.79	11.38	10.73	13.9	12.0033	4.5	2.52	13.21	6.74333	19.2	12.52	13.67	15.13
BGIOSGA002311-TA	BGIOSGA002311	172.68	144.46	105.45	140.863	126.53	53.27	122.3	100.7		23.65	34.6	34.71	30.9867	26.68	39.9	37.41	34.6633	7.55	1.52	37.03	15.3667	41.79	23.94	10.24	25.3233
BGIOSGA002316-TA	BGIOSGA002316	83.24	78.78	80.35	80.79	70.01	91.12	79.68	80.27		56.33	73.05	63.03	64.1367	76.42	49.21	74.52	66.7167	14.3	10.71	56.4	27.1367	51.11	43.82	53.1	49.3433
BGIOSGA002324-TA	BGIOSGA002324	4.15	3.28	3.95	3.79333	1.18	4.82	3.82	3.27333		3.09	4.34	1.42	2.95	4.14	7.68	4.13	5.31667	4.33	4.75	2.29	3.79	2.93	4.3	4.45	3.89333
BGIOSGA002328-TA	BGIOSGA002328	49.5	65.76	61.4	58.8867	63.67	78.47	62.02	68.0533		22.4	38.12	38.03	32.85	31.61	33.88	32.72	32.7367	5.23	1.74	18.39	8.45333	8.24	9.94	5.92	8.03333
BGIOSGA002329-TA	BGIOSGA002329	5.7	7.96	6.51	6.72333	5.21	5.53	7.06	5.93333		11.67	10.05	11.14	10.9533	8	5.75	11.46	8.40333	6.07	1.56	8.61	5.41333	12.33	7.6	14.75	11.56	RNA helicase
BGIOSGA002345-TA	BGIOSGA002345	20.22	18.93	20.83	19.9933	22.48	19.73	20.02	20.7433		31.56	22.03	20.36	24.65	15.62	21.71	26.44	21.2567	69.07	78.87	56.18	68.04	39.73	94.51	89.11	74.45
BGIOSGA002348-TA	BGIOSGA002348	7.7	10.86	8.63	9.06333	6.08	6.83	7.17	6.69333		11.18	2.09	1.22	4.83	8.01	17.03	9.27	11.4367	21.36	59.09	8.12	29.5233	11.05	24	4.97	13.34
BGIOSGA002354-TA	BGIOSGA002354	9.48	13.04	6.52	9.68	4.78	10.01	3.26	6.01667		7.24	4.83	3.15	5.07333	3.23	2.38	4.86	3.49	3.14	2.1	3.44	2.89333	2.52	1.78	5.75	3.35
BGIOSGA002356-TA	BGIOSGA002356	16.97	18.06	13.07	16.0333	15.91	19.99	16.89	17.5967		15.7	15.86	16.75	16.1033	17	20.78	17.49	18.4233	2.01	3.25	15.35	6.87	19.73	9.02	7.99	12.2467
BGIOSGA002377-TA	BGIOSGA002377	121.86	123.59	88.93	111.46	121.67	61.56	106.21	96.48		115.66	89.51	128.65	111.273	52.52	160.99	119.79	111.1	28.23	53.19	74.96	52.1267	160.18	64.4	90.32	104.967	Histone H2B.6
BGIOSGA002378-TA	BGIOSGA002378	11.24	7.93	9.17	9.44667	8.77	9.92	9	9.23		10.18	9.95	10.61	10.2467	8.77	6.77	10.42	8.65333	3.46	1.47	11.38	5.43667	11.37	8.64	9.89	9.96667
BGIOSGA002379-TA	BGIOSGA002379	61.89	63.86	65.72	63.8233	87.32	69.16	56.03	70.8367		76.83	58.74	79.81	71.7933	47.54	72.6	63.65	61.2633	33.93	23.54	59.71	39.06	80.52	39.61	53.13	57.7533	Histone H2B.7
BGIOSGA002380-TA	BGIOSGA002380	109.3	97.35	94.15	100.267	120.88	109.38	82.29	104.183		97.89	92.42	101.94	97.4167	89.58	107.71	84.59	93.96	208.84	231.93	94.43	178.4	108.36	155.84	101.41	121.87	Histone H2B.8
BGIOSGA002381-TA	BGIOSGA002381	7.26	2.74	6.31	5.43667	9.93	7.39	5.59	7.63667		17.16	22.45	22.28	20.63	11.54	17.95	32.56	20.6833	85.83	82.61	16.2	61.5467	43.07	41.03	22.16	35.42	Histone H2B.10
BGIOSGA002387-TA	BGIOSGA002387	86.18	82.8	94.26	87.7467	126.77	175.01	106.08	135.953		111.99	184.65	167.43	154.69	132.04	92.01	128.18	117.41	51.92	19.58	193.14	88.2133	153.34	87.05	92.81	111.067
BGIOSGA002388-TA	BGIOSGA002388	5.5	6.39	7.17	6.35333	9.84	10.16	7.75	9.25		10.75	13.17	11.8	11.9067	11.36	9.32	15.31	11.9967	4.91	2.44	5.01	4.12	7.68	8.69	9.24	8.53667
BGIOSGA002397-TA	BGIOSGA002397	460.77	546.5	663.63	556.967	595.8	582.88	684.46	621.047		590.04	608.68	577.37	592.03	530	428.62	624.38	527.667	310.04	344.96	777.83	477.61	707.93	518.44	573.75	600.04
BGIOSGA002414-TA	BGIOSGA002414	52.29	71.35	80.74	68.1267	67.31	82.4	106.18	85.2967		80.19	76.46	78.71	78.4533	72.78	91.49	78.91	81.06	29.3	37.16	114.61	60.3567	118.71	91.11	84.18	98
BGIOSGA002418-TA	BGIOSGA002418	7.46	12.16	12.28	10.6333	8.57	8.95	10.85	9.45667		16.84	14.47	19.48	16.93	15.15	16.85	18.45	16.8167	7.23	6.96	19.69	11.2933	32.25	23.16	29.06	28.1567
BGIOSGA002421-TA	BGIOSGA002421	33.24	33.85	41.03	36.04	34.74	34.54	31.08	33.4533		40.52	49.43	47.03	45.66	42.56	39.31	43.58	41.8167	22.91	5.56	28.71	19.06	44.39	24.04	33.51	33.98
BGIOSGA002427-TA	BGIOSGA002427	88.23	72.25	89.64	83.3733	78.38	74.56	82.19	78.3767		103.47	90.07	70.73	88.09	74.14	66.81	78.32	73.09	99.96	99.41	97.95	99.1067	114.24	130.31	116.95	120.5
BGIOSGA002431-TA	BGIOSGA002431	56.48	35.33	52.07	47.96	51.88	61.62	52.03	55.1767		120.95	112.38	108.23	113.853	108.05	51.53	96.96	85.5133	102.75	92.67	113.8	103.073	136.84	133.03	150.13	140
BGIOSGA002432-TA	BGIOSGA002432	15.64	15.84	24.78	18.7533	13.55	9.82	27.71	17.0267		9.76	13.49	20.05	14.4333	23.38	7.22	12.65	14.4167	4.3	3.96	31.14	13.1333	22.18	14.83	14.5	17.17
BGIOSGA002437-TA	BGIOSGA002437	4.26	3.9	2.38	3.51333	2.99	2.42	1.97	2.46		14.29	6.91	7.6	9.6	5.9	12.11	6.59	8.2	19.85	13.68	6.84	13.4567	13.69	16.67	15.56	15.3067
BGIOSGA002441-TA	BGIOSGA002441	2.14	1.94	1.3	1.79333	1.5	1.12	1.94	1.52		3.4	3.8	1.89	3.03	3.19	1.69	2.68	2.52	11.51	3.87	2.29	5.89	1.33	3.54	4.62	3.16333
BGIOSGA002446-TA	BGIOSGA002446	22.24	7.39	13.16	14.2633	18.2	6.79	7.29	10.76		9.46	3.71	5.73	6.3	6.26	3.4	7.62	5.76	27.43	23.75	20.69	23.9567	9.84	29.56	15.63	18.3433
BGIOSGA002455-TA	BGIOSGA002455	684.35	859.04	514.95	686.113	577.72	153.72	586.92	439.453		52.13	30.98	43.04	42.05	23.64	19.16	28.01	23.6033	4702.97	3062.18	3119.14	3628.1	944.62	550.53	295.48	596.877
BGIOSGA002457-TA	BGIOSGA002457	98.46	77.84	105	93.7667	87.7	105.97	121.29	104.987		134.12	201.69	173.78	169.863	180.15	86.31	154.32	140.26	54.98	29.15	115.59	66.5733	130.76	85.28	150.2	122.08
BGIOSGA002461-TA	BGIOSGA002461	59.91	47.04	44.08	50.3433	30.89	37.19	36.92	35		52.96	47.15	38.25	46.12	37.24	30.36	46.96	38.1867	38.65	48.73	31.46	39.6133	35.39	38.84	35.42	36.55
BGIOSGA002463-TA	BGIOSGA002463	7.21	6.04	4.01	5.75333	2.64	2.13	5.64	3.47		7.05	8.43	5.44	6.97333	8.1	5.48	7.73	7.10333	5.01	7.01	12.82	8.28	10.96	12.97	24.97	16.3
BGIOSGA002471-TA	BGIOSGA002471	56.18	77.15	74.72	69.35	70.28	66.77	76.01	71.02		57.57	68.85	66.12	64.18	62.86	50.93	57.58	57.1233	22.17	17.11	68.02	35.7667	69.88	58.13	62.86	63.6233
BGIOSGA002477-TA	BGIOSGA002477	726.65	839.36	459.87	675.293	518.6	426.89	876.12	607.203		900.04	507.62	477.09	628.25	404.76	398.38	386.76	396.633	13560.8	19162	3906.06	12209.6	1855.62	4680.06	4274.69	3603.46
BGIOSGA002481-TA	BGIOSGA002481	327.12	532.9	215.85	358.623	215.98	74.03	365.99	218.667		56.73	7.1	3.47	22.4333	13.25	13.45	13.43	13.3767	7839.7	9391.77	1883.68	6371.72	263.62	1187.62	505.26	652.167
BGIOSGA002482-TA	BGIOSGA002482	12.7	29.04	8.78	16.84	12.1	5.85	17.71	11.8867		8.65	2.94	2.35	4.64667	1.8	1.93	3.79	2.50667	3199.22	4102.19	262.99	2521.47	50.22	231.07	56.85	112.713
BGIOSGA002484-TA	BGIOSGA002484	3192.69	2943.01	2319.85	2818.52	727.16	245.08	2950.52	1307.59		79.12	127.09	122.62	109.61	116.6	65.22	85.66	89.16	535.96	169	1529.3	744.753	449.94	283.33	442.21	391.827
BGIOSGA002491-TA	BGIOSGA002491	34.92	28.42	29.4	30.9133	31.54	30.92	27.56	30.0067		30.72	41.16	38.3	36.7267	50.49	48.75	38.32	45.8533	34.6	29.64	30.59	31.61	40.74	32.17	38.84	37.25
BGIOSGA002493-TA	BGIOSGA002493	33.08	27.75	31.58	30.8033	19.39	20.49	24.34	21.4067		42.03	38.48	30.65	37.0533	30.4	25.18	27.98	27.8533	15.45	10.71	30.95	19.0367	39.89	33.96	32.26	35.37
BGIOSGA002495-TA	BGIOSGA002495	33.99	35.62	31.32	33.6433	25.29	19.86	32.16	25.77		38.63	38.25	32.19	36.3567	26.74	43.06	33.58	34.46	16.09	18.51	45.8	26.8	58.55	50.2	50.47	53.0733	Eukaryotic translation initiation factor 3 subunit A
BGIOSGA002496-TA	BGIOSGA002496	34.92	28.42	29.4	30.9133	31.54	30.92	27.56	30.0067		30.72	41.16	38.3	36.7267	50.49	48.75	38.32	45.8533	34.6	29.64	30.59	31.61	40.74	32.17	38.84	37.25
BGIOSGA002505-TA	BGIOSGA002505	17.25	13.18	12.35	14.26	22.62	21.35	11.51	18.4933		23.08	22.49	26.57	24.0467	23.03	19.01	21.96	21.3333	23.81	22.62	31.94	26.1233	31.81	21.65	18.84	24.1
BGIOSGA002531-TA	BGIOSGA002531	144.22	71.64	91.8	102.553	50.98	43	54.51	49.4967		13.34	17.59	20.23	17.0533	21.6	15.86	19.24	18.9	36.24	30.52	30.63	32.4633	20.39	16.48	28.7	21.8567
BGIOSGA002532-TA	BGIOSGA002532	5.13	2.44	3.14	3.57	5.51	3.3	2.37	3.72667		4.2	12.2	9.78	8.72667	8.99	7.34	9.29	8.54	37.71	67.15	10.98	38.6133	12.85	20.77	22.73	18.7833
BGIOSGA002534-TA	BGIOSGA002534	22.37	20.96	24.44	22.59	13.9	16.19	21.42	17.17		5.61	10.5	10.37	8.82667	9.18	6.86	6.24	7.42667	2.05	1.43	21.62	8.36667	2.11	7.45	3.53	4.36333	Peptidyl-prolyl cis-trans isomerase
BGIOSGA002543-TA	BGIOSGA002543	36.36	40.48	49.26	42.0333	33.71	54.37	54.68	47.5867		41.73	54.29	49.92	48.6467	46	25.27	45.33	38.8667	23	11.05	42.63	25.56	33.42	35.76	37.6	35.5933
BGIOSGA002544-TA	BGIOSGA002544	4.82	5.31	6.87	5.66667	3.89	5.72	6.11	5.24		4.13	5.65	5.92	5.23333	5.22	2.78	5.6	4.53333	3.52	1.41	4.31	3.08	3.99	2.1	4.45	3.51333
BGIOSGA002548-TA	BGIOSGA002548	174.2	200.92	200.43	191.85	242.17	200.02	288.62	243.603		331.14	167.14	121.53	206.603	129.35	227.25	225.6	194.067	149.1	325.44	193.2	222.58	368.23	604.28	541.18	504.563
BGIOSGA002549-TA	BGIOSGA002549	7.37	6.96	8.31	7.54667	4.01	4.39	5.61	4.67		1.69	1.83	2.2	1.90667	1.79	1.7	1.97	1.82	20.61	13.45	10.08	14.7133	3.07	9.35	8.87	7.09667
BGIOSGA002550-TA	BGIOSGA002550	9.44	7.56	7.79	8.26333	5.29	6.8	6.41	6.16667		23.27	20.78	20.85	21.6333	19.44	26.41	20.81	22.22	7.3	2.65	23.75	11.2333	29.19	19.18	35.9	28.09
BGIOSGA002560-TA	BGIOSGA002560	23.81	21.39	23.88	23.0267	19.78	17.79	22.51	20.0267		27.23	27.57	23.66	26.1533	24.21	24.45	24.87	24.51	16.82	9.08	25.74	17.2133	32.55	25.81	29.32	29.2267
BGIOSGA002561-TA	BGIOSGA002561	70.78	63.32	62.67	65.59	56.72	41.6	56.3	51.54		74.26	63.55	56.75	64.8533	52.69	71.29	52.12	58.7	64.18	92.16	92.33	82.89	100.26	103.39	83.98	95.8767
BGIOSGA002563-TA	BGIOSGA002563	374.78	443.23	440.48	419.497	270.94	386.47	461.57	372.993		1854.07	2435.12	2657.82	2315.67	2665.03	3310.29	1410.36	2461.89	342.94	46.81	2213.73	867.827	2223.42	1557.18	942.57	1574.39
BGIOSGA002574-TA	BGIOSGA002574	28.11	23.66	34.96	28.91	28.66	30.8	54.27	37.91		77.88	44.42	46.85	56.3833	46.95	26.96	67.62	47.1767	74.71	77.05	81.27	77.6767	133.48	87.06	145.11	121.883
BGIOSGA002575-TA	BGIOSGA002575	11.92	11.46	12.62	12	9.29	12.38	9.38	10.35		11.04	12.62	11.3	11.6533	8.15	9.88	12.9	10.31	6.48	2.12	7.74	5.44667	8.88	7.7	4.44	7.00667
BGIOSGA002576-TA	BGIOSGA002576	107.27	89.43	111.29	102.663	109.46	138.59	103.11	117.053		140.91	125.82	119.18	128.637	115.92	91.72	139.89	115.843	144.05	161.57	180.84	162.153	186.39	211.92	186.24	194.85
BGIOSGA002579-TA	BGIOSGA002579	22.99	36.47	39.09	32.85	26.04	29.75	29.61	28.4667		12.17	16.33	17.39	15.2967	18.92	18.36	15.39	17.5567	2.81	1.01	22.4	8.74	7.13	8.73	7.17	7.67667
BGIOSGA002586-TA	BGIOSGA002586	24.23	19.85	20.4	21.4933	17.62	15.9	22.17	18.5633		19.21	14.65	16.33	16.73	14.03	11.82	16.69	14.18	10.42	8.65	14.16	11.0767	14.95	16.12	10.95	14.0067
BGIOSGA002589-TA	BGIOSGA002589	18.63	11.3	15.63	15.1867	14.78	17.2	14.71	15.5633		6.82	15.18	13.47	11.8233	9.62	5.12	7.24	7.32667	5.23	1.38	10.3	5.63667	7.53	4.97	6.41	6.30333
BGIOSGA002594-TA	BGIOSGA002594	41.89	40.63	52.42	44.98	49.85	57.57	46.79	51.4033		40.24	46.3	41.5	42.68	43.06	28.49	53.12	41.5567	26.38	19.51	36.81	27.5667	40.86	40.78	41.26	40.9667
BGIOSGA002596-TA	BGIOSGA002596	91.56	66.84	114.27	90.89	81.1	90.29	87.6	86.33		76.69	84.27	67.63	76.1967	60.56	33.58	71.52	55.22	51.29	64.24	96.74	70.7567	77.7	68.61	107.36	84.5567
BGIOSGA002602-TA	BGIOSGA002602	28.45	21.72	18.39	22.8533	23.87	17.92	25.57	22.4533		31.16	23.89	24.38	26.4767	20.26	23.07	22.31	21.88	28.84	40.33	31.51	33.56	30.37	39.42	24.72	31.5033
BGIOSGA002608-TA	BGIOSGA002608	3.35	3	2.74	3.03	2.44	3.49	3.26	3.06333		6.56	5.34	5.26	5.72	3.27	4.03	7.43	4.91	2.27	2.89	8.38	4.51333	11.06	7.83	10.88	9.92333
BGIOSGA002610-TA	BGIOSGA002610	10.48	22.16	13.21	15.2833	21.05	26.73	15.79	21.19		40	36.85	36.11	37.6533	26.42	59.86	40.57	42.2833	4.08	2.5	20.07	8.88333	28.33	30.63	16.07	25.01
BGIOSGA002627-TA	BGIOSGA002627	8.28	7.01	13.55	9.61333	19.24	14.48	17.18	16.9667		19.14	16.01	13.18	16.11	22.79	6.83	16.84	15.4867	40.71	33.11	38.98	37.6	36.07	56.02	53.92	48.67
BGIOSGA002630-TA	BGIOSGA002630	34.52	30.74	40.77	35.3433	33.77	45.33	37.43	38.8433		43.05	47.19	48.78	46.34	44.99	24.34	47.24	38.8567	33.33	17.21	39.43	29.99	42.21	36.71	49.99	42.97
BGIOSGA002633-TA	BGIOSGA002633	46.4	22.91	27.05	32.12	8.42	3.72	10.34	7.49333		2.58	3.58	2.8	2.98667	8.18	6.12	3.79	6.03	5	2	3.7	3.56667	6.09	4.33	3.53	4.65	SKIP interacting protein 34
BGIOSGA002654-TA	BGIOSGA002654	15.8	14.96	17.22	15.9933	15.85	20.39	17.21	17.8167		13.12	15.06	14.04	14.0733	13.82	8.62	15.61	12.6833	4.81	2.46	10.02	5.76333	8.44	9.45	11.83	9.90667
BGIOSGA002658-TA	BGIOSGA002658	25.29	22.52	22.5	23.4367	15.89	24.79	19.52	20.0667		20.31	24.58	19.16	21.35	24.2	18.03	21.31	21.18	19.02	19.55	22.93	20.5	24.84	22	21.85	22.8967
BGIOSGA002661-TA	BGIOSGA002661	6.7	6.61	5.81	6.37333	10.02	3.5	7.34	6.95333		5.74	6.1	4.28	5.37333	4.79	4.65	5.65	5.03	11.59	17.55	8.5	12.5467	7.16	11.36	9.13	9.21667
BGIOSGA002663-TA	BGIOSGA002663	31.33	27.63	30.14	29.7	28.68	25.1	27.18	26.9867		38.71	39.25	37.87	38.61	44.22	45.42	40.14	43.26	37.12	24.51	33	31.5433	50.03	43.8	44.16	45.9967	Protein-lysine N-methyltransferase OsI_00171
BGIOSGA002664-TA	BGIOSGA002664	9.01	7.4	8.83	8.41333	5.37	8.32	8.04	7.24333		9.67	9.26	9.03	9.32	6.96	6.19	8.31	7.15333	6.71	5.22	8.71	6.88	10.1	14.12	10.76	11.66
BGIOSGA002683-TA	BGIOSGA002683	20.04	16.39	21.6	19.3433	27.48	33.12	26.49	29.03		20.79	18.76	20.29	19.9467	23.89	9.58	21.16	18.21	26.9	24.26	23.49	24.8833	20.66	32.26	26.83	26.5833
BGIOSGA002700-TA	BGIOSGA002700	44.66	38.62	39.78	41.02	29.39	48.18	39.49	39.02		54.69	47.54	50.3	50.8433	39.74	33.18	53.27	42.0633	17.51	1.97	39.7	19.7267	38.5	44.1	60.21	47.6033
BGIOSGA002706-TA	BGIOSGA002706	655.16	569.81	489.1	571.357	414.09	245.2	440.85	366.713		321.83	255.34	289.42	288.863	202.85	293.36	194.93	230.38	108.79	145.78	214.74	156.437	317.67	146.41	163.76	209.28
BGIOSGA002708-TA	BGIOSGA002708	194.13	169.86	161.78	175.257	128.93	160.09	157.92	148.98		209.02	262.42	241.25	237.563	274.62	219.91	221.48	238.67	111.35	76.17	213.76	133.76	297.43	170.03	257.96	241.807
BGIOSGA002709-TA	BGIOSGA002709	30.91	29.09	26.5	28.8333	23.87	15.56	19.03	19.4867		42.41	44.55	30.72	39.2267	28.31	44.75	29.74	34.2667	24.22	15.07	49.82	29.7033	56.01	40.81	43.68	46.8333
BGIOSGA002720-TA	BGIOSGA002720	17.73	3.99	15.17	12.2967	3.97	3.04	3.07	3.36		11.72	6.85	9.49	9.35333	10.87	3.21	7.9	7.32667	74.25	45.62	9.14	43.0033	10.18	16.33	10.93	12.48
BGIOSGA002722-TA	BGIOSGA002722	638.68	353.47	380.2	457.45	440.9	233.92	363.28	346.033		245.94	209.08	207.24	220.753	104.52	176.77	131.07	137.453	69.24	67.26	246.39	127.63	324.39	249.3	171.6	248.43
BGIOSGA002743-TA	BGIOSGA002743	27.52	21.73	14.68	21.31	21.29	18.06	27.29	22.2133		49.88	46.81	52.83	49.84	44.15	73.49	45.99	54.5433	28.26	43.18	79.67	50.37	103.1	49.69	64.47	72.42
BGIOSGA002746-TA	BGIOSGA002746	31.34	33.16	33.55	32.6833	24.71	21.88	23.93	23.5067		57.12	51.18	48.76	52.3533	57.2	87.66	49.03	64.63	21.5	28.2	71.03	40.2433	100.35	51.03	48.59	66.6567
BGIOSGA002757-TA	BGIOSGA002757	20.49	20.37	15.47	18.7767	20.13	10.09	17.62	15.9467		12.5	14.67	17.43	14.8667	12.1	40.05	10.62	20.9233	26.16	10.9	19.7	18.92	28.59	17.31	11.17	19.0233
BGIOSGA002762-TA	BGIOSGA002762	16.09	11.52	14.49	14.0333	16.52	14.23	16.48	15.7433		20.58	20.77	21.99	21.1133	20.41	13.88	18.45	17.58	17.88	7.5	17.04	14.14	29.49	18.51	16.54	21.5133
BGIOSGA002774-TA	BGIOSGA002774	42.65	39.07	46.05	42.59	40.43	45.52	38.36	41.4367		40.72	48.8	44.72	44.7467	45.16	28.47	42.99	38.8733	32.11	21.52	37.97	30.5333	39.63	45.08	48.75	44.4867
BGIOSGA002785-TA	BGIOSGA002785	41.33	37.43	35.65	38.1367	60.04	60.1	37.21	52.45		55.73	46.25	59.8	53.9267	46	61.14	49.04	52.06	104.75	90.09	31.61	75.4833	75.57	69.63	46.14	63.78	Histone H2B.4
BGIOSGA002787-TA	BGIOSGA002787	38.75	29.32	34.71	34.26	32.17	33.59	29.36	31.7067		39.66	45.99	51.96	45.87	37.35	42.26	33.61	37.74	25.98	16.45	77.4	39.9433	81.13	49.19	57.71	62.6767	Very-long-chain (3R)-3-hydroxyacyl-CoA dehydratase
BGIOSGA002799-TA	BGIOSGA002799	16.96	15.93	16.19	16.36	20.51	17.71	16.04	18.0867		10.55	12.43	8.96	10.6467	12	7.49	12.1	10.53	8.81	5.12	10.56	8.16333	9.34	8.66	9.9	9.3
BGIOSGA002807-TA	BGIOSGA002807	3.25	4.69	3.3	3.74667	4.35	5.65	5.02	5.00667		1.71	2.32	2.06	2.03	2.11	2.6	2.89	2.53333	3.77	1.53	3.18	2.82667	1.56	3.05	2.31	2.30667
BGIOSGA002810-TA	BGIOSGA002810	182.49	183.23	177.68	181.133	243.65	205.6	176.2	208.483		222.19	221.32	312.17	251.893	143.67	222.67	207.08	191.14	141.64	139.03	204.31	161.66	281.87	207.15	199.25	229.423	Histone H2B.5
BGIOSGA002819-TA	BGIOSGA002819	14.15	12.37	11.97	12.83	16.22	15.73	18.76	16.9033		14.97	16.35	18.1	16.4733	13.72	14.71	13.69	14.04	47.93	59.58	22.75	43.42	17.26	43.18	26.17	28.87
BGIOSGA002828-TA	BGIOSGA002828	65.84	48.33	66.98	60.3833	70.07	51.05	53.32	58.1467		88.45	54.52	58.12	67.03	47.76	40.71	54.51	47.66	247.22	173.53	87.6	169.45	106.22	136.32	85.88	109.473
BGIOSGA002829-TA	BGIOSGA002829	16.3	14.09	13.61	14.6667	16.46	14.26	14.46	15.06		20.92	19.11	16.12	18.7167	16.77	15.01	16.04	15.94	21.87	11.08	20.2	17.7167	23.6	18.92	22.32	21.6133	Importin subunit alpha
BGIOSGA002830-TA	BGIOSGA002830	16.84	8.87	12.61	12.7733	19.17	16.76	18.17	18.0333		16.2	13.27	9.89	13.12	13.05	4.27	11.47	9.59667	14.16	16.95	18.31	16.4733	15.87	28.31	18.63	20.9367	Carboxypeptidase
BGIOSGA002833-TA	BGIOSGA002833	5	4.49	5.04	4.84333	2.96	1.49	3.2	2.55		9.08	4.31	7.43	6.94	4.68	8.5	7.7	6.96	34.76	50.46	19.59	34.9367	15.13	46.16	39.21	33.5
BGIOSGA002836-TA	BGIOSGA002836	7.16	7.87	7.02	7.35	6.89	6.09	7.13	6.70333		5.17	10.22	8.55	7.98	8.37	6.94	7.81	7.70667	3.68	2.49	4.58	3.58333	3.86	4.38	4.21	4.15
BGIOSGA002843-TA	BGIOSGA002843	57.76	48.94	46.41	51.0367	40.84	72.35	54.3	55.83		30.15	40.89	45.12	38.72	63.12	17.27	50.68	43.69	18.54	1.28	22.64	14.1533	17.97	30.04	38.88	28.9633
BGIOSGA002845-TA	BGIOSGA002845	7.63	6.77	7.72	7.37333	7.94	9.01	7.5	8.15		8.32	8.51	7.66	8.16333	8.04	3.85	6.45	6.11333	7.07	3.83	7.58	6.16	8.28	9.21	10.07	9.18667
BGIOSGA002846-TA	BGIOSGA002846	3.47	3.84	4.36	3.89	6.19	1.15	3.95	3.76333		5.08	2.49	6.43	4.66667	5.12	2.55	7.6	5.09	19.18	18.45	4.88	14.17	5.1	16.79	11.16	11.0167
BGIOSGA002850-TA	BGIOSGA002850	27.36	16.3	24.32	22.66	23.87	27.94	20.77	24.1933		43.42	34.4	41.46	39.76	30.93	13.01	29.12	24.3533	9.84	1.16	23.3	11.4333	28.19	20.76	26.47	25.14
BGIOSGA002853-TA	BGIOSGA002853	6.27	4.19	2.61	4.35667	5.79	5.99	3.88	5.22		4.76	10.16	17.51	10.81	10.96	15.89	13.22	13.3567	9.32	22.75	10.14	14.07	8.61	13.67	6.04	9.44	rRNA N-glycosidase
BGIOSGA002855-TA	BGIOSGA002855	8.36	6.8	7.1	7.42	5.77	6.88	7.46	6.70333		15.84	16.22	17.87	16.6433	17.41	8.69	14.44	13.5133	15.57	6	13.97	11.8467	18.34	13.17	16.97	16.16
BGIOSGA002857-TA	BGIOSGA002857	5.52	5.1	4.9	5.17333	4.44	5.99	5.93	5.45333		8.08	8.22	7.46	7.92	6.57	3.54	8.45	6.18667	2.13	1.59	7.67	3.79667	6.96	7.23	8.86	7.68333
BGIOSGA002867-TA	BGIOSGA002867	216.38	151.86	111	159.747	125.33	85.69	139.82	116.947		48.93	65.12	71.78	61.9433	79.53	52.64	52.14	61.4367	43.55	34.66	107.47	61.8933	83.07	61.18	42.96	62.4033
BGIOSGA002871-TA	BGIOSGA002871	4.22	2.01	4.57	3.6	5.76	7.53	5.41	6.23333		9.12	10.6	10.72	10.1467	8.79	1.35	14.32	8.15333	21.51	1.73	23.95	15.73	8.61	24.66	28.03	20.4333
BGIOSGA002872-TA	BGIOSGA002872	19.99	15.63	15.55	17.0567	20.13	18.94	23.36	20.81		36.87	34.11	30.22	33.7333	28.91	24.8	42.03	31.9133	150.82	111.91	102.09	121.607	59.47	188.11	117.98	121.853
BGIOSGA002882-TA	BGIOSGA002882	12.5	12.29	15.67	13.4867	14.16	16.3	14.31	14.9233		18.07	16.48	18.63	17.7267	15.41	11.91	20.37	15.8967	9.58	8.16	16.78	11.5067	17.68	18.11	18.69	18.16	Ubiquitinyl hydrolase 1
BGIOSGA002883-TA	BGIOSGA002883	15.7	20.44	17.35	17.83	10.69	16.83	12.25	13.2567		11.02	22.65	16.63	16.7667	19.04	15.38	14.71	16.3767	5.74	1.98	10.8	6.17333	7.95	8.09	11.53	9.19
BGIOSGA002886-TA	BGIOSGA002886	5.34	4.41	7.44	5.73	6.49	4.61	5.58	5.56		5.42	4.36	3.79	4.52333	6.03	3.24	4.9	4.72333	6.94	5.32	5.54	5.93333	4.87	6.26	8.77	6.63333
BGIOSGA002888-TA	BGIOSGA002888	21.88	15.93	18.62	18.81	20.62	19.99	23.71	21.44		23.07	20.87	18.42	20.7867	17.72	15.94	16.41	16.69	29.12	28.83	25.85	27.9333	25.08	33.73	28.34	29.05
BGIOSGA002889-TA	BGIOSGA002889	43.63	46.32	51.13	47.0267	40.35	46.42	49.34	45.37		47.38	47.08	43.86	46.1067	49.97	34.28	48.19	44.1467	74.17	64.37	52.21	63.5833	54.03	73.47	67.21	64.9033
BGIOSGA002896-TA	BGIOSGA002896	4.87	3.37	9.16	5.8	6.24	6.3	4.89	5.81		5.99	9.11	6.04	7.04667	7.77	5.46	6.66	6.63	4.25	2.11	7.3	4.55333	5.91	5.46	9.85	7.07333
BGIOSGA002898-TA	BGIOSGA002898	8.03	5.48	6.81	6.77333	6.64	6.45	4.53	5.87333		31.37	9.34	7.77	16.16	9.1	27.51	14.65	17.0867	14.4	59.32	25.41	33.0433	45.53	65.62	59.26	56.8033
BGIOSGA002903-TA	BGIOSGA002903	14.48	23.33	20.41	19.4067	19.28	22.82	14.78	18.96		28.01	31.52	28.76	29.43	24.27	14.24	34.02	24.1767	14.96	4.19	21.84	13.6633	27.11	15.94	42.26	28.4367
BGIOSGA002906-TA	BGIOSGA002906	5.17	5.31	5.35	5.27667	4.49	5.15	7.02	5.55333		10.91	11.52	11.46	11.2967	11.11	8.36	10.44	9.97	3.78	1.74	12.14	5.88667	16.13	9.03	13.87	13.01
BGIOSGA002910-TA	BGIOSGA002910	17.18	9.2	13.34	13.24	15.77	12.96	10.62	13.1167		27.4	15.78	12.21	18.4633	12.33	17.55	20.58	16.82	136.95	314.16	56.04	169.05	40.65	124.63	46.12	70.4667
BGIOSGA002911-TA	BGIOSGA002911	11.27	9.12	12.28	10.89	12.65	18.87	13.46	14.9933		22.88	21.2	15.84	19.9733	21.83	8.28	17.55	15.8867	11.47	2.64	10.95	8.35333	9.76	10.04	23.61	14.47
BGIOSGA002918-TA	BGIOSGA002918	34.48	10.53	68.09	37.7	25.68	16.3	30.08	24.02		5.77	3.99	3.4	4.38667	6.26	1.95	5.36	4.52333	11.88	4.93	3.29	6.7	2.32	3.6	1.82	2.58
BGIOSGA002919-TA	BGIOSGA002919	1.59	1.35	1.19	1.37667	1.4	1.19	1.65	1.41333		7.71	4.61	2.77	5.03	2.87	2.75	5.1	3.57333	2.23	1.8	2.24	2.09	3.06	1.19	4.87	3.04
BGIOSGA002922-TA	BGIOSGA002922	33.38	27.38	32.42	31.06	26.34	32.14	31.61	30.03		37.14	36.06	33.55	35.5833	32.87	16.5	38.32	29.23	13.73	7.13	24.64	15.1667	21.89	22.62	28.68	24.3967
BGIOSGA002924-TA	BGIOSGA002924	4.26	3.66	5.51	4.47667	5.06	8.43	7.39	6.96		3.24	4.26	2.5	3.33333	5.02	2.57	3.31	3.63333	4.87	2.04	2.67	3.19333	3.45	1.56	4.13	3.04667
BGIOSGA002926-TA	BGIOSGA002926	26.97	30.9	26.2	28.0233	35.17	30.74	27.4	31.1033		59.47	68.73	65.2	64.4667	79.95	108.75	73.55	87.4167	3.94	3.63	31.94	13.17	59.93	32.19	35.2	42.44
BGIOSGA002930-TA	BGIOSGA002930	50.42	54.35	62.32	55.6967	58.13	56.46	61.27	58.62		71.17	62.27	67.49	66.9767	54.58	44.78	66.31	55.2233	59.66	74.11	111.09	81.62	86.4	97.81	95.67	93.2933
BGIOSGA002932-TA	BGIOSGA002932	250.94	175.56	250.47	225.657	349.73	272.99	262.53	295.083		128.77	155.79	120.86	135.14	165.23	143.66	196.37	168.42	86.97	140.27	117.26	114.833	166.86	180.19	155.59	167.547	ATP-dependent 6-phosphofructokinase
BGIOSGA002939-TA	BGIOSGA002939	4.45	2.71	2.92	3.36	3.05	2.05	3.03	2.71		6.47	4.58	3.42	4.82333	3.75	2.21	3.57	3.17667	3.38	3.97	6.71	4.68667	5.64	3.79	5.17	4.86667
BGIOSGA002944-TA	BGIOSGA002944	4.33	3.2	5.02	4.18333	3.39	3.57	4.69	3.88333		3.54	1.63	2.34	2.50333	1.73	1.72	2.69	2.04667	2.36	2.02	3.3	2.56	4.59	4.39	4.39	4.45667
BGIOSGA002945-TA	BGIOSGA002945	4.9	3.85	5.22	4.65667	3.91	4.14	4.19	4.08		5.98	5.36	3.6	4.98	5.81	3.79	5.39	4.99667	3.58	4.29	4.26	4.04333	4.38	5.89	3.91	4.72667
BGIOSGA002948-TA	BGIOSGA002948	21.18	15.69	12.39	16.42	34.36	15.24	43.96	31.1867		20.97	24.91	42.56	29.48	38.73	27.73	24.34	30.2667	4.64	4.97	19.03	9.54667	33.53	25.91	14.18	24.54
BGIOSGA002953-TA	BGIOSGA002953	12	12.47	12.13	12.2	11.04	10.68	12.36	11.36		17.75	14.53	14.95	15.7433	9.65	10.63	13.66	11.3133	11.34	6.89	15.15	11.1267	20.32	13.15	16.14	16.5367	Nuclear pore complex protein NUP35
BGIOSGA002954-TA	BGIOSGA002954	840.93	2677.82	1383.03	1633.93	1971.24	2173.97	1674.68	1939.96		2733.18	5145.88	3712.49	3863.85	3579.93	5489.64	4260.78	4443.45	524.81	398.29	802.4	575.167	1897.08	1173.99	588.92	1220	Metallothionein-like protein 3A
BGIOSGA002955-TA	BGIOSGA002955	17.95	16.29	16.36	16.8667	15.45	16.74	18.25	16.8133		13.77	18.53	15.34	15.88	18.3	14.59	16.74	16.5433	7.92	3.09	13.06	8.02333	9.89	8.91	13.99	10.93
BGIOSGA002956-TA	BGIOSGA002956	6.53	1.95	4.85	4.44333	4.55	3.46	3.9	3.97		6.79	8.24	6.52	7.18333	6.86	6.27	6.85	6.66	67.57	90.35	12.58	56.8333	12.42	27.35	42.27	27.3467
BGIOSGA002967-TA	BGIOSGA002967	84.37	101.91	94.83	93.7033	81.55	70.34	113.33	88.4067		146.06	124.97	134.62	135.217	111.29	124.09	128.76	121.38	94.09	127.89	188.24	136.74	217.39	185.59	197.79	200.257
BGIOSGA002978-TA	BGIOSGA002978	27.8	36.55	30.62	31.6567	44.16	72.97	46.34	54.49		27.79	27.68	25.38	26.95	27.92	24.33	25.38	25.8767	3.6	6.87	22.5	10.99	19.25	19.74	8.15	15.7133
BGIOSGA002979-TA	BGIOSGA002979	11.8	13.36	14.89	13.35	12.13	16.93	13.34	14.1333		18.41	17.29	16.23	17.31	15.33	9.39	19.35	14.69	8.41	1.45	18.69	9.51667	17.55	13.05	16.33	15.6433	Mannosyltransferase
BGIOSGA002986-TA	BGIOSGA002986	21.86	15.14	22.93	19.9767	8.33	12.03	10.83	10.3967		21.28	13.31	11.3	15.2967	9.68	6.81	12.75	9.74667	4.78	1.19	13.42	6.46333	21.11	11.12	12.43	14.8867
BGIOSGA002992-TA	BGIOSGA002992	55.02	42.18	35.09	44.0967	34.69	18.46	36.51	29.8867		49.21	72.23	57.63	59.69	33.23	63.48	34.28	43.6633	132.46	438.66	76.82	215.98	103.67	182.53	110.56	132.253
BGIOSGA002994-TA	BGIOSGA002994	166.14	104.21	117.93	129.427	125.95	107.97	111.56	115.16		77.35	103.44	95.05	91.9467	115.74	131.7	132.91	126.783	61.66	117.28	136.2	105.047	141.86	134.55	121.22	132.543
BGIOSGA003012-TA	BGIOSGA003012	19.33	14.32	19.87	17.84	15.93	21.61	19.73	19.09		18.4	16.73	19.07	18.0667	19.87	7.36	20.6	15.9433	4.76	1.96	12.13	6.28333	8.21	11.33	17.64	12.3933
BGIOSGA003015-TA	BGIOSGA003015	61.28	36.68	45.42	47.7933	41.1	30.54	38.85	36.83		43.49	64.76	57.57	55.2733	64.71	85.57	43.38	64.5533	7.73	8.21	39.25	18.3967	66.25	32.25	20.46	39.6533
BGIOSGA003016-TA	BGIOSGA003016	4.81	2.3	3.04	3.38333	3.92	3.31	3.91	3.71333		3.4	4.1	3.96	3.82	3.23	7.44	5.5	5.39	3.97	6.63	3.93	4.84333	10.22	6.44	7.57	8.07667
BGIOSGA003017-TA	BGIOSGA003017	5.73	2.31	2.88	3.64	4.07	2.26	2.09	2.80667		4.94	2.78	4.21	3.97667	3.48	2.54	5.08	3.7	1.09	2.55	4.07	2.57	2.65	2.72	2.38	2.58333	Vesicle transport protein
BGIOSGA003024-TA	BGIOSGA003024	16.21	27.66	20.85	21.5733	28.51	31.09	20.06	26.5533		43.34	37.28	54	44.8733	33.63	31.12	34.12	32.9567	35.19	25.49	31.41	30.6967	34	40.72	34.18	36.3
BGIOSGA003036-TA	BGIOSGA003036	23.15	20.84	20.8	21.5967	19.29	22.63	18.22	20.0467		22.38	26.49	26.18	25.0167	26.55	13.81	27.02	22.46	11.57	8.68	19.67	13.3067	16.71	20.88	23	20.1967
BGIOSGA003040-TA	BGIOSGA003040	7.24	5.26	7.71	6.73667	5.78	7.33	7.85	6.98667		17.76	9.57	8.98	12.1033	7.32	6.73	14.89	9.64667	6.21	5.75	13.24	8.4	13.61	16.72	22.39	17.5733	Reticulon-like protein
BGIOSGA003046-TA	BGIOSGA003046	24.41	21.41	32.94	26.2533	36.47	55.89	34.3	42.22		20.88	30.03	22.98	24.63	26.63	9.11	22.74	19.4933	24.92	9.28	27.31	20.5033	13.45	24.04	23.2	20.23
BGIOSGA003048-TA	BGIOSGA003048	56.57	47.03	64.57	56.0567	67.97	73.15	58.97	66.6967		58.37	61.59	67.01	62.3233	67.98	37.34	69.43	58.25	47.12	45.6	59.21	50.6433	52.62	54.72	58.36	55.2333
BGIOSGA003049-TA	BGIOSGA003049	52.41	44.13	34.7	43.7467	45.34	46.15	53.23	48.24		46.76	61.37	58.46	55.53	55.18	47.85	49.53	50.8533	8.24	5.49	49	20.91	52.55	37.64	21.7	37.2967
BGIOSGA003050-TA	BGIOSGA003050	53.49	52.41	39.18	48.36	39.16	35.09	43.59	39.28		60.61	56.09	59.55	58.75	50.2	55.85	51.54	52.53	20.03	25.47	71.15	38.8833	84.65	93.84	62.72	80.4033
BGIOSGA003054-TA	BGIOSGA003054	7.93	9.48	7.29	8.23333	10.92	18.81	12.41	14.0467		9.6	23.78	23.67	19.0167	19.12	17.56	9.5	15.3933	5.57	1.03	32.49	13.03	8.38	9.14	6.74	8.08667
BGIOSGA003059-TA	BGIOSGA003059	12.97	12.49	6.25	10.57	7.67	13.35	10.14	10.3867		2.64	3.61	3.91	3.38667	4.87	7.24	1.81	4.64	6.49	3.46	7.36	5.77	3.43	3.23	1.82	2.82667
BGIOSGA003061-TA	BGIOSGA003061	44.37	43	47.73	45.0333	50.56	62.5	48.19	53.75		70.42	69.43	57.71	65.8533	67.79	50.76	64.26	60.9367	25.26	23.52	56	34.9267	61.5	45.75	64.65	57.3
BGIOSGA003070-TA	BGIOSGA003070	15.09	11.54	12.52	13.05	15.72	16.17	14.16	15.35		12.61	8.92	8.86	10.13	7.68	8.1	10.25	8.67667	8.44	9.8	6.15	8.13	7.98	13.41	15.72	12.37
BGIOSGA003075-TA	BGIOSGA003075	16.15	20.8	20.95	19.3	16.56	24.64	22.31	21.17		21.09	24.97	21.68	22.58	23.33	15.66	24.05	21.0133	6.81	2.26	18.73	9.26667	15.07	13.17	16.67	14.97
BGIOSGA003076-TA	BGIOSGA003076	38.73	34.14	44.46	39.11	40.86	40.73	39.82	40.47		43.46	44.3	42.25	43.3367	46.54	21.49	46.52	38.1833	24.88	15.23	43.27	27.7933	33.16	40.52	50.41	41.3633
BGIOSGA003078-TA	BGIOSGA003078	10.23	5.13	18.02	11.1267	18.51	22.31	22.98	21.2667		15.86	25.22	19.3	20.1267	22.66	4.77	19.14	15.5233	8.67	1.22	24.05	11.3133	19.48	10.54	21.67	17.23	Histidinol dehydrogenase, chloroplastic
BGIOSGA003079-TA	BGIOSGA003079	18.61	30.17	10.14	19.64	16.27	3.48	13.09	10.9467		5.94	13.74	12.81	10.83	5.67	33.47	4.63	14.59	3.83	9.41	11.51	8.25	10.72	13.27	8.84	10.9433
BGIOSGA003088-TA	BGIOSGA003088	33.43	31.88	31.67	32.3267	28.76	33.88	23.61	28.75		38.67	40.45	29.85	36.3233	33.71	37.85	41.37	37.6433	48.54	52.13	55.21	51.96	54.1	47.88	42.13	48.0367
BGIOSGA003091-TA	BGIOSGA003091	38.31	39.72	29.88	35.97	35.33	51.66	43.56	43.5167		43.19	58.77	80.88	60.9467	75.35	82.81	49.35	69.17	15.73	1.41	40.8	19.3133	44.14	34.45	18.33	32.3067
BGIOSGA003095-TA	BGIOSGA003095	37.16	50.22	44.82	44.0667	34.11	50.62	42.43	42.3867		46.85	70.03	66.35	61.0767	61.38	41.74	48.91	50.6767	16.44	3.19	37.58	19.07	29.12	29.67	28.21	29
BGIOSGA003100-TA	BGIOSGA003100	16.6	17.89	11.79	15.4267	11.95	11.6	19.82	14.4567		22.36	21.12	25.6	23.0267	15.17	27.91	25.45	22.8433	25.41	17.5	27.16	23.3567	31.91	37.47	26.38	31.92
BGIOSGA003104-TA	BGIOSGA003104	24.08	21.9	24.86	23.6133	29.77	24.24	21.62	25.21		26.97	27.55	29.8	28.1067	24.72	20.72	32.17	25.87	7.59	6.69	24.67	12.9833	27.05	24.05	31.53	27.5433
BGIOSGA003117-TA	BGIOSGA003117	36.8	35.37	25.99	32.72	24.4	13.01	31.53	22.98		8.76	7.85	11.18	9.26333	10.2	8.31	6.96	8.49	2.58	1.14	14.22	5.98	15.92	8.47	5.8	10.0633
BGIOSGA003133-TA	BGIOSGA003133	212.72	156.21	73.7	147.543	773.79	259.19	254.96	429.313		12.25	5.88	7.95	8.69333	4.93	20.87	14.15	13.3167	1.49	5.21	14.64	7.11333	42.91	24.61	11.51	26.3433
BGIOSGA003134-TA	BGIOSGA003134	33.09	23.64	21.24	25.99	35.08	21.34	25.42	27.28		51.94	29.28	24.85	35.3567	24.79	35.49	33.46	31.2467	130.64	206.17	48.53	128.447	50.26	100.5	75.24	75.3333
BGIOSGA003154-TA	BGIOSGA003154	10.17	8.71	11.2	10.0267	8.88	6.5	15.25	10.21		16.53	14.69	16.59	15.9367	14.01	12.06	18.33	14.8	14.67	9.87	20.25	14.93	23.43	19.08	27.28	23.2633
BGIOSGA003158-TA	BGIOSGA003158	10.77	5.99	6.39	7.71667	5.58	5.75	4.24	5.19		13.35	8.14	7.08	9.52333	10.32	17.98	12.33	13.5433	9.69	3.42	9.1	7.40333	13.47	10.36	11.7	11.8433
BGIOSGA003166-TA	BGIOSGA003166	96.06	86.54	114.14	98.9133	116.16	167.36	128.53	137.35		165.57	220.38	207.73	197.893	269.77	116.06	188.32	191.383	66.72	19.24	133.3	73.0867	187.09	89.53	165.95	147.523	Importin subunit alpha
BGIOSGA003184-TA	BGIOSGA003184	9.46	3.98	15.1	9.51333	13.1	20.01	10.06	14.39		20.57	26.09	18.95	21.87	19.05	3.11	17.77	13.31	2.82	1.68	19.3	7.93333	20.12	12.51	25.84	19.49
BGIOSGA003185-TA	BGIOSGA003185	5.32	5.71	3.57	4.86667	3.23	3.34	5.5	4.02333		10.92	13.03	9.07	11.0067	6.29	10.29	8.39	8.32333	1.65	3.56	14.43	6.54667	11.68	5.59	11.79	9.68667
BGIOSGA003191-TA	BGIOSGA003191	76.37	78.55	81.75	78.89	79.1	80.11	82.11	80.44		95.17	90.99	101.31	95.8233	85.9	76	89.21	83.7033	56.92	29.55	104.31	63.5933	102.27	99.64	97.22	99.71
BGIOSGA003192-TA	BGIOSGA003192	116.71	76.95	113.72	102.46	52.44	82.15	99.2	77.93		34.27	68.52	43.26	48.6833	78.16	48.25	67.3	64.57	39.07	8.89	54.71	34.2233	42.79	40.81	56.93	46.8433
BGIOSGA003193-TA	BGIOSGA003193	7.88	7.39	10.24	8.50333	9.97	16.29	10.69	12.3167		14.71	13.26	14.4	14.1233	10.6	5.03	9.72	8.45	2.97	2.59	7.29	4.28333	10.21	9.5	13.51	11.0733
BGIOSGA003202-TA	BGIOSGA003202	4.1	4.32	5.26	4.56	4.91	3.71	6.03	4.88333		5.73	6.25	7.64	6.54	7.7	2.09	5.53	5.10667	5.17	1.41	5.5	4.02667	5.77	3.97	4.95	4.89667
BGIOSGA003206-TA	BGIOSGA003206	29.61	18.33	17.38	21.7733	25.37	19.64	24.93	23.3133		50.75	35.62	32.21	39.5267	30.87	51.73	44.67	42.4233	30.58	45.59	42.95	39.7067	61.45	48.92	61.77	57.38
BGIOSGA003211-TA	BGIOSGA003211	13.73	13.53	16.19	14.4833	9.92	14.97	19.17	14.6867		20.37	17.2	17.22	18.2633	19.8	10.29	19.14	16.41	5.65	4.77	14.63	8.35	16.03	13.78	21.2	17.0033
BGIOSGA003217-TA	BGIOSGA003217	19.87	20.05	22.6	20.84	17.7	22.7	22.05	20.8167		26.59	30.68	31.37	29.5467	30.3	16.43	26.37	24.3667	11.32	3.79	34.22	16.4433	24.51	19.64	28.84	24.33
BGIOSGA003218-TA	BGIOSGA003218	61.25	65.48	71.03	65.92	81.41	65.83	72.85	73.3633		100.05	87.45	89.41	92.3033	66.2	72.23	79.12	72.5167	159.79	174.29	119.84	151.307	117.06	164.49	110.68	130.743
BGIOSGA003235-TA	BGIOSGA003235	13.21	10.1	15.97	13.0933	13.94	11.22	15.34	13.5		10.09	8.94	13.04	10.69	7.12	10.55	12.37	10.0133	8.12	4.33	11.09	7.84667	15.77	12.18	9.04	12.33
BGIOSGA003236-TA	BGIOSGA003236	39.63	38.55	46.63	41.6033	40.14	44.01	38.81	40.9867		56.18	50.82	47.68	51.56	40.44	38.65	51.84	43.6433	60.39	45.6	62.48	56.1567	60.77	62.63	57.4	60.2667
BGIOSGA003241-TA	BGIOSGA003241	18.45	15.77	16.93	17.05	15.61	16.88	17.42	16.6367		19.76	16.79	18.88	18.4767	18.17	15.28	20.96	18.1367	29.77	19.41	18.09	22.4233	15.21	21.21	19.2	18.54
BGIOSGA003249-TA	BGIOSGA003249	13.95	7.07	10.11	10.3767	10.78	10.91	8.33	10.0067		11.95	8.98	14.49	11.8067	7.91	7.38	7.81	7.7	17.3	15.53	20.37	17.7333	20.24	34.2	21.48	25.3067	Isocitrate dehydrogenase
BGIOSGA003253-TA	BGIOSGA003253	18.34	18.32	19.75	18.8033	12.3	11.89	18.79	14.3267		29.38	23.53	22.31	25.0733	21.69	24.44	22.75	22.96	26.77	13.62	26.48	22.29	32.07	33.63	31.28	32.3267
BGIOSGA003261-TA	BGIOSGA003261	37.63	37.8	42.34	39.2567	39.59	42.49	41.12	41.0667		48.26	46.83	47.64	47.5767	44.16	30.09	45.19	39.8133	29.9	17.04	47.34	31.4267	53.09	50.26	57.49	53.6133
BGIOSGA003262-TA	BGIOSGA003262	153.02	112.39	112.58	125.997	142.72	106.6	124.71	124.677		206.96	178.21	202.35	195.84	133.34	199.89	171.32	168.183	442.82	620.33	289.07	450.74	239.18	348.6	263.63	283.803	Calmodulin-3
BGIOSGA003264-TA	BGIOSGA003264	28.27	31.31	28.86	29.48	38.73	50.51	38.3	42.5133		24.55	41.56	42.31	36.14	34.27	24.32	39.06	32.55	5.31	1.31	16.58	7.73333	14.03	14.39	11.28	13.2333
BGIOSGA003268-TA	BGIOSGA003268	3.19	3.78	5.29	4.08667	4.85	6.23	5.77	5.61667		6.41	5.33	5.85	5.86333	4.1	3.87	6.83	4.93333	2.8	1.07	7.15	3.67333	6.96	4.67	7.04	6.22333
BGIOSGA003276-TA	BGIOSGA003276	77.03	73.49	82.13	77.55	79.96	80.96	82.16	81.0267		75.28	92.02	83.59	83.63	84.72	78.69	88.85	84.0867	36.3	30.92	99.33	55.5167	99.41	66.6	74.15	80.0533
BGIOSGA003277-TA	BGIOSGA003277	44.49	32.36	46.14	40.9967	56.48	55.13	44.49	52.0333		59.23	78.02	90.32	75.8567	59.83	31.41	50.49	47.2433	112.21	150.82	133.06	132.03	89.09	176.63	243.94	169.887
BGIOSGA003313-TA	BGIOSGA003313	33.68	23.54	28.56	28.5933	23.86	26.96	23.93	24.9167		38.58	36.94	33.71	36.41	34.24	28.84	42.26	35.1133	24.7	25.79	29.98	26.8233	39.48	41.72	49.23	43.4767
BGIOSGA003318-TA	BGIOSGA003318	27.47	20.48	82.49	43.48	23.8	50.09	54.42	42.77		6.9	2.59	2.68	4.05667	1.34	2.33	2.42	2.03	5.71	3.25	26.06	11.6733	5.45	12.04	12.44	9.97667
BGIOSGA003328-TA	BGIOSGA003328	31.03	31.94	21.05	28.0067	22.91	19.2	22.48	21.53		36.1	29.12	24.2	29.8067	26.6	26.32	36.27	29.73	3.99	4.01	35.75	14.5833	32.27	20.32	48.21	33.6
BGIOSGA003340-TA	BGIOSGA003340	18.71	15.21	11.29	15.07	9.34	9.89	8.84	9.35667		33.54	28.49	29.35	30.46	33.97	35.88	18.86	29.57	10.86	14.46	48.51	24.61	45.3	28.55	31.9	35.25
BGIOSGA003352-TA	BGIOSGA003352	17.57	14.06	18.1	16.5767	17.4	22.39	13.7	17.83		28.3	25.79	24.02	26.0367	29.24	22.52	22.13	24.63	11.55	4.33	17.61	11.1633	19.55	20.67	22.72	20.98
BGIOSGA003358-TA	BGIOSGA003358	13.21	8.65	6.35	9.40333	4.77	4.28	7.49	5.51333		11.38	9.2	9.09	9.89	11.96	17.43	9.5	12.9633	4.99	16.91	11.35	11.0833	13.89	15.4	9.43	12.9067
BGIOSGA003359-TA	BGIOSGA003359	5.11	4.69	4.44	4.74667	5.62	5.29	5.57	5.49333		7.12	7.71	6.18	7.00333	7.08	3.95	5.99	5.67333	1.87	1.06	8.41	3.78	5.67	5.05	8.88	6.53333
BGIOSGA003375-TA	BGIOSGA003375	8.85	6.46	9.14	8.15	8.75	10	8.6	9.11667		13.49	17.43	15	15.3067	17.2	10.88	15.04	14.3733	4.85	1.25	12.28	6.12667	21.49	9.02	9.38	13.2967
BGIOSGA003386-TA	BGIOSGA003386	15.28	12.35	12.87	13.5	17.81	10.29	13.3	13.8		22.6	18.47	14.11	18.3933	14.58	16.45	17.06	16.03	20.19	21.54	16.06	19.2633	23.46	22.26	19.41	21.71
BGIOSGA003401-TA	BGIOSGA003401	8.95	7.51	6.38	7.61333	10.11	23.11	4.61	12.61		37.04	21.3	22.59	26.9767	22.94	32.35	35.53	30.2733	46.02	190.85	86.78	107.883	105.49	96.95	188.84	130.427	Peroxidase
BGIOSGA003402-TA	BGIOSGA003402	45.05	12.55	23.23	26.9433	12.7	19.68	10.38	14.2533		33.97	23.18	21.05	26.0667	30.59	14.65	27.65	24.2967	11.75	2.77	44.45	19.6567	59.21	13.91	4.22	25.78
BGIOSGA003403-TA	BGIOSGA003403	72.93	52.02	40.28	55.0767	33.45	27.32	30.1	30.29		33.65	29.74	43.68	35.69	64.74	23.87	37.04	41.8833	5.33	3.08	51.88	20.0967	89.93	18.42	9.13	39.16	Peroxidase
BGIOSGA003406-TA	BGIOSGA003406	40.74	49.78	46.82	45.78	54.14	47.93	46.71	49.5933		46.45	47.06	42.02	45.1767	44.45	35.19	40.98	40.2067	39.22	44.08	62.09	48.4633	54.65	61.69	49.83	55.39
BGIOSGA003407-TA	BGIOSGA003407	4.32	6.87	5.49	5.56	8	3.56	6.32	5.96		10.39	6.27	4.44	7.03333	4.41	6.36	6.01	5.59333	14.38	16.75	5.32	12.15	8.22	15.06	9.24	10.84
BGIOSGA003417-TA	BGIOSGA003417	34.85	26.19	25.95	28.9967	21.86	22.15	24.11	22.7067		28.56	35.24	33.7	32.5	28.27	28.84	30.2	29.1033	27.75	18.33	33.46	26.5133	33.72	26.65	28.89	29.7533	Golgi apparatus membrane protein TVP23
BGIOSGA003433-TA	BGIOSGA003433	61.82	48.31	60.38	56.8367	63.8	59.48	61.27	61.5167		69.22	62.63	59.04	63.63	49.3	50.25	62.97	54.1733	67.2	84.48	75.58	75.7533	84.49	107.41	73.28	88.3933
BGIOSGA003434-TA	BGIOSGA003434	16.94	22.04	13.59	17.5233	13.21	9.17	11.5	11.2933		19.99	13.3	18.72	17.3367	11.08	14.15	14.08	13.1033	3.49	15.13	21.54	13.3867	16.34	18.73	14.55	16.54
BGIOSGA003435-TA	BGIOSGA003435	24.06	23.59	24.75	24.1333	24.69	29.27	25.63	26.53		42	35.57	30.35	35.9733	33.85	23.41	34.49	30.5833	34.32	43.38	35.33	37.6767	31.61	63.28	49.54	48.1433
BGIOSGA003439-TA	BGIOSGA003439	32.2	30.29	37.97	33.4867	35.51	32.79	43.68	37.3267		58.56	50.73	51.92	53.7367	39.1	34.03	55.38	42.8367	81.18	57.78	85.49	74.8167	73.82	96.49	90.57	86.96
BGIOSGA003468-TA	BGIOSGA003468	17.69	11.12	29.94	19.5833	22.17	46.47	24.59	31.0767		43.02	43.53	40.57	42.3733	52.86	4.94	43.46	33.7533	18.53	2.86	41.02	20.8033	29.31	23.92	41.22	31.4833
BGIOSGA003469-TA	BGIOSGA003469	134.14	145.62	128.53	136.097	100.96	102.74	170.81	124.837		294.41	219.31	254.25	255.99	236.46	345.67	275.63	285.92	173.55	243.26	373.27	263.36	441.44	309.44	488.32	413.067
BGIOSGA003476-TA	BGIOSGA003476	37.79	34.2	37.49	36.4933	43.14	44.54	35.38	41.02		33.8	44.2	37.07	38.3567	41.46	35.5	40.63	39.1967	16.92	9.28	33.61	19.9367	45.32	30.86	34.02	36.7333
BGIOSGA003494-TA	BGIOSGA003494	5.87	7.91	4.13	5.97	8.63	8.11	3.82	6.85333		10.24	9.46	7.47	9.05667	7.72	9.1	8	8.27333	5.36	2.99	7.41	5.25333	6.95	8.4	15.52	10.29
BGIOSGA003498-TA	BGIOSGA003498	24.17	30.31	20.37	24.95	29.71	60.75	25.32	38.5933		93.03	96.89	166.59	118.837	52.36	41.71	63.05	52.3733	47.1	9.74	152.31	69.7167	44.09	29.05	29.49	34.21
BGIOSGA003505-TA	BGIOSGA003505	74.67	85.18	78.23	79.36	74.56	70.92	94.41	79.9633		182.89	139.77	160.96	161.207	148.64	183.35	160.61	164.2	96.79	96.95	188.59	127.443	266.92	170.14	251.91	229.657	40S ribosomal protein S4
BGIOSGA003507-TA	BGIOSGA003507	39.86	44.15	38.36	40.79	26.22	22.1	36.59	28.3033		37.48	32.65	41.59	37.24	34.62	29.74	29.56	31.3067	16.54	17.52	41.5	25.1867	40.31	38.14	25.97	34.8067
BGIOSGA003513-TA	BGIOSGA003513	31.68	28.55	24.59	28.2733	21.31	21.12	26.53	22.9867		17.23	30.06	26.84	24.71	28.29	26.32	23.51	26.04	11.37	9.01	12.96	11.1133	12.36	16.96	8.87	12.73	CASP-like protein 1E1
BGIOSGA003517-TA	BGIOSGA003517	2.83	2.29	1.34	2.15333	7.61	4.58	1.35	4.51333		8.29	10.97	12.59	10.6167	9.69	16.3	12.16	12.7167	7.22	5.43	5.44	6.03	24.19	8.38	6.86	13.1433
BGIOSGA003522-TA	BGIOSGA003522	16.98	10.68	15.27	14.31	12.09	14.41	14.75	13.75		12.99	16.96	16.01	15.32	14.05	9	13.57	12.2067	2.61	3.12	12.21	5.98	11.81	11.16	14.52	12.4967
BGIOSGA003548-TA	BGIOSGA003548	9.05	15.04	7.65	10.58	11.36	4.09	8.6	8.01667		18.66	8.42	7.85	11.6433	20.34	17.79	10.78	16.3033	10.79	9.97	14.22	11.66	13.19	21.95	23.67	19.6033
BGIOSGA003551-TA	BGIOSGA003551	10.14	6.33	6.55	7.67333	9.7	7.88	8.18	8.58667		16.15	13.75	12.18	14.0267	11.63	10.29	17.81	13.2433	7.34	12.12	13.05	10.8367	16.89	18.17	19.67	18.2433
BGIOSGA003557-TA	BGIOSGA003557	24.07	19.18	27.4	23.55	25.78	21.89	22.62	23.43		35.38	22.66	25.41	27.8167	19.77	19.18	27.73	22.2267	45.12	35.72	33.3	38.0467	39.48	37.36	31.83	36.2233
BGIOSGA003568-TA	BGIOSGA003568	6.16	46.62	9.4	20.7267	50.37	22.05	13.93	28.7833		72.75	103.85	153.99	110.197	56.61	119.19	92.99	89.5967	297.07	531.59	352.28	393.647	207.83	489.94	422.1	373.29
BGIOSGA003576-TA	BGIOSGA003576	38.8	22.37	59.5	40.2233	41.73	15.27	30.58	29.1933		43.53	36.02	17.29	32.28	25.16	36.98	28.7	30.28	134.19	179.01	38.25	117.15	39.9	38.03	35.05	37.66
BGIOSGA003590-TA	BGIOSGA003590	30.52	46.78	64.38	47.2267	59.17	80.14	64.16	67.8233		35.86	42.27	39.38	39.17	44.42	22.92	48.47	38.6033	7.45	1.78	33.42	14.2167	24.55	22.33	27.27	24.7167
BGIOSGA003594-TA	BGIOSGA003594	7.44	7.2	10.94	8.52667	8	10.53	8.41	8.98		6.23	7.65	9.51	7.79667	7.39	5.36	7	6.58333	6	5.56	8.17	6.57667	6.15	8.49	9.46	8.03333	Tyrosine--tRNA ligase
BGIOSGA003605-TA	BGIOSGA003605	103.22	83.25	121.42	102.63	89.87	100.89	95.36	95.3733		132.15	111.06	98.18	113.797	118.09	65.37	129.51	104.323	114.53	93.04	149.55	119.04	166.18	138.53	132.83	145.847
BGIOSGA003606-TA	BGIOSGA003606	4.51	4.15	3.89	4.18333	3.48	3.31	2.94	3.24333		8.8	7.3	7.44	7.84667	4.51	3.29	8.6	5.46667	8.11	2.51	7.96	6.19333	10.7	7.77	16.48	11.65
BGIOSGA003609-TA	BGIOSGA003609	12.54	10.31	12.47	11.7733	9.58	9.67	12.33	10.5267		19.95	16.75	18.77	18.49	12.97	11.82	18.94	14.5767	9.07	7.06	19.59	11.9067	25.28	23	20.19	22.8233
BGIOSGA003610-TA	BGIOSGA003610	23.45	17.86	20.46	20.59	19.46	21.16	15.63	18.75		38.08	41.06	30.4	36.5133	33.31	31.78	28.81	31.3	22.18	16.92	23.22	20.7733	33.37	28.18	36.83	32.7933
BGIOSGA003611-TA	BGIOSGA003611	598.97	398.23	414.06	470.42	420	264.13	406.14	363.423		159.52	262.34	333.82	251.893	271.78	171.33	179.29	207.467	53.81	4.04	173.93	77.26	197.86	123.58	152.98	158.14
BGIOSGA003612-TA	BGIOSGA003612	35.9	46.81	51.8	44.8367	55.82	72.74	61.13	63.23		42.92	47.27	46.29	45.4933	46.7	38.41	44.66	43.2567	6.93	2.3	49.41	19.5467	39.92	25.39	28.14	31.15	ATP-dependent Clp protease proteolytic subunit
BGIOSGA003620-TA	BGIOSGA003620	29.14	20.3	36.3	28.58	30.49	35.97	39.19	35.2167		46.67	40.41	42	43.0267	42.82	15.69	43.41	33.9733	39.21	15.93	38.71	31.2833	47.27	36.74	46.72	43.5767	Mitogen-activated protein kinase kinase 6
BGIOSGA003625-TA	BGIOSGA003625	7.49	6.18	6.16	6.61	6.19	6.38	6.29	6.28667		8.23	7.14	6.57	7.31333	7.65	5.39	7.56	6.86667	3.27	4.45	8.71	5.47667	7.68	7.31	8.18	7.72333
BGIOSGA003629-TA	BGIOSGA003629	17.86	15.63	22.2	18.5633	20.78	20.35	26.45	22.5267		27.51	18.41	17.79	21.2367	25.41	9.61	19	18.0067	25.39	8.28	18.51	17.3933	12.91	22.54	25.5	20.3167
BGIOSGA003639-TA	BGIOSGA003639	33.74	42.17	25.28	33.73	38.37	27.22	37.94	34.51		34.65	27.48	45.92	36.0167	30.16	56.65	29.81	38.8733	54.01	48.16	51.12	51.0967	62.62	69.62	63.64	65.2933
BGIOSGA003646-TA	BGIOSGA003646	8.84	14.77	18.89	14.1667	18.14	22.75	12.62	17.8367		15.22	10.56	13.61	13.13	13.23	11.4	6.28	10.3033	13.74	6.97	11.24	10.65	14.17	18.27	13.99	15.4767
BGIOSGA003665-TA	BGIOSGA003665	10.91	10.26	8.87	10.0133	8.07	9.92	6.86	8.28333		19.24	16.39	15.41	17.0133	12.1	15.91	16.74	14.9167	29.23	20.19	18.19	22.5367	15.8	25.65	22.58	21.3433
BGIOSGA003670-TA	BGIOSGA003670	34.02	32.48	21.71	29.4033	22.08	22.72	31.71	25.5033		28.7	38.25	53.41	40.12	54.46	51.99	27.54	44.6633	7.02	1.75	49.97	19.58	36.27	25.86	13.8	25.31	Transcription factor MYBS1
BGIOSGA003675-TA	BGIOSGA003675	15.93	15.77	14.27	15.3233	15.79	16.54	15.02	15.7833		14.17	16.9	15.86	15.6433	12.54	10.72	14.84	12.7	11.49	8.73	13.21	11.1433	15.92	14.27	15.8	15.33
BGIOSGA003682-TA	BGIOSGA003682	13.76	1.83	14.77	10.12	17.82	6.58	30.43	18.2767		1.24	20.84	16.39	12.8233	15.25	9.67	19.94	14.9533	14.63	34.94	17.37	22.3133	18.37	32.77	20.95	24.03
BGIOSGA003691-TA	BGIOSGA003691	102.16	109.98	152.06	121.4	110.56	99.03	100.2	103.263		51.02	55.18	43.56	49.92	44.75	44.56	62.54	50.6167	34.53	23.08	68.38	41.9967	61.45	52.02	70.85	61.44
BGIOSGA003699-TA	BGIOSGA003699	24.96	20.08	32.29	25.7767	28.88	25.55	24.79	26.4067		27.91	28.35	27.13	27.7967	28.24	17.61	33.7	26.5167	41.09	29.59	30.61	33.7633	31.45	33.61	32.27	32.4433
BGIOSGA003702-TA	BGIOSGA003702	8.42	7.11	13.49	9.67333	10.06	3.43	8.95	7.48		8.29	11.72	9.19	9.73333	10.92	3.61	4.83	6.45333	20.97	4.48	5.84	10.43	7.74	11.29	18.97	12.6667
BGIOSGA003705-TA	BGIOSGA003705	4.65	3.22	5.35	4.40667	3.84	4.33	5.35	4.50667		4.45	2.56	4.16	3.72333	1.9	4.04	2.76	2.9	23.01	29.08	9.33	20.4733	7.45	10.76	22.14	13.45
BGIOSGA003710-TA	BGIOSGA003710	5.87	4.74	2.61	4.40667	3.91	1.87	6.5	4.09333		23.79	13.38	27	21.39	15.58	41.23	18.86	25.2233	8.14	7.68	14.46	10.0933	20.11	19.34	9.33	16.26
BGIOSGA003713-TA	BGIOSGA003713	6.19	3.33	6.2	5.24	1.39	1.2	1.55	1.38		3.96	1.07	3.39	2.80667	2.77	5.16	2.78	3.57	2.2	1.1	1.98	1.76	2.74	3.16	1.22	2.37333
BGIOSGA003715-TA	BGIOSGA003715	87.09	51.98	53.05	64.04	23.17	18.11	48.68	29.9867		64.11	84.06	77.43	75.2	75.1	82.99	60.93	73.0067	5.1	1.1	125.53	43.91	101.99	39.9	78.28	73.39
BGIOSGA003727-TA	BGIOSGA003727	8.13	7.36	6.39	7.29333	7.33	7.27	6.32	6.97333		6.11	7.1	4.66	5.95667	5.74	6.61	4.98	5.77667	2.53	3.01	6.49	4.01	6.25	6.5	7.77	6.84
BGIOSGA003736-TA	BGIOSGA003736	8.11	9.06	14.35	10.5067	12.8	19.55	13.25	15.2		31.03	32.76	32.54	32.11	30.18	11.92	27.15	23.0833	7.39	2.1	20.26	9.91667	23.92	16.61	26.83	22.4533
BGIOSGA003737-TA	BGIOSGA003737	11.68	14.32	13.53	13.1767	12.07	10.38	12.2	11.55		14.69	10.66	11.75	12.3667	10.22	9.47	10.57	10.0867	10.99	13.71	14.22	12.9733	15.29	12.69	16.02	14.6667
BGIOSGA003747-TA	BGIOSGA003747	6.18	6.06	5.06	5.76667	5.85	4.05	5.64	5.18		11.51	8.86	6.72	9.03	4.88	5.68	9.55	6.70333	1.84	2.17	9.06	4.35667	13.15	8.44	13.76	11.7833	Glycosyltransferase
BGIOSGA003748-TA	BGIOSGA003748	34.08	41.51	37.97	37.8533	53.35	65.79	48.07	55.7367		35.79	44.02	50.41	43.4067	43.6	34.77	44.33	40.9	10.77	1.22	28.58	13.5233	24.05	23.12	18.41	21.86
BGIOSGA003752-TA	BGIOSGA003752	27.26	22	26.26	25.1733	25.66	33.37	32.32	30.45		33.03	33.8	27.56	31.4633	36.09	17.97	30	28.02	36.02	24.15	27.83	29.3333	34.77	39.97	48.44	41.06
BGIOSGA003759-TA	BGIOSGA003759	11.65	12.75	11.85	12.0833	11.99	12.8	11.35	12.0467		16.31	19.34	16.64	17.43	17.57	13.12	16.62	15.77	3.94	2.64	14.89	7.15667	15.72	11.5	14.64	13.9533
BGIOSGA003762-TA	BGIOSGA003762	28.84	26.52	35.67	30.3433	45.24	44.97	33.8	41.3367		77.22	58.98	28.13	54.7767	23.05	25.46	73.82	40.7767	13.01	17.32	36.5	22.2767	47.62	27.65	38.98	38.0833
BGIOSGA003764-TA	BGIOSGA003764	11.57	6.97	11.75	10.0967	8.7	6.38	10.58	8.55333		14.7	13.1	17.13	14.9767	16.01	11.24	9.63	12.2933	33.96	36.51	19.93	30.1333	11.35	27.07	18.4	18.94
BGIOSGA003766-TA	BGIOSGA003766	75.9	43.13	118.61	79.2133	97.86	169.85	85.7	117.803		165.06	180.46	200.61	182.043	243.59	74.45	225.43	181.157	57.83	11.28	147.79	72.3	175.39	106.1	135.68	139.057
BGIOSGA003796-TA	BGIOSGA003796	73.48	64.06	85.34	74.2933	72.29	86.12	75.45	77.9533		121.1	132.48	105.87	119.817	117.56	73.8	108.76	100.04	55.32	48.04	81.62	61.66	87.03	80.34	108.02	91.7967
BGIOSGA003797-TA	BGIOSGA003797	6.39	6.36	7.22	6.65667	5.85	13.47	8.3	9.20667		17.57	28.88	23.62	23.3567	27.9	11.01	17.38	18.7633	4.47	1.87	21.39	9.24333	19.11	9.76	14.3	14.39
BGIOSGA003799-TA	BGIOSGA003799	27.08	27.34	22.28	25.5667	22.21	16.77	25.18	21.3867		33.38	30.61	33.19	32.3933	29.09	41.34	26.36	32.2633	13.4	26.78	38.57	26.25	53.35	24.06	43.12	40.1767
BGIOSGA003811-TA	BGIOSGA003811	17.4	13.55	14.92	15.29	14.65	16.66	16.8	16.0367		25.92	24.58	24.44	24.98	24.43	18.97	25.38	22.9267	15.8	6.84	23.25	15.2967	30.28	25.65	32.76	29.5633
BGIOSGA003814-TA	BGIOSGA003814	8.83	5.4	7.57	7.26667	5.14	1.97	5.78	4.29667		13.88	5.16	4.21	7.75	5.83	10.61	14.45	10.2967	26.13	30.27	10.26	22.22	18.77	20.63	24.57	21.3233
BGIOSGA003827-TA	BGIOSGA003827	3.79	3.24	5.33	4.12	5.29	1.82	1.4	2.83667		5.61	4.16	7.32	5.69667	5.59	8.91	7.99	7.49667	2.91	3.57	2.66	3.04667	9.28	6.38	4.1	6.58667
BGIOSGA003830-TA	BGIOSGA003830	31.99	41.92	50.7	41.5367	27.54	35.54	35.9	32.9933		37.87	38.78	40.5	39.05	32.23	35.75	30.5	32.8267	4.92	1.28	45.05	17.0833	24.24	25.64	20.38	23.42
BGIOSGA003836-TA	BGIOSGA003836	26.43	19.23	29.98	25.2133	27.44	18.65	24.87	23.6533		18.28	13.22	13.59	15.03	14.04	7.96	14.3	12.1	125.32	100.54	21.9	82.5867	12.93	27.41	18.78	19.7067
BGIOSGA003837-TA	BGIOSGA003837	88.12	65.48	77.91	77.17	64.79	54.19	62.88	60.62		35.66	28.3	27.62	30.5267	29.47	27.19	28.56	28.4067	276.38	243.72	47.9	189.333	33.46	71.33	42.56	49.1167
BGIOSGA003839-TA	BGIOSGA003839	166.66	130.6	139.86	145.707	144.49	127.9	119.88	130.757		24.54	38.7	33.71	32.3167	44.7	26.1	37.84	36.2133	59.36	27.96	54.67	47.33	33.37	61.48	63.09	52.6467
BGIOSGA003857-TA	BGIOSGA003857	9.26	9	12.38	10.2133	11.82	15.96	12.91	13.5633		13.8	15.27	13.08	14.05	17.9	3.97	15.35	12.4067	9.79	2.26	10.78	7.61	9.85	8.81	15.62	11.4267
BGIOSGA003867-TA	BGIOSGA003867	3.28	3.53	2.07	2.96	2.53	2.03	2.63	2.39667		2.04	2.7	2.89	2.54333	1.61	2.78	2.83	2.40667	1.89	2.05	2.39	2.11	2.59	2.91	2.87	2.79
BGIOSGA003868-TA	BGIOSGA003868	20.41	20.61	24.89	21.97	20.11	22.85	20.92	21.2933		26.65	29.21	26.96	27.6067	25.55	21.16	25.54	24.0833	12	9.21	29.85	17.02	24.75	21.21	24.45	23.47	Protein arginine methyltransferase NDUFAF7
BGIOSGA003869-TA	BGIOSGA003869	40.36	63.86	59.62	54.6133	49.16	65.88	87.28	67.44		64.61	49.17	49.66	54.48	48.27	83.12	54.31	61.9	148	142.62	126.76	139.127	120.42	119.48	103.76	114.553
BGIOSGA003871-TA	BGIOSGA003871	18.62	16.27	18.81	17.9	12.36	8.54	11.76	10.8867		21.5	15.33	13.11	16.6467	10.74	11.41	15.06	12.4033	21.04	23.84	19.3	21.3933	16.22	36.53	16.64	23.13
BGIOSGA003876-TA	BGIOSGA003876	5.75	8.28	6.15	6.72667	5.58	5.9	6.61	6.03		3.71	6.69	5.07	5.15667	7.32	4.29	4.9	5.50333	3.06	1.08	3.19	2.44333	4.55	2.86	3.75	3.72
BGIOSGA003896-TA	BGIOSGA003896	116.87	108.81	90.69	105.457	106.76	99.17	88.48	98.1367		90.06	89.68	73.86	84.5333	58.76	101.52	64.91	75.0633	65.46	153.25	90.77	103.16	122.35	146.81	85.65	118.27
BGIOSGA003897-TA	BGIOSGA003897	29.7	20.66	18.64	23	69.35	36.2	46.19	50.58		107.94	96.93	95.85	100.24	57.2	42.49	78.09	59.26	120.52	157.72	224.13	167.457	241.7	253.72	168.11	221.177
BGIOSGA003922-TA	BGIOSGA003922	3010.04	3445.59	6116.25	4190.63	1995.22	2327.62	2895.43	2406.09		2549.5	2819.33	3127.17	2832	3132.39	3773.56	1877.17	2927.71	255.49	13.38	2889.32	1052.73	2454.43	1804.09	977.52	1745.35	Chlorophyll a-b binding protein, chloroplastic
BGIOSGA003970-TA	BGIOSGA003970	67.74	59.47	68.33	65.18	63.34	49.92	65.8	59.6867		61.63	59.6	64.53	61.92	63.52	41.33	63.58	56.1433	65.68	77.63	80.71	74.6733	77.25	99.74	72.75	83.2467
BGIOSGA003972-TA	BGIOSGA003972	16.67	19.58	18.11	18.12	10.34	10.61	17.88	12.9433		25.37	20.06	21.61	22.3467	17.76	20.46	23.02	20.4133	5.61	20.08	26.9	17.53	41.33	34.27	32.71	36.1033
BGIOSGA003978-TA	BGIOSGA003978	65.29	34.18	43.63	47.7	28.69	45.9	51.85	42.1467		46.59	16.3	27.86	30.25	24.3	16.66	35.83	25.5967	49.91	27.21	67.48	48.2	53.76	83.8	54.49	64.0167
BGIOSGA003985-TA	BGIOSGA003985	40.02	55.6	41.67	45.7633	46.46	41.62	33.02	40.3667		46.34	44.17	51.97	47.4933	44.29	87.39	48.41	60.03	6.59	4.95	56.36	22.6333	67.32	14.79	31.84	37.9833
BGIOSGA003996-TA	BGIOSGA003996	3.7	2.83	3.11	3.21333	1.86	2.31	2.51	2.22667		6.68	6.58	6.33	6.53	5.77	5.96	6.08	5.93667	2.04	4.51	9.26	5.27	16.19	9.2	11.09	12.16
BGIOSGA004000-TA	BGIOSGA004000	38.6	46.68	50.28	45.1867	49.53	57.7	55.69	54.3067		40.14	51.01	51.22	47.4567	54.19	52.27	48.48	51.6467	8.96	2.42	58.54	23.3067	39.13	24.32	26.56	30.0033
BGIOSGA004001-TA	BGIOSGA004001	7.91	4.86	5.81	6.19333	5.42	6.9	5.78	6.03333		2.08	3.46	2.51	2.68333	3.48	4.49	2.84	3.60333	1.57	1.36	4.48	2.47	3.62	5.63	5.45	4.9
BGIOSGA004004-TA	BGIOSGA004004	8.72	5.87	7.63	7.40667	6.51	8.56	8.68	7.91667		11.54	13.04	11.24	11.94	10.59	6.51	11.54	9.54667	10.2	4.32	9.59	8.03667	10.2	9.41	12.44	10.6833
BGIOSGA004015-TA	BGIOSGA004015	21.55	17.89	19.12	19.52	22.88	12.91	17.94	17.91		31.12	22.69	25.51	26.44	26.91	26.67	26.22	26.6	22.69	30.91	33.85	29.15	27.39	56.58	42.67	42.2133
BGIOSGA004016-TA	BGIOSGA004016	35.2	41.09	46.4	40.8967	38.66	47.89	51.63	46.06		38.48	33.1	37.65	36.41	25.81	9.4	28.47	21.2267	61.25	13.32	40.1	38.2233	34.06	27.04	37.95	33.0167
BGIOSGA004017-TA	BGIOSGA004017	34.98	26.88	45.41	35.7567	38.96	40.74	39.25	39.65		53.77	51.26	55.59	53.54	53.23	30.04	46.3	43.19	25.46	9.94	47.31	27.57	47.52	47.35	58.99	51.2867
BGIOSGA004023-TA	BGIOSGA004023	218.41	189.42	241.59	216.473	344.59	203.7	241.68	263.323		210.64	197.07	185.98	197.897	187.72	162.82	229.91	193.483	84.39	83	246.98	138.123	271.04	262.57	279.36	270.99
BGIOSGA004027-TA	BGIOSGA004027	1.72	1.72	4.99	2.81	4.97	2.48	3.68	3.71		24.53	7.51	5.39	12.4767	5.41	5.86	12.73	8	74.82	71.46	9.77	52.0167	17.03	26.99	25.3	23.1067
BGIOSGA004036-TA	BGIOSGA004036	2.44	5.25	1.01	2.9	12.17	8.23	9.12	9.84		36.65	26.14	31.4	31.3967	15.17	36.99	35.26	29.14	22.57	40.59	38.28	33.8133	47.37	82	58.72	62.6967
BGIOSGA004043-TA	BGIOSGA004043	12.01	10.37	11.93	11.4367	10.16	10.81	12.7	11.2233		11.43	11.65	10.94	11.34	10.44	9.14	10.9	10.16	5.43	4.07	9.51	6.33667	8.71	11.81	13.63	11.3833
BGIOSGA004052-TA	BGIOSGA004052	13.28	15.93	12.23	13.8133	10.89	13.44	12.77	12.3667		9.27	12.03	9.34	10.2133	12.88	10.34	10.27	11.1633	4.07	1.06	6.68	3.93667	6.87	6.93	9.03	7.61	ADP-glucose pyrophosphorylase large subunit
BGIOSGA004053-TA	BGIOSGA004053	35	38.87	48.26	40.71	38.79	54.03	38.2	43.6733		58.51	68.01	57.42	61.3133	58.44	32.28	62.51	51.0767	8.91	2.02	41.21	17.38	41.55	28.49	52.99	41.01
BGIOSGA004078-TA	BGIOSGA004078	19.23	10.53	13.79	14.5167	13.23	8.84	10.26	10.7767		83.73	34.36	20.67	46.2533	24.65	52.03	44.64	40.44	70.82	84.76	47.94	67.84	94.64	75.23	61.83	77.2333
BGIOSGA004086-TA	BGIOSGA004086	39.13	29.25	36.37	34.9167	19.43	20.59	28.93	22.9833		13.05	19.64	16.93	16.54	22.97	13.12	17.3	17.7967	3.95	1.55	13.08	6.19333	9.11	6.41	15.96	10.4933
BGIOSGA004098-TA	BGIOSGA004098	138.51	285.94	127.9	184.117	197.63	157.53	151.57	168.91		226.87	233.43	231.8	230.7	254.53	422.92	212.11	296.52	637.6	936.85	519.26	697.903	576.49	676.81	519.18	590.827
BGIOSGA004100-TA	BGIOSGA004100	43.12	39.83	65.12	49.3567	59.12	93.96	68.67	73.9167		94.22	134.46	112.62	113.767	152.67	33.2	108.23	98.0333	28.75	10.96	78.57	39.4267	61.83	60.44	78.99	67.0867
BGIOSGA004103-TA	BGIOSGA004103	68.78	51.78	44.68	55.08	38.27	28.44	36.2	34.3033		22.39	28.01	27.34	25.9133	30.61	30.03	19.79	26.81	39.51	41.24	34.79	38.5133	31.93	43.45	27.13	34.17
BGIOSGA004104-TA	BGIOSGA004104	7.66	7.7	7.96	7.77333	8.29	10.82	7.83	8.98		19.18	17.97	11.48	16.21	10.58	7.91	20.06	12.85	3.31	2.25	10.52	5.36	11.65	6.78	10.52	9.65
BGIOSGA004108-TA	BGIOSGA004108	42.44	43.82	58.38	48.2133	49.73	49.79	72.54	57.3533		68.06	54.99	55.93	59.66	47.29	41.85	61.98	50.3733	66.78	59.37	127.31	84.4867	123.66	107.19	99.05	109.967	Malate dehydrogenase
BGIOSGA004109-TA	BGIOSGA004109	28.01	26.78	23.01	25.9333	25.85	19.2	26.13	23.7267		35.49	31.57	24.81	30.6233	26.51	32.59	26.47	28.5233	52.78	58.33	45.83	52.3133	51.87	61.7	55.04	56.2033
BGIOSGA004115-TA	BGIOSGA004115	16.13	17.77	11.21	15.0367	17.29	9.68	10.39	12.4533		19.02	12.63	12.49	14.7133	31.75	59.25	25.7	38.9	6.45	3.15	28.7	12.7667	41.56	20.7	27.43	29.8967
BGIOSGA004129-TA	BGIOSGA004129	11.4	11.48	11.84	11.5733	11.9	11.98	9.95	11.2767		11.79	12.91	12.68	12.46	11.5	9.6	11.72	10.94	7.34	9.22	12.75	9.77	12.11	11.32	12.43	11.9533
BGIOSGA004131-TA	BGIOSGA004131	4.21	6.2	5.58	5.33	9.34	11.77	5.68	8.93		209.11	124.47	53.02	128.867	47.49	39.64	142.72	76.6167	21.4	30.21	36	29.2033	79.04	43.49	97.77	73.4333	CTP synthase
BGIOSGA004132-TA	BGIOSGA004132	4.88	3.47	4.04	4.13	4.19	4.36	5.36	4.63667		4.99	5.83	4.97	5.26333	4.34	3.67	8.38	5.46333	4.14	5.9	5.54	5.19333	7.28	8.55	7.27	7.7	Arp2/3 complex 34 kDa subunit
BGIOSGA004137-TA	BGIOSGA004137	19.13	26.82	16.74	20.8967	20.72	22.49	22.48	21.8967		52.29	40.13	41.93	44.7833	49.35	47.55	46.22	47.7067	21.28	17.77	29.13	22.7267	40.91	50.5	33.75	41.72
BGIOSGA004139-TA	BGIOSGA004139	45.91	48.54	54.48	49.6433	55.96	66.98	53.73	58.89		91.41	86.6	100.32	92.7767	77.87	53.36	87.5	72.91	65.82	42.37	109.61	72.6	94.3	110.05	127.34	110.563
BGIOSGA004145-TA	BGIOSGA004145	222.8	210.64	241.53	224.99	299.29	241.52	237.72	259.51		171.92	185.04	187.27	181.41	182.36	160.24	172.45	171.683	249.2	372.73	298.85	306.927	246.35	335.11	247.45	276.303
BGIOSGA004148-TA	BGIOSGA004148	18.46	22.63	13.58	18.2233	31.82	25.57	25.2	27.53		12.36	12.1	16.02	13.4933	14.55	18.62	15.13	16.1	4.99	4.35	11.24	6.86	14.12	17	11.06	14.06
BGIOSGA004150-TA	BGIOSGA004150	4.16	1.65	6.13	3.98	3.62	5.42	2.76	3.93333		8.68	5.33	5.36	6.45667	4.69	1.07	2.97	2.91	5.39	3.06	6.15	4.86667	2.31	3.86	5.5	3.89
BGIOSGA004157-TA	BGIOSGA004157	3.78	3.69	5.97	4.48	5.04	6.01	4.18	5.07667		3.19	4.09	6.06	4.44667	4.01	1.15	3.64	2.93333	4.4	1.21	4.5	3.37	3.53	3.88	5.08	4.16333
BGIOSGA004165-TA	BGIOSGA004165	16.15	16.28	12.78	15.07	12.14	13.11	11.13	12.1267		28.56	17.55	16.73	20.9467	20.7	29.64	10.42	20.2533	1.85	3.47	14.03	6.45	21.56	12.41	16.81	16.9267
BGIOSGA004168-TA	BGIOSGA004168	94.03	133.56	88.71	105.433	112.8	75.13	97.31	95.08		48.2	90.62	93.11	77.31	78.71	83.28	48.18	70.0567	23.19	3	22.33	16.1733	26.43	28.62	4.38	19.81
BGIOSGA004171-TA	BGIOSGA004171	32.86	24.48	24.69	27.3433	24.61	23.41	25.65	24.5567		40.28	30	31.51	33.93	28.59	35.38	31.57	31.8467	68.05	64.46	28.15	53.5533	23.55	23.42	17.05	21.34
BGIOSGA004172-TA	BGIOSGA004172	31.8	29.45	33.22	31.49	51.46	42.27	36.75	43.4933		43.11	40.84	22.87	35.6067	33.99	19.81	29.62	27.8067	45.52	14.57	39.88	33.3233	33.82	47.45	43.45	41.5733
BGIOSGA004181-TA	BGIOSGA004181	57.62	43.11	69.8	56.8433	73.12	62.47	60.12	65.2367		56.64	63.37	56.63	58.88	57.53	40.58	55.7	51.27	98.82	66.39	64.55	76.5867	72.88	83.87	68.46	75.07
BGIOSGA004183-TA	BGIOSGA004183	11.41	10.82	6.7	9.64333	5.12	7.04	5.37	5.84333		6.95	6.24	7.49	6.89333	8.83	10.29	5.87	8.33	2.24	2.23	7.77	4.08	11.18	8.03	7.82	9.01
BGIOSGA004190-TA	BGIOSGA004190	29.26	16.93	18.52	21.57	24.68	21.69	27.63	24.6667		37.74	27.8	35.33	33.6233	38.44	32.41	27.98	32.9433	9.43	16.56	38.58	21.5233	31.5	29.74	15.95	25.73	Auxin-responsive protein IAA5
BGIOSGA004197-TA	BGIOSGA004197	14.6	10.04	18.43	14.3567	10.02	13.81	17.26	13.6967		14.33	20.81	16.94	17.36	19.35	13.02	17.85	16.74	7.41	5.53	23.79	12.2433	22.36	11.37	20.66	18.13
BGIOSGA004201-TA	BGIOSGA004201	167.26	242.97	285.22	231.817	238.94	273.16	278.45	263.517		86.97	109.25	123.08	106.433	128.35	99.79	102.36	110.167	23.61	3.93	146.85	58.13	49.42	45.39	37.53	44.1133
BGIOSGA004204-TA	BGIOSGA004204	97.54	96.47	93.44	95.8167	87.65	67.89	90.12	81.8867		133.69	94.74	70.67	99.7	66.27	121.71	96.85	94.9433	156.08	298.35	178.43	210.953	216.04	192.51	163.56	190.703
BGIOSGA004207-TA	BGIOSGA004207	44.01	41.76	39.54	41.77	46.03	34.16	44.39	41.5267		50.02	51.92	53.41	51.7833	67.82	61.05	60.05	62.9733	30.64	25.36	53.63	36.5433	70.87	62.9	47.86	60.5433
BGIOSGA004208-TA	BGIOSGA004208	33.75	38.82	32.36	34.9767	26.1	29.92	31.51	29.1767		19.39	22.89	21.05	21.11	24.3	30.85	20.63	25.26	4.78	1.39	21.29	9.15333	22.16	10.65	11.91	14.9067
BGIOSGA004210-TA	BGIOSGA004210	187.02	164.99	181.56	177.857	193.66	315.07	197.31	235.347		455.99	731.66	586.56	591.403	829.89	573.96	438.03	613.96	95.34	55.26	192.95	114.517	362.33	205.97	309.17	292.49
BGIOSGA004212-TA	BGIOSGA004212	114.8	150.56	142.83	136.063	177.24	210.34	163.29	183.623		110.61	148.86	134.26	131.243	138.04	165.27	178.93	160.747	20.27	4.21	88.86	37.78	72.15	53.79	44.17	56.7033
BGIOSGA004213-TA	BGIOSGA004213	16.02	12.32	14.44	14.26	12.9	15.86	13.81	14.19		11.56	11.98	12.31	11.95	14.65	8.82	12.14	11.87	2.55	1.08	16.31	6.64667	13.09	7.3	10.09	10.16	Katanin p60 ATPase-containing subunit A1
BGIOSGA004222-TA	BGIOSGA004222	60.8	54.99	89.55	68.4467	73.55	89.82	87.23	83.5333		96.98	89.82	83.8	90.2	91.69	39.44	95.71	75.6133	70.57	58.53	170.37	99.8233	143.83	100.61	110.71	118.383	ATP synthase subunit beta
BGIOSGA004228-TA	BGIOSGA004228	14.72	12.1	15.89	14.2367	14.35	14.76	14.14	14.4167		16.28	16.52	19.59	17.4633	17.68	15.45	16.48	16.5367	6.82	4.63	14.97	8.80667	17.84	17.06	15.84	16.9133	Protein-lysine N-methyltransferase OsI_03311
BGIOSGA004231-TA	BGIOSGA004231	107.92	132.88	137.47	126.09	106.21	115.49	165.02	128.907		251.64	196.04	220.77	222.817	139.26	148.88	202.02	163.387	161.18	195.67	288.42	215.09	388.43	259.27	299.04	315.58
BGIOSGA004245-TA	BGIOSGA004245	25.53	22.6	27.13	25.0867	24.64	27.47	27.43	26.5133		31.59	29.73	27.05	29.4567	28.3	15.64	31.06	25	24.57	14.89	30.73	23.3967	21.74	35.48	38	31.74
BGIOSGA004246-TA	BGIOSGA004246	59.8	43.58	58.85	54.0767	67.62	68.71	60.03	65.4533		63.44	61.33	59.46	61.41	59.32	43.68	57.89	53.63	42	33.14	66.84	47.3267	71.18	63.95	63	66.0433	Serine/threonine-protein phosphatase
BGIOSGA004247-TA	BGIOSGA004247	76.93	76.07	66.13	73.0433	70.68	89.35	89.51	83.18		45.91	68.27	65.02	59.7333	74.19	53.32	76.02	67.8433	14.77	4.56	73.78	31.0367	51.33	34.9	28.25	38.16
BGIOSGA004248-TA	BGIOSGA004248	5.53	6.43	8.12	6.69333	7.46	9.28	7.79	8.17667		7.91	10.4	7.7	8.67	10.36	2.51	9.01	7.29333	3.83	2.73	8.88	5.14667	9.08	6.99	7.48	7.85
BGIOSGA004255-TA	BGIOSGA004255	11.17	8.05	9.92	9.71333	8.78	12.55	10.77	10.7		8.93	7.77	7.56	8.08667	6.16	4.66	9.5	6.77333	2.32	2.28	7.37	3.99	9.24	5.14	8.44	7.60667
BGIOSGA004264-TA	BGIOSGA004264	8.36	7.48	5.94	7.26	7.47	7.16	6.74	7.12333		4.45	4.83	6.73	5.33667	4.85	18.28	5.21	9.44667	12.64	6.86	6.94	8.81333	10.48	9.43	6.01	8.64
BGIOSGA004271-TA	BGIOSGA004271	37.67	32.76	34.03	34.82	43.46	38.42	37.59	39.8233		25.38	22.16	24.82	24.12	38.21	19.79	28.37	28.79	9.2	2.93	17.05	9.72667	20.96	19.59	13.2	17.9167
BGIOSGA004283-TA	BGIOSGA004283	62.21	51.26	60.39	57.9533	56.7	60.22	57.93	58.2833		63.1	62.32	60.8	62.0733	59.56	38.28	61.25	53.03	57.59	35.21	66.9	53.2333	64.23	81.64	73.21	73.0267
BGIOSGA004296-TA	BGIOSGA004296	17.31	13.08	18.58	16.3233	16.97	18.15	15.1	16.74		20.4	17.79	16.59	18.26	17.78	9.96	20.64	16.1267	16.76	9.45	12.11	12.7733	11.25	16.62	18.63	15.5
BGIOSGA004299-TA	BGIOSGA004299	112.05	92.3	134.29	112.88	128.74	127.46	117	124.4		151.84	124.89	132.18	136.303	123.74	131.71	145.64	133.697	233.69	273.57	165.42	224.227	152.37	252.18	205.98	203.51
BGIOSGA004300-TA	BGIOSGA004300	20.62	19.12	18.54	19.4267	21.31	18.19	15.94	18.48		24.43	27.99	25.92	26.1133	23.26	33.99	26.84	28.03	13.36	7.34	26.7	15.8	30.43	30.01	24.4	28.28
BGIOSGA004301-TA	BGIOSGA004301	13.16	8.08	11.79	11.01	13.12	12.66	12.7	12.8267		10.4	13.74	13.21	12.45	9.29	5.23	11.28	8.6	5.46	3.76	18.17	9.13	20.16	13.39	14.08	15.8767	Glycylpeptide N-tetradecanoyltransferase
BGIOSGA004303-TA	BGIOSGA004303	23.32	16.3	32.37	23.9967	24.61	35.53	25.57	28.57		40.9	41.53	34.36	38.93	35.7	14.06	39.79	29.85	33.41	20.46	40.32	31.3967	42.22	39.26	51.79	44.4233
BGIOSGA004304-TA	BGIOSGA004304	41.57	42.77	45.12	43.1533	38.67	34.89	46.56	40.04		53.36	50.13	48.02	50.5033	45.84	47.58	59.46	50.96	34.79	33.86	65.1	44.5833	66.84	56.7	73.02	65.52
BGIOSGA004305-TA	BGIOSGA004305	14.56	10.24	16.12	13.64	18.64	13.24	16.09	15.99		18.72	12.8	10.88	14.1333	15.9	12.53	16.87	15.1	36.54	27.85	19.4	27.93	20.27	31.14	25.21	25.54
BGIOSGA004308-TA	BGIOSGA004308	14.04	10.57	24.9	16.5033	26.78	33.34	24.33	28.15		21.76	28.9	27.25	25.97	29.79	9.37	23.71	20.9567	7.42	1.29	22.08	10.2633	24.67	20.29	24.95	23.3033
BGIOSGA004310-TA	BGIOSGA004310	23.96	19.33	19.42	20.9033	17.37	17.42	12.95	15.9133		15.44	7.8	15.72	12.9867	8.85	16.75	17.79	14.4633	25.9	40.7	23.16	29.92	23.63	32.39	29.28	28.4333
BGIOSGA004311-TA	BGIOSGA004311	17.54	17.88	19.14	18.1867	22.41	21.97	20.62	21.6667		31.73	29.91	26.09	29.2433	29.49	23.03	29.47	27.33	17.45	12.72	28.39	19.52	31.85	29.95	31.33	31.0433
BGIOSGA004313-TA	BGIOSGA004313	426.94	549.03	483.14	486.37	915.89	1453.09	740.16	1036.38		329.71	521.09	479.6	443.467	565.78	380.25	633.07	526.367	56.09	14.28	221.65	97.34	164.72	108.33	90.65	121.233	Glycine cleavage system P protein
BGIOSGA004316-TA	BGIOSGA004316	6.83	7.78	4.97	6.52667	8.15	6.59	6	6.91333		8.96	6.8	7.05	7.60333	6.51	9.66	8.2	8.12333	3.6	4.92	6.2	4.90667	10.72	7.85	6.18	8.25
BGIOSGA004323-TA	BGIOSGA004323	9.68	7.45	10.09	9.07333	29.45	18.27	11.96	19.8933		17.57	37.78	55.09	36.8133	40.76	9.18	19.85	23.2633	55.91	32.06	474.25	187.407	142.14	53.45	71.2	88.93
BGIOSGA004326-TA	BGIOSGA004326	18.47	6.01	14.86	13.1133	8.14	4.1	5.79	6.01		7.37	4.18	3.62	5.05667	5.47	8.41	7.69	7.19	16.4	20.07	4.84	13.77	9.99	10.35	8.01	9.45
BGIOSGA004334-TA	BGIOSGA004334	39.63	37.31	33.49	36.81	35.9	37.49	38.12	37.17		133.13	79.97	75.96	96.3533	54.27	89.95	76.3	73.5067	537.6	1097.45	477.03	704.027	261.59	745.95	571.38	526.307
BGIOSGA004352-TA	BGIOSGA004352	118.32	96.23	117.05	110.533	110.77	131.31	100.04	114.04		76	95.04	77.33	82.79	97.49	72.24	59.22	76.3167	50.06	48.89	103.45	67.4667	86.78	56.35	47.08	63.4033
BGIOSGA004353-TA	BGIOSGA004353	1.61	1.9	2.57	2.02667	1.71	1.3	1.36	1.45667		2.31	1.71	1.75	1.92333	2.48	2.32	3.95	2.91667	2.95	4.65	7.02	4.87333	4.84	7.19	3.84	5.29
BGIOSGA004354-TA	BGIOSGA004354	5.21	4.54	5.39	5.04667	3.58	4.91	3.63	4.04		8.6	5.63	2.38	5.53667	5.4	4.15	7.16	5.57	7.65	5.13	5.13	5.97	6.55	15.78	12.74	11.69
BGIOSGA004355-TA	BGIOSGA004355	34.59	27.02	26.44	29.35	19.48	14.19	18.92	17.53		18.03	21.29	19.41	19.5767	23.89	34.26	28.59	28.9133	17.67	14.17	20.83	17.5567	33.81	24.39	14.6	24.2667
BGIOSGA004359-TA	BGIOSGA004359	4.08	4.13	5.5	4.57	6.89	6.18	5.58	6.21667		16.72	9.54	3.57	9.94333	4.33	6.26	8.89	6.49333	66.09	97.53	26.25	63.29	15.46	77.37	37.6	43.4767
BGIOSGA004374-TA	BGIOSGA004374	24.17	15.95	18.64	19.5867	36.97	11.59	32.87	27.1433		47.41	17.39	9.05	24.6167	16.18	18.48	16.01	16.89	89.97	318.9	76.65	161.84	39.49	198.43	144.87	127.597
BGIOSGA004379-TA	BGIOSGA004379	11.48	9.46	8.63	9.85667	9.42	8.94	9.29	9.21667		7.13	7.03	7.68	7.28	7.57	4.4	8.55	6.84	9.12	6.32	6.68	7.37333	7.5	8.07	9.78	8.45
BGIOSGA004390-TA	BGIOSGA004390	13.78	10.72	18.48	14.3267	15.25	21.52	16.52	17.7633		30.09	30.89	27.95	29.6433	29.7	12.77	23.71	22.06	12.9	7.15	20.88	13.6433	19.76	16.93	24.72	20.47
BGIOSGA004392-TA	BGIOSGA004392	26.17	24.66	27.41	26.08	24.1	31.26	29.96	28.44		23.68	30.41	28.42	27.5033	31.94	18.64	29.93	26.8367	12.89	5.78	20.75	13.14	16.34	16.67	17.89	16.9667
BGIOSGA004393-TA	BGIOSGA004393	69.68	106.99	77.05	84.5733	125.67	127.69	103.35	118.903		36.03	52.38	54.89	47.7667	50.37	47.29	48.99	48.8833	5.67	2.49	26.14	11.4333	21.46	23.14	7.91	17.5033
BGIOSGA004405-TA	BGIOSGA004405	26.65	36.43	32.14	31.74	33.11	27.22	29.34	29.89		26.18	33.34	32.05	30.5233	23.87	39.18	26.11	29.72	14.11	2.57	28.32	15	48.36	24.92	39.43	37.57	50S ribosomal protein L20
BGIOSGA004409-TA	BGIOSGA004409	18.98	12.54	21.43	17.65	28.56	22.04	17.04	22.5467		80.01	60.76	116.25	85.6733	42.73	30	67.74	46.8233	558.78	549.89	132.96	413.877	58.38	474.32	152.61	228.437	Glycosyltransferase
BGIOSGA004412-TA	BGIOSGA004412	34.18	29.73	24.71	29.54	51.23	58.28	33.84	47.7833		82.2	72.72	69.34	74.7533	64.35	77.24	82	74.53	57.99	52.81	70.31	60.37	126.45	104.16	75.4	102.003	Glycosyltransferase
BGIOSGA004415-TA	BGIOSGA004415	276.67	200.83	286.11	254.537	298.47	287.11	262.86	282.813		387.43	319.42	335.71	347.52	295.75	153.65	365.38	271.593	175.57	70.19	306.84	184.2	341.45	343.56	419.94	368.317	Reticulon-like protein
BGIOSGA004420-TA	BGIOSGA004420	4.54	5.37	5.19	5.03333	7.42	6.96	6.3	6.89333		9.14	10.02	8.62	9.26	7.48	3.37	9.09	6.64667	2.63	1.54	5.53	3.23333	5.42	5.83	7.67	6.30667
BGIOSGA004425-TA	BGIOSGA004425	22.66	22.44	26.42	23.84	21.36	27.53	21.6	23.4967		23.36	26.4	23.64	24.4667	25.47	18.74	24.98	23.0633	12.26	9.91	12.72	11.63	15.54	21.34	21.02	19.3
BGIOSGA004427-TA	BGIOSGA004427	27.7	25.59	38.33	30.54	28.78	26.29	37.31	30.7933		18.41	19.94	21.44	19.93	22.97	14.85	19.18	19	6.7	5.06	14.59	8.78333	12.55	13.2	15.25	13.6667
BGIOSGA004435-TA	BGIOSGA004435	6.45	2.56	4.42	4.47667	4.25	4.42	7.68	5.45		24	8.68	4.96	12.5467	5.67	2.6	8.84	5.70333	13.11	5.5	17.47	12.0267	21.39	13.87	12.21	15.8233	Auxin-responsive protein
BGIOSGA004437-TA	BGIOSGA004437	5.79	2.33	7.38	5.16667	9.03	6.96	4.73	6.90667		17.06	12.35	10.07	13.16	12.41	12.37	16.28	13.6867	70.61	62.99	12.11	48.57	15.1	40.57	26.09	27.2533
BGIOSGA004450-TA	BGIOSGA004450	40.97	38.98	37.75	39.2333	42.18	28.62	67.79	46.1967		46.72	48.72	55.69	50.3767	51.92	36.41	24.68	37.67	48.91	73.82	74.54	65.7567	74.05	38.26	37.16	49.8233
BGIOSGA004457-TA	BGIOSGA004457	4.56	4.91	5.68	5.05	3.82	3.17	4.02	3.67		5.68	5.28	4.45	5.13667	6.71	3.47	4.99	5.05667	1.7	1.52	5.12	2.78	5.05	3.26	6.9	5.07
BGIOSGA004458-TA	BGIOSGA004458	54.55	84.3	111.25	83.3667	118.19	112.64	128.91	119.913		30.97	39.22	40.22	36.8033	30.92	34.02	40.64	35.1933	7.02	3.79	61.66	24.1567	21.78	15.13	14.24	17.05
BGIOSGA004459-TA	BGIOSGA004459	25.16	21.9	21.29	22.7833	23.13	21.51	20.08	21.5733		26.84	20.79	22.91	23.5133	20.56	27.72	28.19	25.49	26.21	22.86	20.84	23.3033	27.47	31.25	27.83	28.85
BGIOSGA004472-TA	BGIOSGA004472	20.24	17.68	24.24	20.72	38.46	39.04	23.37	33.6233		11.34	10.82	14.42	12.1933	11.73	7.7	13.49	10.9733	7.05	3.67	16.07	8.93	15.08	8.72	13.95	12.5833
BGIOSGA004491-TA	BGIOSGA004491	26.43	21.54	20.03	22.6667	21.37	21.68	19.57	20.8733		23.21	21.43	19.04	21.2267	24.15	19.44	24.16	22.5833	18.65	10.93	27.82	19.1333	24.19	26.9	28.67	26.5867
BGIOSGA004496-TA	BGIOSGA004496	89.54	131.46	128.91	116.637	128.2	159.23	147.61	145.013		45.13	59.27	59.96	54.7867	63.28	62.36	53.81	59.8167	11.11	3.24	50.91	21.7533	18.95	24.04	12.98	18.6567
BGIOSGA004504-TA	BGIOSGA004504	13.81	15.69	11.69	13.73	9.01	12.69	9.13	10.2767		20.51	18.78	12.67	17.32	12.26	17.04	20.87	16.7233	7.25	7.82	21.51	12.1933	18.84	20.35	20.11	19.7667
BGIOSGA004505-TA	BGIOSGA004505	11.59	4.28	4.95	6.94	9.24	6.39	6.08	7.23667		10.84	13.52	14.43	12.93	11.75	6.65	11.99	10.13	7.83	4.91	2.4	5.04667	6.33	7.73	11.01	8.35667
BGIOSGA004507-TA	BGIOSGA004507	2.41	1.77	2.95	2.37667	3.05	2.34	2.83	2.74		3.08	2.83	3.7	3.20333	2.34	2.26	3.08	2.56	2.3	1.58	3.16	2.34667	2.9	3.49	2.71	3.03333
BGIOSGA004510-TA	BGIOSGA004510	42.01	35.65	32.28	36.6467	62.24	61.02	41.27	54.8433		72.72	57.44	47.03	59.0633	54.05	33.92	68.75	52.24	3.86	22.32	11.99	12.7233	30.77	16.88	51.31	32.9867
BGIOSGA004531-TA	BGIOSGA004531	70.91	75.02	65.67	70.5333	85.49	63.87	80.25	76.5367		44.91	53.89	51.38	50.06	36.64	47.64	46.49	43.59	130.59	156.21	81.96	122.92	58.39	119.73	72.2	83.44
BGIOSGA004532-TA	BGIOSGA004532	10.55	10.23	9.12	9.96667	11.35	6.66	10.81	9.60667		8.11	7.82	8.51	8.14667	4.86	8.19	8.65	7.23333	23.5	31.93	7.79	21.0733	10.32	13.96	10.4	11.56
BGIOSGA004535-TA	BGIOSGA004535	37.39	35.48	37.83	36.9	42.72	49.05	43.33	45.0333		61.19	50.69	59.03	56.97	47.33	33.67	55.21	45.4033	64.51	53.56	62.44	60.17	57.6	80.92	70.06	69.5267	Signal recognition particle 54 kDa protein
BGIOSGA004552-TA	BGIOSGA004552	10.89	10.22	10.11	10.4067	10.6	11.18	11.21	10.9967		7.66	9.17	9.02	8.61667	11.3	9.05	11.29	10.5467	19.1	15.36	12.08	15.5133	12.94	17.46	12.13	14.1767
BGIOSGA004554-TA	BGIOSGA004554	7.77	6.54	11.7	8.67	6.89	8.29	8.06	7.74667		22.52	12.01	7.18	13.9033	10.61	10.54	16.44	12.53	20.14	21.76	14.28	18.7267	28.7	17.67	26.15	24.1733
BGIOSGA004556-TA	BGIOSGA004556	25.38	22.69	11.78	19.95	21.72	14.13	19.8	18.55		19.76	26.74	25.54	24.0133	30.3	35.22	22.17	29.23	2.45	2.04	18.07	7.52	23.72	14.13	17.28	18.3767
BGIOSGA004562-TA	BGIOSGA004562	18.92	11.84	16.56	15.7733	10.88	9.58	11.68	10.7133		62.63	35.04	29.78	42.4833	28.93	21.57	48.83	33.11	22.04	27.74	25.67	25.15	35.48	47.13	76.54	53.05
BGIOSGA004567-TA	BGIOSGA004567	6.9	5.48	4.41	5.59667	4.32	3.43	4.32	4.02333		5.54	4.5	4.27	4.77	3.86	4.92	3.89	4.22333	8.07	10.6	6.96	8.54333	6.34	7.35	4.51	6.06667
BGIOSGA004570-TA	BGIOSGA004570	43.6	30.23	21.81	31.88	28.01	26.3	28.51	27.6067		50.15	37.92	34.97	41.0133	38.77	61.69	27.86	42.7733	120.84	103.71	48.86	91.1367	60.81	59.18	37.45	52.48	Vacuolar protein sorting-associated protein 28 homolog
BGIOSGA004583-TA	BGIOSGA004583	9.45	10.31	10.2	9.98667	8.31	8.63	6.24	7.72667		5.28	6.31	5.76	5.78333	7.45	7.39	7.34	7.39333	2.49	1.13	5.17	2.93	3.86	4.81	5.36	4.67667
BGIOSGA004584-TA	BGIOSGA004584	354.21	287.25	331.62	324.36	325.24	316.84	279.51	307.197		1212.35	963.19	795.82	990.453	656.03	888.57	853.98	799.527	704.96	656.45	990.91	784.107	1400.76	966.94	887.9	1085.2
BGIOSGA004586-TA	BGIOSGA004586	6.95	6.89	8.19	7.34333	7.89	10.68	9.98	9.51667		10.52	9.69	11.82	10.6767	9.07	5.33	11.87	8.75667	6.61	4.63	14.14	8.46	14.37	13.69	15.4	14.4867	Drought-inducible protein 1OS
BGIOSGA004588-TA	BGIOSGA004588	6.26	5.46	9.04	6.92	8.46	7.41	8.12	7.99667		7.91	7.04	7.25	7.4	4.61	11.15	6.71	7.49	10.37	16.32	8.81	11.8333	5.54	15.57	14.92	12.01
BGIOSGA004589-TA	BGIOSGA004589	3.06	3.3	3.09	3.15	3.33	1.58	2.85	2.58667		12.42	8.24	5.32	8.66	6.61	7.45	6.83	6.96333	11.15	14.73	39.72	21.8667	37.99	17.9	24.33	26.74
BGIOSGA004598-TA	BGIOSGA004598	53.76	47.87	47.59	49.74	53.63	55.5	55.21	54.78		12.46	20.78	23.56	18.9333	36.46	17.53	19.23	24.4067	28.85	3.72	12.83	15.1333	8.87	10.44	12.64	10.65
BGIOSGA004607-TA	BGIOSGA004607	40.18	46.51	45.73	44.14	53.39	51.3	46.02	50.2367		70.5	59.55	76.44	68.83	58.99	54.79	59.59	57.79	124.92	134.1	93.35	117.457	78.65	130.55	90.83	100.01
BGIOSGA004611-TA	BGIOSGA004611	107.04	109.86	99.94	105.613	104.53	81.06	85.07	90.22		25.92	13.95	12.64	17.5033	15.5	14.73	21.64	17.29	22.52	32.25	42.14	32.3033	23.1	24.71	24.03	23.9467	Aptella 2-like transcription factor
BGIOSGA004618-TA	BGIOSGA004618	40.25	34.32	50.74	41.77	40.27	39.24	39.47	39.66		60.46	54.77	46.64	53.9567	48.65	36.02	63.04	49.2367	41.69	47.52	62.32	50.51	72.3	76.86	77.77	75.6433
BGIOSGA004630-TA	BGIOSGA004630	16.36	11.11	12.91	13.46	9.37	4.28	13.46	9.03667		7.66	4.79	14.71	9.05333	5.77	10.62	8.74	8.37667	2.36	2.37	12.08	5.60333	7.05	9.28	2.65	6.32667
BGIOSGA004631-TA	BGIOSGA004631	17.53	25.69	27.44	23.5533	23.36	22.26	28.13	24.5833		83.05	22.48	12.56	39.3633	13.55	44.02	27.28	28.2833	83.76	149.23	90.19	107.727	99.4	198.24	165.26	154.3
BGIOSGA004633-TA	BGIOSGA004633	317.59	282.82	306.15	302.187	455.22	415.02	443.25	437.83		2126.7	806.1	711.9	1214.9	552.47	752.4	807.86	704.243	3126.2	3518.6	1442.64	2695.81	1896.63	1928.62	1988.98	1938.08	Cysteine proteinase inhibitor
BGIOSGA004640-TA	BGIOSGA004640	4.25	2.95	2.6	3.26667	2.73	2.82	3.79	3.11333		3.33	2.83	2.92	3.02667	2.79	3.12	3.18	3.03	2.78	1.5	4	2.76	6.33	2.97	4.73	4.67667
BGIOSGA004642-TA	BGIOSGA004642	1.69	2.02	1.34	1.68333	1.47	1.72	1.24	1.47667		24.42	12.97	8.72	15.37	5.53	20.6	12.76	12.9633	29.03	65.9	44.7	46.5433	35.21	76.23	73.41	61.6167	Glycosyltransferase
BGIOSGA004650-TA	BGIOSGA004650	18.7	20.81	19.74	19.75	18.89	24.85	19.63	21.1233		35.08	30.86	26.78	30.9067	33.28	25.21	32.53	30.34	17.19	12.61	38.9	22.9	41.05	38.18	49.27	42.8333
BGIOSGA004654-TA	BGIOSGA004654	281.63	230.29	269.61	260.51	267	249.69	244.8	253.83		262.38	277.44	238.86	259.56	220.99	174.8	236.14	210.643	209.98	172.57	266.81	216.453	272.36	298.9	292.52	287.927	Leucine-rich repeat protein 1
BGIOSGA004661-TA	BGIOSGA004661	73.89	86.77	63.42	74.6933	94.92	82.72	106.22	94.62		111.01	122.96	124.83	119.6	124.24	95.65	135.73	118.54	84.75	19.62	252.64	119.003	179.03	93.54	132.97	135.18	Calmodulin-like protein 1
BGIOSGA004672-TA	BGIOSGA004672	8.73	5.03	6.96	6.90667	5.04	5.44	8.45	6.31		4.79	3.66	4.67	4.37333	3.82	3.12	5.49	4.14333	6.36	3.17	4.66	4.73	4.96	6.43	6.74	6.04333
BGIOSGA004678-TA	BGIOSGA004678	47.36	51.32	42.43	47.0367	53.4	29.85	64.63	49.2933		48.58	58.99	60.11	55.8933	35.46	56.49	52.82	48.2567	33.64	67.06	82.08	60.9267	78.14	71.94	54.58	68.22
BGIOSGA004680-TA	BGIOSGA004680	35.92	30.99	37.47	34.7933	30.32	42.77	31.73	34.94		42.08	47.02	40.21	43.1033	42.15	23.98	35.25	33.7933	14.35	7.09	30.95	17.4633	27.33	21.36	29.03	25.9067
BGIOSGA004691-TA	BGIOSGA004691	47.52	35.1	67.54	50.0533	60.05	75.46	77.11	70.8733		130.89	117.46	123.4	123.917	116.15	58.6	137.47	104.073	88.68	58.81	174.17	107.22	183.04	156.52	196.6	178.72
BGIOSGA004694-TA	BGIOSGA004694	5.23	5.63	3.86	4.90667	5	7.45	7.51	6.65333		10.78	8.65	11.19	10.2067	9.17	7.66	12.01	9.61333	2.17	1.73	10.42	4.77333	16.38	9.89	13.02	13.0967
BGIOSGA004696-TA	BGIOSGA004696	8.05	11.58	9.9	9.84333	10.36	7.81	8.51	8.89333		13.69	17.84	13.41	14.98	11.91	12.5	8.8	11.07	24.24	13.22	13.04	16.8333	14.48	16	16.39	15.6233
BGIOSGA004698-TA	BGIOSGA004698	262.16	248.14	256.95	255.75	258.84	204.85	226.71	230.133		188.36	217.89	189.38	198.543	207.53	264.23	204.07	225.277	126.48	123.34	227.42	159.08	300.19	233.85	170.83	234.957
BGIOSGA004705-TA	BGIOSGA004705	79.08	33.69	76.13	62.9667	31.77	14.83	41.11	29.2367		1.76	3.87	5.62	3.75	10.35	1.3	2.74	4.79667	29.61	12.97	6.03	16.2033	2.41	2.15	2.06	2.20667
BGIOSGA004709-TA	BGIOSGA004709	111.11	129.74	103.16	114.67	78.48	75.48	131.04	95		172.6	122.26	141.14	145.333	104.09	173.53	155.92	144.513	153.48	237.18	226.03	205.563	269.29	273.13	260.3	267.573	40S ribosomal protein S26
BGIOSGA004711-TA	BGIOSGA004711	217.29	419.02	175.79	270.7	954.52	806.14	354.88	705.18		68.59	112.05	124.46	101.7	85.4	133.32	211.83	143.517	45.63	3.11	58.75	35.83	39.42	24.33	10.98	24.91
BGIOSGA004716-TA	BGIOSGA004716	13.71	10.51	9.97	11.3967	8.02	6.92	8.92	7.95333		18.31	13.98	15.05	15.78	11.33	14.28	14.43	13.3467	13.17	33.1	19.86	22.0433	31.18	35.45	25.94	30.8567
BGIOSGA004720-TA	BGIOSGA004720	3.88	2.44	3.45	3.25667	4.17	4.09	3.77	4.01		6.87	5.93	4.65	5.81667	4.59	5.79	7.82	6.06667	10.08	6.79	4.72	7.19667	9.94	7.02	7.12	8.02667
BGIOSGA004722-TA	BGIOSGA004722	4.42	2.12	4.03	3.52333	14.75	7.39	3.99	8.71		27.95	17.56	12.17	19.2267	12.7	10.56	23.28	15.5133	124.54	84.21	13.45	74.0667	19.81	23.67	16.44	19.9733	WRKY transcription factor WRKY24
BGIOSGA004725-TA	BGIOSGA004725	26.71	20.56	28.6	25.29	32.54	34.32	26.53	31.13		18	22.91	19.62	20.1767	25.86	13.16	24.12	21.0467	8.7	1.27	17.39	9.12	20.73	18	19.99	19.5733
BGIOSGA004728-TA	BGIOSGA004728	33.96	50.03	40.19	41.3933	36.56	24.02	37.55	32.71		48.44	53.03	43.61	48.36	45.29	51.8	42.92	46.67	48.97	34.39	79.06	54.14	70.6	69.33	59.79	66.5733
BGIOSGA004735-TA	BGIOSGA004735	15.68	7.23	9.28	10.73	13.5	5.87	9.17	9.51333		13.52	9.32	8.69	10.51	9.99	12.16	14.38	12.1767	42.31	55.18	22.6	40.03	21.62	44.44	29.63	31.8967
BGIOSGA004737-TA	BGIOSGA004737	47	46.19	55.34	49.51	58.52	43.92	48.11	50.1833		50.09	44.43	52.32	48.9467	39.17	41.87	47.07	42.7033	45.92	33.7	50.72	43.4467	53.24	42.92	46.9	47.6867
BGIOSGA004740-TA	BGIOSGA004740	7.66	5.03	8.21	6.96667	6.01	5	5.56	5.52333		3.47	1.58	1.99	2.34667	3.68	1.19	2.79	2.55333	2.74	1.36	4.41	2.83667	4.4	2.58	3.64	3.54
BGIOSGA004745-TA	BGIOSGA004745	51.64	36.2	51.6	46.48	50.14	46.53	43.05	46.5733		40.24	35.82	34.47	36.8433	30.23	32.72	42.09	35.0133	47.93	91.02	86.21	75.0533	64.51	100.03	86.5	83.68
BGIOSGA004746-TA	BGIOSGA004746	12.43	12.04	13.18	12.55	13.02	9.96	10.92	11.3		10.55	9.08	10.01	9.88	5.45	10.93	5.58	7.32	17.23	17.23	20.66	18.3733	15.54	30.51	16.73	20.9267
BGIOSGA004753-TA	BGIOSGA004753	80.75	72.24	55.16	69.3833	71.52	65.01	62.96	66.4967		85.28	70.5	101.33	85.7033	72.48	81.05	71.34	74.9567	37.24	26.99	55.3	39.8433	82.89	59.8	38.19	60.2933	Histone H4
BGIOSGA004755-TA	BGIOSGA004755	5.62	3.94	5.67	5.07667	4.78	6.95	5.45	5.72667		5.54	6.21	7.26	6.33667	6.69	1.9	4.38	4.32333	2.46	1.1	2.99	2.18333	2.76	3.51	4.26	3.51
BGIOSGA004761-TA	BGIOSGA004761	5.89	7.86	13.25	9	15.9	5.71	10.68	10.7633		9.14	11.43	7.68	9.41667	8.43	14.91	9.19	10.8433	40.03	85.2	9.27	44.8333	3.48	30.2	7.8	13.8267
BGIOSGA004765-TA	BGIOSGA004765	12.47	7.07	11.02	10.1867	6.82	21.73	10.8	13.1167		12.43	6.34	10.08	9.61667	11.51	3.19	13.98	9.56	5.93	8.9	8.44	7.75667	5.49	10.25	7.66	7.8
BGIOSGA004769-TA	BGIOSGA004769	21.41	23.99	20.43	21.9433	12.03	14.94	26.91	17.96		30.73	30.38	33.45	31.52	18.56	25.78	29.71	24.6833	10.57	45.4	47.96	34.6433	54.03	46.67	57.9	52.8667
BGIOSGA004772-TA	BGIOSGA004772	16.37	13.33	17.39	15.6967	11.57	14.43	12.53	12.8433		26.21	19.07	15.53	20.27	9.03	28.24	25.49	20.92	6.13	10.57	22.47	13.0567	38.87	31.57	41.37	37.27
BGIOSGA004775-TA	BGIOSGA004775	14.08	22.27	25.39	20.58	25.84	28.09	29.6	27.8433		62.88	44.3	32.6	46.5933	22.87	11.99	57.46	30.7733	39.35	48.91	63.45	50.57	56.28	61.17	33.13	50.1933
BGIOSGA004784-TA	BGIOSGA004784	4.26	3.51	2.54	3.43667	3.39	2.99	1.18	2.52		8.78	7.15	8.02	7.98333	6.74	13.24	10.39	10.1233	25.63	31.06	10.37	22.3533	4.73	19.64	29.09	17.82	Peptidylprolyl isomerase
BGIOSGA004789-TA	BGIOSGA004789	178.36	148.38	123.96	150.233	132.78	140.61	105.91	126.433		28.47	47.98	51.67	42.7067	59.13	66.7	45.93	57.2533	80.62	99.85	96.69	92.3867	38.62	74.34	48.9	53.9533
BGIOSGA004791-TA	BGIOSGA004791	14.55	13.55	11.22	13.1067	9.13	14.19	14.62	12.6467		6.68	5.72	6.37	6.25667	5.24	4.37	7.37	5.66	4.57	3.62	6.89	5.02667	6	5.02	7.41	6.14333
BGIOSGA004799-TA	BGIOSGA004799	15.5	20.89	23.03	19.8067	70.16	70.48	43.69	61.4433		16.99	16.92	11.38	15.0967	19.04	7.41	37.93	21.46	14.99	18.31	25.75	19.6833	34.45	16.43	7.07	19.3167	Aldo-keto reductase
BGIOSGA004802-TA	BGIOSGA004802	10.48	5.88	8.44	8.26667	5.57	4.47	12.46	7.5		28.7	24.38	13.06	22.0467	26.92	5.45	17.6	16.6567	46.22	26.62	16.73	29.8567	28.16	38.08	35.13	33.79	Hypothetcal protein
BGIOSGA004805-TA	BGIOSGA004805	12.16	7.07	11.44	10.2233	12.64	8.51	8.84	9.99667		17.08	10.06	9.84	12.3267	10	7.95	14.1	10.6833	35.88	16.61	11.26	21.25	19.8	19.95	24.26	21.3367	Phosphatidylinositol:ceramide inositolphosphotransferase
BGIOSGA004810-TA	BGIOSGA004810	5.92	4.9	8.38	6.4	30.07	23.76	8.99	20.94		25.02	44.44	86.82	52.0933	50.17	33.43	45.74	43.1133	53.32	73.73	96.94	74.6633	83.6	51.86	80.46	71.9733
BGIOSGA004812-TA	BGIOSGA004812	77.56	80.06	61.58	73.0667	152.03	111.72	73.36	112.37		40.37	25.38	35.9	33.8833	14.47	26.26	40.85	27.1933	481.74	667.68	93.22	414.213	34.31	247.37	53.13	111.603
BGIOSGA004817-TA	BGIOSGA004817	64.02	57.93	72.73	64.8933	48.93	56.49	54.17	53.1967		54.72	61.04	52.94	56.2333	60.83	30.33	57.44	49.5333	17.86	5.59	47.73	23.7267	50.22	43.19	48.67	47.36	Coronatine-insensitive protein homolog 1a
BGIOSGA004819-TA	BGIOSGA004819	54.45	42.94	48.37	48.5867	60.7	57.15	42.59	53.48		69.17	57.37	62.6	63.0467	62.11	53.8	61.19	59.0333	34.39	37.6	48.57	40.1867	73.9	56.11	56.26	62.09
BGIOSGA004820-TA	BGIOSGA004820	6.43	2.26	6.89	5.19333	13.59	13.34	5.23	10.72		10.52	12.04	6.23	9.59667	8.55	4.39	5.16	6.03333	3.43	5.01	11.07	6.50333	18.44	14.14	11.81	14.7967
BGIOSGA004823-TA	BGIOSGA004823	93.54	96.79	72.94	87.7567	55.06	24.12	76.36	51.8467		21.82	25.48	28.19	25.1633	24.01	25.87	25.07	24.9833	11.32	1.24	29.75	14.1033	36.72	19.12	17.96	24.6
BGIOSGA004834-TA	BGIOSGA004834	6.04	5.03	6.03	5.7	6.79	5.57	4.73	5.69667		6.04	8.96	5.54	6.84667	7.13	4.65	7.49	6.42333	1.88	1.47	8.92	4.09	8.43	6.98	8.39	7.93333
BGIOSGA004835-TA	BGIOSGA004835	26.3	15.7	13.86	18.62	18.63	14.49	16.42	16.5133		9.81	15.52	19.18	14.8367	24.12	21.57	16.38	20.69	24.43	8.02	17.95	16.8	20.13	14.28	15.17	16.5267	Sialyltransferase-like protein 1
BGIOSGA004841-TA	BGIOSGA004841	25.01	18.17	28.18	23.7867	37.58	25.16	23.72	28.82		26.15	8.98	8.89	14.6733	11.91	12.38	10.64	11.6433	41.16	12.99	54.28	36.1433	38.9	35	13.08	28.9933
BGIOSGA004842-TA	BGIOSGA004842	23.68	17.5	15.17	18.7833	47.66	17.14	31.33	32.0433		89.25	40.75	63.83	64.61	21.61	76.84	47.55	48.6667	112.55	52.26	171.39	112.067	74.69	130.49	78.35	94.51	Ferredoxin
BGIOSGA004851-TA	BGIOSGA004851	56.68	40.95	44.4	47.3433	45.43	59.01	43.55	49.33		75.45	92.48	70.35	79.4267	117.37	70.71	90.4	92.8267	305.28	161.79	143.16	203.41	79.09	207.1	140.49	142.227
BGIOSGA004852-TA	BGIOSGA004852	11.14	6.55	8.83	8.84	14.04	8.27	9.55	10.62		15.72	5.96	3.02	8.23333	5.97	11.14	7.77	8.29333	93.05	132	20.69	81.9133	12.41	52.27	24.18	29.62	MYB transcription factor
BGIOSGA004857-TA	BGIOSGA004857	8.19	10.13	7.55	8.62333	7.75	8.17	7.95	7.95667		7.63	7.88	6.73	7.41333	6.02	2.59	8.79	5.8	25.62	9.81	10.06	15.1633	5.28	14.62	10.26	10.0533
BGIOSGA004863-TA	BGIOSGA004863	6.44	1.03	6.55	4.67333	1.97	3.67	4.19	3.27667		7.34	9.84	5.57	7.58333	5.23	5.38	10.47	7.02667	22.48	15.36	3.49	13.7767	23.48	8.74	3.85	12.0233
BGIOSGA004867-TA	BGIOSGA004867	21.13	18.63	13.09	17.6167	20.1	8.72	14.48	14.4333		11.75	9.5	10.39	10.5467	7.22	15.28	7.84	10.1133	11.24	9.64	11.09	10.6567	13.09	16.51	18.44	16.0133	Tubby-like F-box protein
BGIOSGA004872-TA	BGIOSGA004872	23.1	20.84	20.82	21.5867	20.63	14.77	22.74	19.38		21.73	15.56	17.33	18.2067	14.08	17.98	18.61	16.89	22.58	24.34	25.92	24.28	31.81	31.11	19.15	27.3567	Protein YIPF
BGIOSGA004873-TA	BGIOSGA004873	19.65	24.52	16.77	20.3133	18.03	13.44	13.87	15.1133		19.59	22.53	23.4	21.84	15.72	31.12	19.11	21.9833	30.57	44.38	34.48	36.4767	32.83	28.55	19.86	27.08
BGIOSGA004878-TA	BGIOSGA004878	27.41	31.28	32.06	30.25	24.71	27.03	26.15	25.9633		68.53	55.44	53.51	59.16	36.75	51.58	53.4	47.2433	20.09	14.68	45.37	26.7133	70.01	47.52	59.25	58.9267	Magnesium transporter MRS2-E
BGIOSGA004880-TA	BGIOSGA004880	27.17	27.3	26.34	26.9367	25.77	28.65	25.99	26.8033		20.17	20.47	14.92	18.52	15.27	17.36	24.41	19.0133	10.18	8.65	14.04	10.9567	15.67	19.7	16.03	17.1333
BGIOSGA004882-TA	BGIOSGA004882	107.27	85.74	94.23	95.7467	84.44	80.31	80.45	81.7333		41.36	56.1	53.77	50.41	71.63	50.27	59.12	60.34	27.76	24.19	51.26	34.4033	51.99	50.19	46.24	49.4733
BGIOSGA004884-TA	BGIOSGA004884	6.99	4.68	3.84	5.17	3.85	4.47	4.12	4.14667		2.88	2.79	2.88	2.85	2.89	2.72	3.03	2.88	3.84	3.46	4.01	3.77	3.84	4.98	2.97	3.93	Ammonium transporter
BGIOSGA004887-TA	BGIOSGA004887	13.26	10.68	15.04	12.9933	9.4	9.28	13.51	10.73		14.35	10.01	8.59	10.9833	9.54	9.94	10.93	10.1367	4.38	7.14	9.72	7.08	10.19	10.55	7.25	9.33
BGIOSGA004888-TA	BGIOSGA004888	398.14	424.09	363.59	395.273	341.18	478.46	377.36	399		399.83	527.1	427.72	451.55	535.91	498.99	504.67	513.19	72.58	47.52	340.66	153.587	376.92	197.82	219.61	264.783
BGIOSGA004889-TA	BGIOSGA004889	25.85	24.86	30.95	27.22	31.03	24.52	32.35	29.3		55.94	38.64	44.94	46.5067	31.62	27.17	43.73	34.1733	56.96	100.86	57.45	71.7567	64.55	109.09	62.19	78.61
BGIOSGA004890-TA	BGIOSGA004890	24.91	16.25	16.09	19.0833	15.45	17.95	16.33	16.5767		71.35	28.56	14.03	37.98	26.07	26.94	39.03	30.68	4.44	3.77	29.71	12.64	81.37	40.33	18.53	46.7433
BGIOSGA004901-TA	BGIOSGA004901	34.26	31.57	31.63	32.4867	26.92	31.75	31.41	30.0267		40.41	42.25	38.41	40.3567	32.57	29.77	36.74	33.0267	28.33	18.09	33.75	26.7233	37.75	42.18	43.46	41.13	Probable magnesium transporter
BGIOSGA004902-TA	BGIOSGA004902	20.93	9.64	15.3	15.29	31.59	20.06	18.02	23.2233		15.75	10.92	10.5	12.39	12.92	19.49	14.85	15.7533	15.34	52.42	12.91	26.89	15.66	16.91	10.11	14.2267
BGIOSGA004903-TA	BGIOSGA004903	6.99	5.29	6.31	6.19667	6.78	7.91	7.3	7.33		27.45	16.31	14.09	19.2833	13.74	15.17	18.56	15.8233	17.66	21.12	29.37	22.7167	35.56	54.25	57.19	49
BGIOSGA004904-TA	BGIOSGA004904	47.76	37.94	39.12	41.6067	37.2	37.56	44.02	39.5933		48.78	45.52	42.21	45.5033	38.52	29.36	52.91	40.2633	24.29	22.68	29.79	25.5867	36.56	43.58	31.75	37.2967
BGIOSGA004928-TA	BGIOSGA004928	15.67	11.63	13.41	13.57	10.33	9.3	12.41	10.68		14.83	12.58	13.68	13.6967	12.51	12.86	14.42	13.2633	13.47	8.95	9.08	10.5	10.38	16.6	11.23	12.7367	Probable magnesium transporter
BGIOSGA004931-TA	BGIOSGA004931	10.21	11.66	12.1	11.3233	10.69	10.2	8.69	9.86		11.33	11.44	13.65	12.14	13.76	7.66	11.38	10.9333	2.87	2.29	10.1	5.08667	6.85	7.66	12.8	9.10333
BGIOSGA004936-TA	BGIOSGA004936	14.61	17.09	13.87	15.19	5.48	5.87	12.22	7.85667		3.24	2.18	3.19	2.87	1.38	5.76	1.16	2.76667	3.09	1.55	20.91	8.51667	2.86	1.59	5.88	3.44333
BGIOSGA004942-TA	BGIOSGA004942	46.47	47.99	44.17	46.21	47.88	43.32	47.4	46.2		47.53	53.65	45.57	48.9167	48.21	41.61	49.92	46.58	16.24	7.26	37.07	20.19	55.58	40.62	25.98	40.7267
BGIOSGA004947-TA	BGIOSGA004947	7.17	12.26	11.56	10.33	12.85	11.06	15.93	13.28		25.38	10.69	10.19	15.42	8.97	15	16.86	13.61	20.42	48.44	32.69	33.85	22.32	62.77	34.61	39.9
BGIOSGA004951-TA	BGIOSGA004951	8.07	10.1	7.34	8.50333	9.5	9.03	8.86	9.13		10.54	13.14	12.77	12.15	8.07	12.29	8.73	9.69667	7.36	2.95	11.03	7.11333	10.91	9.11	8.7	9.57333
BGIOSGA004952-TA	BGIOSGA004952	6.1	4.64	7.76	6.16667	4.86	3.65	6.75	5.08667		7.41	11.48	9.39	9.42667	6.81	6.21	6.95	6.65667	3.47	1.73	4.43	3.21	5.45	3.24	4.18	4.29	MLO-like protein
BGIOSGA004954-TA	BGIOSGA004954	25.7	22.89	24.83	24.4733	26.98	28.35	31.44	28.9233		38.26	35.68	31.47	35.1367	29.48	24.92	35.19	29.8633	29.97	30.56	40.5	33.6767	38.27	43.17	43.89	41.7767	Signal recognition particle subunit SRP72
BGIOSGA004970-TA	BGIOSGA004970	69.65	76.25	79.35	75.0833	73.09	71.42	73.79	72.7667		90.73	105.84	108.68	101.75	89.5	88.82	84.47	87.5967	67.76	75.8	117.56	87.04	162.27	123.75	113.62	133.213
BGIOSGA004973-TA	BGIOSGA004973	7.56	4.83	6.02	6.13667	4.47	3.55	5.4	4.47333		5.28	5.93	4.74	5.31667	5.34	6.23	4.89	5.48667	3.21	3.2	8.18	4.86333	7.29	5.21	7.91	6.80333
BGIOSGA004977-TA	BGIOSGA004977	210.62	261.3	245.21	239.043	177.77	160.26	291.98	210.003		369.34	329.62	348.31	349.09	240.24	271.51	329.29	280.347	298.88	297.63	573.68	390.063	584.31	414.33	501.24	499.96
BGIOSGA004978-TA	BGIOSGA004978	18.68	23.11	21.01	20.9333	18.82	19.73	28.74	22.43		45.07	40.42	45.18	43.5567	39.25	22.34	44.96	35.5167	19.04	31.05	71.7	40.5967	57.12	53.53	64.03	58.2267	60S ribosomal protein L5-1
BGIOSGA004981-TA	BGIOSGA004981	17.11	16.33	17.25	16.8967	15.9	14.52	19.14	16.52		19.61	19.63	18.25	19.1633	20.29	10.86	20.93	17.36	8	4.42	19.62	10.68	23.08	18.84	22.32	21.4133
BGIOSGA004982-TA	BGIOSGA004982	18.55	23.36	19.87	20.5933	17.03	18.63	16.93	17.53		14.9	17.73	15.87	16.1667	21.95	12.9	28.86	21.2367	2.06	2.61	13.19	5.95333	14.43	9.34	11.38	11.7167
BGIOSGA004986-TA	BGIOSGA004986	84.84	103.6	82.16	90.2	71.79	89.86	89.03	83.56		155.53	165.77	138.18	153.16	162.17	162.19	125.49	149.95	7.18	1.8	132.88	47.2867	115.86	85.59	51.72	84.39
BGIOSGA004992-TA	BGIOSGA004992	69.2	58.51	58.51	62.0733	60.16	43.67	53.18	52.3367		87.62	91.93	76.16	85.2367	98.66	125.29	88.72	104.223	37.67	31.16	72.62	47.15	118.4	93.83	52.15	88.1267
BGIOSGA005008-TA	BGIOSGA005008	90.59	81.48	91.9	87.99	75.03	94.93	83.63	84.53		70.52	78.76	58.33	69.2033	86.81	71.56	78.49	78.9533	38.8	56.47	114.95	70.0733	128.9	93.07	93.72	105.23
BGIOSGA005014-TA	BGIOSGA005014	17.26	12.28	15.29	14.9433	12.51	4.81	8.75	8.69		22.74	13.97	25.24	20.65	19.26	25.23	17.91	20.8	38.99	70.46	21.83	43.76	23.72	47.15	17.95	29.6067
BGIOSGA005028-TA	BGIOSGA005028	25.76	26.58	28.86	27.0667	25.08	27.3	29.51	27.2967		21.99	28.91	26.59	25.83	29.21	17.54	26.36	24.37	12.58	4.26	22.03	12.9567	20.49	17.38	24.99	20.9533
BGIOSGA005033-TA	BGIOSGA005033	369.5	468.29	379.62	405.803	443.18	420.77	391.62	418.523		247.2	290.24	298.26	278.567	230.78	388.33	304.04	307.717	180.6	68.2	264.63	171.143	241.2	266.5	130.44	212.713
BGIOSGA005041-TA	BGIOSGA005041	18.08	11.74	12.8	14.2067	11.51	16.97	12.55	13.6767		15.4	18.77	17.09	17.0867	14.24	8.88	17.58	13.5667	10.62	3.73	14.58	9.64333	13.48	13.6	16.64	14.5733
BGIOSGA005044-TA	BGIOSGA005044	114.01	81.45	135.58	110.347	84.01	76.07	137.44	99.1733		123.57	148.09	155.35	142.337	194.89	106.07	146.34	149.1	107.83	121.84	173.05	134.24	230.14	165.77	164.42	186.777
BGIOSGA005057-TA	BGIOSGA005057	11.39	9.2	8.97	9.85333	15.9	9.8	9.02	11.5733		2.93	2.91	3.63	3.15667	4.23	2.58	4.58	3.79667	14.35	5.55	4.36	8.08667	1.75	5.82	5.02	4.19667
BGIOSGA005061-TA	BGIOSGA005061	131.3	105.66	78.35	105.103	61.63	71.62	78.57	70.6067		72.74	82.86	90.58	82.06	87.3	117.25	77.99	94.18	37.54	39.48	87.13	54.7167	67.54	67.67	51.66	62.29
BGIOSGA005063-TA	BGIOSGA005063	157.25	171.73	172.06	167.013	180.45	144.63	147.94	157.673		234.21	268.26	248.42	250.297	206.06	199.02	217	207.36	57.58	58.61	256.81	124.333	261.67	263.03	208.89	244.53
BGIOSGA005068-TA	BGIOSGA005068	3.17	2.03	2.71	2.63667	1.55	2.3	1.46	1.77		45.37	10.8	5.87	20.68	4.32	22.48	16.79	14.53	318.18	578.96	57.92	318.353	53.09	296.68	190.13	179.967
BGIOSGA005073-TA	BGIOSGA005073	59.42	65.87	59.72	61.67	65.58	59.81	78.15	67.8467		85.41	86.67	81.49	84.5233	79.88	73.25	71.36	74.83	74.5	42.68	101.58	72.92	107.61	81.9	102.88	97.4633	Probable mitochondrial import receptor subunit TOM20
BGIOSGA005074-TA	BGIOSGA005074	11.11	10.49	11.39	10.9967	10.57	12.31	9.52	10.8		9.66	10.41	13.33	11.1333	9.03	9.3	10.99	9.77333	15.11	7.19	14.84	12.38	10.14	15.08	11.66	12.2933
BGIOSGA005075-TA	BGIOSGA005075	81.19	44.05	46.39	57.21	51.45	38.95	53.3	47.9		6.64	14.17	13.22	11.3433	17.1	6.44	10.42	11.32	3.88	1.14	8.88	4.63333	8.07	5.13	6.98	6.72667
BGIOSGA005078-TA	BGIOSGA005078	11.56	7.07	6.21	8.28	7.36	8.07	6.7	7.37667		35.2	18.25	22.71	25.3867	17.84	31.1	12.69	20.5433	3.85	26.07	22.51	17.4767	25.62	21.79	12.07	19.8267
BGIOSGA005080-TA	BGIOSGA005080	17.1	20.11	12.6	16.6033	8.3	9.03	8.64	8.65667		12.35	6.54	12.65	10.5133	16.45	15.97	16.83	16.4167	8.39	5.19	16.76	10.1133	21.68	20.66	20.3	20.88
BGIOSGA005083-TA	BGIOSGA005083	209.32	327.02	305.89	280.743	311.11	325.72	334.21	323.68		115.3	142.09	137.31	131.567	139.67	148.57	145.01	144.417	47.67	18.64	180.48	82.2633	78.44	59.95	50.15	62.8467
BGIOSGA005084-TA	BGIOSGA005084	34.15	27.49	30.87	30.8367	8	5.43	13.43	8.95333		7.52	2.64	6.63	5.59667	3.38	2.99	5.32	3.89667	29.76	22.08	33.85	28.5633	7.16	7.14	22.36	12.22
BGIOSGA005087-TA	BGIOSGA005087	22.4	25.32	28.8	25.5067	27.83	36.6	26.4	30.2767		37.88	35.06	34.4	35.78	38.39	18.76	37.89	31.68	5.33	3.05	19.13	9.17	18.95	25.2	35.53	26.56
BGIOSGA005089-TA	BGIOSGA005089	45.14	37.34	39.89	40.79	32.96	35.55	38.41	35.64		47.96	56.13	51.12	51.7367	61.74	33.4	51.24	48.7933	65.96	56.21	53.69	58.62	42	76.94	67.64	62.1933
BGIOSGA005090-TA	BGIOSGA005090	12.58	7.04	8.3	9.30667	10.38	8.82	6.98	8.72667		15.11	18.71	23.2	19.0067	16.15	14.51	13.49	14.7167	8.49	6.05	8.77	7.77	14.33	7.99	6.23	9.51667
BGIOSGA005102-TA	BGIOSGA005102	6.7	6.58	8.29	7.19	6.84	7.68	9.59	8.03667		11.48	12.89	12.42	12.2633	14.1	6.42	9.3	9.94	4.23	1.98	7.94	4.71667	10.46	6.67	12.68	9.93667
BGIOSGA005105-TA	BGIOSGA005105	300.18	168.91	223.24	230.777	215.07	139.34	187.11	180.507		156.08	153.2	126.33	145.203	140.65	166.64	161.72	156.337	180.86	219.63	140.77	180.42	165.43	223.31	169.9	186.213
BGIOSGA005109-TA	BGIOSGA005109	11.83	11.67	6.66	10.0533	10.55	5.39	8.98	8.30667		45.69	21.71	25.48	30.96	20.3	79.34	29.71	43.1167	34.56	123.01	37.5	65.0233	60.69	102.36	46.38	69.81
BGIOSGA005120-TA	BGIOSGA005120	38.81	33.89	49.78	40.8267	32.81	23.67	41.45	32.6433		17.02	12.08	7.46	12.1867	7.45	12.32	10.02	9.93	57.83	73.87	17.11	49.6033	13.83	37.91	21.46	24.4
BGIOSGA005121-TA	BGIOSGA005121	5.79	6.15	5.79	5.91	5.6	4.81	6.1	5.50333		10.44	8.72	9.43	9.53	7.03	5.81	8.84	7.22667	2	2.19	12.6	5.59667	14.78	9.09	12.18	12.0167
BGIOSGA005125-TA	BGIOSGA005125	23.44	19.47	24.85	22.5867	30.32	33.79	23.94	29.35		16.86	22.12	18.38	19.12	20.05	6.13	20.22	15.4667	5.22	1.01	17.78	8.00333	16.52	10.71	19.12	15.45
BGIOSGA005132-TA	BGIOSGA005132	118.04	184.81	143.88	148.91	183.7	179.29	156.06	173.017		34.86	56.01	58.94	49.9367	46.56	45.54	52.54	48.2133	3.7	2.31	44.34	16.7833	18.82	16.47	4.51	13.2667	Photosystem II reaction center Psb28 protein
BGIOSGA005142-TA	BGIOSGA005142	36.35	44.48	36.68	39.17	113.72	60.21	60.06	77.9967		224.83	450.07	826.72	500.54	200.98	217.32	224.18	214.16	3414.76	6439.36	6696.12	5516.75	1534.96	1337.47	527.95	1133.46
BGIOSGA005144-TA	BGIOSGA005144	20.4	19.65	22.78	20.9433	23.91	23.42	26.24	24.5233		26.26	31.13	30.77	29.3867	28.43	20.38	27.85	25.5533	17.32	12.13	39.22	22.89	43.36	34.5	37.52	38.46
BGIOSGA005146-TA	BGIOSGA005146	31.84	17.63	18.88	22.7833	20.64	9.33	19.27	16.4133		7.44	4.9	12.75	8.36333	8.56	10.02	8.62	9.06667	5.13	1.1	7.73	4.65333	13.37	5.39	4.16	7.64
BGIOSGA005161-TA	BGIOSGA005161	43.81	37.36	26.78	35.9833	21.58	11.18	38.62	23.7933		15.73	14.65	14.12	14.8333	16.79	27.49	17.54	20.6067	22.54	41.14	20.56	28.08	21.11	38.45	25.16	28.24
BGIOSGA005164-TA	BGIOSGA005164	144.63	50.96	106.96	100.85	83.12	26.94	85.03	65.03		56.86	42.18	52.61	50.55	52.64	59.61	47.01	53.0867	73.99	105.29	64.36	81.2133	88.95	74.2	30.54	64.5633
BGIOSGA005166-TA	BGIOSGA005166	23.86	23.06	16.89	21.27	38.28	20.61	23.71	27.5333		16.47	16.96	12.81	15.4133	15.57	17.2	12.39	15.0533	374.12	846.08	159.71	459.97	14.67	306.39	61.94	127.667
BGIOSGA005176-TA	BGIOSGA005176	10.58	9.04	14.52	11.38	10.25	15.68	14.12	13.35		30.37	24.46	28.42	27.75	25.58	17.57	27.34	23.4967	11.53	6.82	33.02	17.1233	40.04	21.4	34.88	32.1067
BGIOSGA005182-TA	BGIOSGA005182	33.46	50.9	41.24	41.8667	47.44	46.1	45.61	46.3833		35.02	46.4	36.5	39.3067	37.24	26.28	37.11	33.5433	20.63	42.04	34.22	32.2967	32.96	33.15	34.89	33.6667	Two-component response regulator ORR4
BGIOSGA005186-TA	BGIOSGA005186	10.07	5.63	5.71	7.13667	5.52	4.69	7.07	5.76		5.54	9.04	5.41	6.66333	7.94	7.34	5.07	6.78333	2.88	4.49	3.44	3.60333	7.64	4.45	6.95	6.34667
BGIOSGA005188-TA	BGIOSGA005188	17.1	9.96	13.85	13.6367	11.69	11.09	11.21	11.33		13.59	15.59	12.82	14	13	10.41	12.12	11.8433	9.61	6.61	10.63	8.95	15.19	8.96	11.55	11.9
BGIOSGA005190-TA	BGIOSGA005190	18.55	21.67	19.17	19.7967	26.09	17.18	18.12	20.4633		5.09	5.24	4.34	4.89	5.04	8.35	4.93	6.10667	237.11	399.1	63.45	233.22	8.43	179.77	39.62	75.94
BGIOSGA005191-TA	BGIOSGA005191	6.88	2.89	5.25	5.00667	2.47	5.9	4.79	4.38667		6.36	7.13	4.49	5.99333	6.11	4.61	6.33	5.68333	16.27	16.12	7.6	13.33	3.85	16.04	6.6	8.83
BGIOSGA005212-TA	BGIOSGA005212	41.69	32.04	43.67	39.1333	44.39	44.01	43.8	44.0667		52.53	55.17	50.16	52.62	54.98	42.44	48.26	48.56	53.9	54.91	49.59	52.8	55.06	65.71	60.95	60.5733
BGIOSGA005216-TA	BGIOSGA005216	35.6	37.69	25.06	32.7833	31.58	28.33	31.43	30.4467		22.77	23.26	17.63	21.22	19.27	25.27	26.34	23.6267	59.33	77.41	29.15	55.2967	37.1	53.12	36.85	42.3567
BGIOSGA005221-TA	BGIOSGA005221	20.16	14.11	7.4	13.89	22.46	8.81	7.87	13.0467		20.87	19.31	28.03	22.7367	18.53	23.79	17.22	19.8467	31.21	52.45	24.66	36.1067	34.16	45.64	22.07	33.9567
BGIOSGA005226-TA	BGIOSGA005226	7.73	5.66	6.29	6.56	2.64	9.45	7.03	6.37333		4.77	6.69	6.43	5.96333	6.62	5.04	8.14	6.6	6.73	1.28	4.33	4.11333	4.48	8.31	5.37	6.05333
BGIOSGA005230-TA	BGIOSGA005230	17.27	10.71	15.05	14.3433	7.14	5.82	9.89	7.61667		35.44	26.85	27.43	29.9067	19.3	37.78	5.54	20.8733	1105.26	1509.53	357.31	990.7	112.16	165.39	127.98	135.177	Peroxidase
BGIOSGA005239-TA	BGIOSGA005239	11.25	11.16	11.32	11.2433	13.25	12.22	11.45	12.3067		7.06	10.08	10.26	9.13333	7.72	8.73	8.74	8.39667	4.05	5.58	9.35	6.32667	11.73	7.85	8.64	9.40667
BGIOSGA005246-TA	BGIOSGA005246	23.21	25.39	25.49	24.6967	19.11	25.89	22.25	22.4167		24.86	18.48	20.5	21.28	19.35	15.4	19.95	18.2333	8.38	4.06	19.61	10.6833	15.14	15.55	15.65	15.4467
BGIOSGA005260-TA	BGIOSGA005260	61.25	61.96	60.37	61.1933	63.39	55.17	54.73	57.7633		80.21	60.78	65.43	68.8067	45.99	62.8	63.3	57.3633	155.14	141.95	96.38	131.157	88.46	129.24	87.68	101.793	Putative eIF4E
BGIOSGA005262-TA	BGIOSGA005262	555.28	467.5	654.99	559.257	193.38	333.36	318.36	281.7		491.84	217.74	325.64	345.073	252.33	110.31	182.9	181.847	3531.85	1725.23	1512.3	2256.46	317.83	578.11	1191.78	695.907
BGIOSGA005263-TA	BGIOSGA005263	89.57	91.86	85.5	88.9767	83.28	83.63	71.02	79.31		79.2	102	109.52	96.9067	112.64	103.92	101.07	105.877	144.75	91.81	106.21	114.257	84.63	84.05	103.18	90.62
BGIOSGA005265-TA	BGIOSGA005265	126.82	118.26	127.23	124.103	127.45	107.41	116.17	117.01		216.68	179.48	200.37	198.843	166.78	177.3	216.13	186.737	154.6	228.77	210	197.79	259.69	207.6	214.33	227.207	Cytochrome b5
BGIOSGA005266-TA	BGIOSGA005266	2.76	2.98	3.29	3.01	3	3.04	3.83	3.29		2.12	1.67	1.07	1.62	2.13	1.48	2.52	2.04333	3.82	2.59	3.22	3.21	3.74	2.19	2.25	2.72667
BGIOSGA005273-TA	BGIOSGA005273	9.76	10.09	10.17	10.0067	10.16	12.43	8.94	10.51		9.24	9.69	8.76	9.23	10.41	6.83	9.62	8.95333	2.27	2.26	8.23	4.25333	7.6	8.31	10.12	8.67667	AP-3 complex subunit beta
BGIOSGA005275-TA	BGIOSGA005275	7.83	6.67	7.81	7.43667	6.99	6.89	9.81	7.89667		5.62	7.05	7.12	6.59667	5.9	4.71	6.39	5.66667	11.13	6.09	4.58	7.26667	6.28	6.72	5.71	6.23667
BGIOSGA005279-TA	BGIOSGA005279	42.11	43.31	28.01	37.81	19.36	15.4	26.61	20.4567		33.02	26.73	25.11	28.2867	26.08	53.12	28.36	35.8533	38.07	83.66	35.98	52.57	45.14	75.72	44.08	54.98
BGIOSGA005293-TA	BGIOSGA005293	63.38	67.61	57.95	62.98	71.92	43.3	62.43	59.2167		38.96	41.13	41.06	40.3833	30.85	53.55	44.12	42.84	21.85	22.66	44.08	29.53	55.06	41.21	47.15	47.8067
BGIOSGA005294-TA	BGIOSGA005294	26.41	35.37	38.1	33.2933	36.98	40.04	49.08	42.0333		28.12	36.7	34.63	33.15	29.62	24.63	34.47	29.5733	9.91	4.76	33.36	16.01	28.53	26.73	32.85	29.37
BGIOSGA005297-TA	BGIOSGA005297	18.92	33.05	23.27	25.08	21.22	28.34	24.85	24.8033		17.53	30.59	37.12	28.4133	28.14	23.8	28.87	26.9367	14.14	7.31	41.65	21.0333	46.14	25.3	33.04	34.8267	Outer envelope pore protein 21, chloroplastic
BGIOSGA005300-TA	BGIOSGA005300	13.47	17.42	12.76	14.55	8.9	8.76	14.36	10.6733		12.51	13.14	12.07	12.5733	7.46	12.19	11.38	10.3433	5.03	19.33	11.65	12.0033	13.32	21.1	15.07	16.4967
BGIOSGA005306-TA	BGIOSGA005306	4.78	4.8	6.09	5.22333	5.42	7.1	3.72	5.41333		6.59	7.86	6.27	6.90667	7.29	4.35	6.16	5.93333	4.25	1.83	5.44	3.84	4.7	7.18	9.93	7.27
BGIOSGA005313-TA	BGIOSGA005313	44.6	53.5	51.97	50.0233	67.07	71.88	60.76	66.57		39.7	55.81	59.08	51.53	50.62	41.16	52.21	47.9967	22.72	10.38	47.31	26.8033	40.89	29.26	30.69	33.6133
BGIOSGA005314-TA	BGIOSGA005314	161.93	162.66	162.49	162.36	169.24	87.57	157.61	138.14		119.81	100.88	98.21	106.3	86.26	103.53	83.08	90.9567	26.1	30.56	109.48	55.38	65.03	78.54	73.15	72.24
BGIOSGA005316-TA	BGIOSGA005316	51.91	55.96	51.34	53.07	56.63	61.1	50.66	56.13		34.44	42.2	36.4	37.68	33.78	30.91	38.56	34.4167	23.65	12.42	36.66	24.2433	31.07	31.76	23.64	28.8233
BGIOSGA005326-TA	BGIOSGA005326	41.45	45.07	51.5	46.0067	45.62	57.19	53.06	51.9567		79.99	76.23	72.3	76.1733	67.67	51.74	77.24	65.55	34.38	33.72	79.73	49.2767	82.33	63.59	83.53	76.4833
BGIOSGA005327-TA	BGIOSGA005327	164.07	210.25	155.07	176.463	110.75	117.07	132.11	119.977		148.84	169.7	160.65	159.73	135.39	258.48	135.07	176.313	229.03	372	194.53	265.187	218.54	177.74	124.31	173.53
BGIOSGA005328-TA	BGIOSGA005328	72.87	64.49	25.06	54.14	44.71	31.1	53.27	43.0267		62.41	49.14	33.72	48.4233	30.06	60.54	45.39	45.33	101.81	64.52	50.21	72.18	54.45	58.3	64.07	58.94
BGIOSGA005331-TA	BGIOSGA005331	70.01	99.25	83.32	84.1933	57.38	50.85	60.53	56.2533		91.57	64.73	89.74	82.0133	83.12	77.72	93.92	84.92	39.39	72.43	105.83	72.55	164.8	105.42	78.5	116.24	None
BGIOSGA005340-TA	BGIOSGA005340	3.93	2.67	3.28	3.29333	2.25	2	2.72	2.32333		5.59	5.11	6.75	5.81667	5.72	8.03	5.46	6.40333	8.69	5.12	5.3	6.37	8.83	6.45	5.29	6.85667
BGIOSGA005342-TA	BGIOSGA005342	21.55	43.95	32.32	32.6067	21.2	2.58	26.56	16.78		19.29	39.39	29.56	29.4133	26.71	84.41	51.03	54.05	12.97	18.88	66.38	32.7433	117.51	79.36	59.07	85.3133
BGIOSGA005343-TA	BGIOSGA005343	2.76	2.73	4.96	3.48333	6.97	4.81	3.77	5.18333		8.47	8.53	7.38	8.12667	5.07	2.84	4.49	4.13333	10.82	1.41	8.38	6.87	10	7.08	9.72	8.93333
BGIOSGA005345-TA	BGIOSGA005345	11.23	9.45	8.08	9.58667	11.47	13.79	8.84	11.3667		5.52	5.12	5.71	5.45	4.27	4.12	6.95	5.11333	6.03	6.58	13.34	8.65	11.12	13.85	12.79	12.5867
BGIOSGA005346-TA	BGIOSGA005346	5.29	5.39	6.24	5.64	4.92	8.42	7.18	6.84		7.42	8.5	9.14	8.35333	8.34	4.87	8.47	7.22667	3.17	2.37	9.51	5.01667	10.06	7.39	11.09	9.51333
BGIOSGA005347-TA	BGIOSGA005347	12.85	23.34	19.41	18.5333	17.95	14.66	20.68	17.7633		27.52	24.01	16.26	22.5967	10.67	21.24	18.36	16.7567	9.15	29.85	23.67	20.89	39.16	36.34	38.88	38.1267	Serine/threonine-protein phosphatase
BGIOSGA005348-TA	BGIOSGA005348	19.32	15.97	19.27	18.1867	19.84	14.71	19.55	18.0333		23.3	21.92	19.72	21.6467	17.27	18.85	22.73	19.6167	38.26	22.93	21.32	27.5033	29.44	36.11	29.27	31.6067
BGIOSGA005350-TA	BGIOSGA005350	24.43	21.01	34.11	26.5167	30.72	31.67	21.82	28.07		22.55	29.07	24.07	25.23	24.07	15.34	27.71	22.3733	44.01	16.36	36.32	32.23	34.35	30.85	35.47	33.5567
BGIOSGA005359-TA	BGIOSGA005359	104.65	95.55	121.29	107.163	119.63	151.98	117.79	129.8		203.92	153.1	160.53	172.517	142.03	106.44	147.53	132	391.24	377.59	229.72	332.85	226.29	299.11	221.46	248.953
BGIOSGA005363-TA	BGIOSGA005363	19.43	17.62	16.22	17.7567	15.49	12.89	14.22	14.2		5.7	5.12	10.29	7.03667	6.46	8.22	9.09	7.92333	5.07	3.8	10.32	6.39667	11.85	5.83	8.27	8.65
BGIOSGA005364-TA	BGIOSGA005364	62.93	86.86	78.62	76.1367	106.5	137.82	105.12	116.48		73.54	96.33	92.32	87.3967	86.45	45.65	94.36	75.4867	33.2	4.85	82.42	40.1567	49.69	57.53	41.75	49.6567
BGIOSGA005371-TA	BGIOSGA005371	16.09	20.29	23.91	20.0967	21.25	16.75	17.76	18.5867		15.05	20.46	17.28	17.5967	15.87	14.38	17.61	15.9533	16.08	5.13	21.13	14.1133	27.55	19.57	26.62	24.58
BGIOSGA005383-TA	BGIOSGA005383	24.67	19.05	23.41	22.3767	22.43	20.84	22.49	21.92		29.63	28.13	28.19	28.65	27.8	18.7	27.96	24.82	25.87	17.18	23.47	22.1733	27.87	31.27	33.23	30.79
BGIOSGA005386-TA	BGIOSGA005386	14.48	8.9	9.23	10.87	8.75	5.94	8.71	7.8		10.81	6.89	7.44	8.38	5.84	7.5	5.48	6.27333	12.32	15.78	6.55	11.55	13.32	14.14	18.3	15.2533
BGIOSGA005401-TA	BGIOSGA005401	38.94	32	41.77	37.57	41.34	44.84	38.55	41.5767		74.06	64.31	59.57	65.98	62.48	47.73	64.77	58.3267	27.84	7.15	57.96	30.9833	68.01	53.11	66.81	62.6433
BGIOSGA005402-TA	BGIOSGA005402	38.48	29.6	37.98	35.3533	35.18	45.6	39.47	40.0833		60.44	47.89	36.64	48.3233	36.64	25.16	52.72	38.1733	136.32	59.12	50.27	81.9033	52.86	68.69	61.55	61.0333
BGIOSGA005404-TA	BGIOSGA005404	39.69	43.69	41.95	41.7767	44.66	48.16	38.86	43.8933		51.93	57.57	47.65	52.3833	55.26	54.64	55.69	55.1967	16.44	12.07	44.77	24.4267	48.08	41.48	54.51	48.0233
BGIOSGA005406-TA	BGIOSGA005406	16.14	15.49	15.01	15.5467	19.33	13.36	21.97	18.22		19.93	20.09	20.15	20.0567	14.88	18.18	23.09	18.7167	4.37	4.38	16.59	8.44667	16.69	19.41	14.28	16.7933
BGIOSGA005415-TA	BGIOSGA005415	78.37	74.42	90.5	81.0967	93.18	95.79	88.05	92.34		107.23	97.33	105.33	103.297	80.29	62.54	97.15	79.9933	132.89	124.87	129.46	129.073	122.01	153.76	113.09	129.62
BGIOSGA005416-TA	BGIOSGA005416	19.58	30.85	26.85	25.76	34.46	28.69	16.63	26.5933		23.48	29.45	21.12	24.6833	6.86	32.63	22.12	20.5367	8.43	18.75	28.28	18.4867	40.83	19.2	27.95	29.3267
BGIOSGA005418-TA	BGIOSGA005418	10.97	7.72	3.33	7.34	9.13	6.36	5.64	7.04333		9.34	7.74	10.19	9.09	8.89	17	12.58	12.8233	3.6	1.8	2.47	2.62333	6.57	6.76	3.31	5.54667
BGIOSGA005420-TA	BGIOSGA005420	43.56	46.27	41.44	43.7567	38.81	36.75	38.7	38.0867		71.13	61.77	51.67	61.5233	59.2	63.23	60.53	60.9867	31.28	39.57	58.96	43.27	75.02	57.28	66.34	66.2133
BGIOSGA005424-TA	BGIOSGA005424	175.8	189.12	165.09	176.67	197.55	157.29	160.26	171.7		254.31	224.92	236.67	238.633	173.25	253.18	199.56	208.663	471.51	546.39	333.24	450.38	324.98	432.51	274.84	344.11
BGIOSGA005425-TA	BGIOSGA005425	7.29	6.98	4.8	6.35667	3.93	1.03	6.76	3.90667		8.18	10.5	27.39	15.3567	22.34	24.47	5.49	17.4333	2	9	14.29	8.43	15.68	18.36	9.24	14.4267
BGIOSGA005428-TA	BGIOSGA005428	15.57	10.75	14.98	13.7667	13.94	17.42	12.33	14.5633		21.5	18.76	16.3	18.8533	14.46	9.42	17.53	13.8033	9.56	7.54	15.59	10.8967	17.43	15.24	22.6	18.4233
BGIOSGA005431-TA	BGIOSGA005431	53.63	34.32	48.1	45.35	45.6	45.5	52.02	47.7067		41.82	37.7	36.27	38.5967	33.72	21.94	40.2	31.9533	83.4	58.42	49.6	63.8067	41.47	61.33	57.18	53.3267	Transmembrane 9 superfamily member
BGIOSGA005434-TA	BGIOSGA005434	11.56	11.03	10.96	11.1833	11.23	16.03	10.19	12.4833		15.12	15.42	14.47	15.0033	16.28	11.9	15.04	14.4067	11.56	8.41	12.2	10.7233	11.25	12.94	14.29	12.8267
BGIOSGA005446-TA	BGIOSGA005446	70.24	85.58	92.75	82.8567	100.46	112.16	103.49	105.37		96.76	79.73	82.05	86.18	65.31	46.32	84.13	65.2533	59.88	48.19	93.07	67.0467	98.11	85.04	79.21	87.4533
BGIOSGA005449-TA	BGIOSGA005449	3.65	3.94	2.78	3.45667	3.61	3.46	3.67	3.58		4.16	3.63	3.18	3.65667	3.92	2.48	4.43	3.61	2.75	5.47	3.83	4.01667	4.09	4.5	5.97	4.85333
BGIOSGA005452-TA	BGIOSGA005452	10.5	12.44	11.08	11.34	12.27	10.71	8.42	10.4667		10.93	8.31	9.08	9.44	8.28	6.99	10.75	8.67333	8.85	6.18	8	7.67667	7.48	10.64	9.22	9.11333
BGIOSGA005453-TA	BGIOSGA005453	160.04	124.48	165.64	150.053	143.12	178.45	151.71	157.76		187.62	187.95	171.68	182.417	165.69	112.43	173.07	150.397	220.74	168.94	174.38	188.02	168.84	193.16	175.35	179.117
BGIOSGA005454-TA	BGIOSGA005454	437.23	580.73	595.52	537.827	320.57	359.34	479.52	386.477		298.07	341.63	357.59	332.43	271.59	396.21	286.2	318	31.14	2.94	251.24	95.1067	155.56	167.34	110.64	144.513
BGIOSGA005457-TA	BGIOSGA005457	9.72	12.06	11.48	11.0867	11.55	10.28	12.26	11.3633		17.17	15.35	16.46	16.3267	11.78	14.21	16.91	14.3	13.08	14.15	16.85	14.6933	15.89	23.79	20.09	19.9233
BGIOSGA005461-TA	BGIOSGA005461	38.64	27.76	33.36	33.2533	32.49	26.46	28.63	29.1933		37.11	49	38.33	41.48	40.5	59.89	40.8	47.0633	36.85	5.43	57.75	33.3433	51.83	40.99	57.22	50.0133
BGIOSGA005463-TA	BGIOSGA005463	31.03	27.18	41.2	33.1367	37.12	45.86	41.88	41.62		12.18	19.5	21.26	17.6467	23.03	8.75	25.11	18.9633	9.49	1.02	8.45	6.32	5.16	8.05	7.03	6.74667
BGIOSGA005465-TA	BGIOSGA005465	22.61	27.91	36.06	28.86	23.61	30.04	44.6	32.75		18.89	22.31	24.7	21.9667	21.62	14.5	17.53	17.8833	3.91	1.67	23.51	9.69667	22.6	9.75	14.78	15.71
BGIOSGA005467-TA	BGIOSGA005467	33.4	24.2	25.24	27.6133	18.93	12.74	25.63	19.1		22.07	19.3	16.53	19.3	17.92	18.66	19.39	18.6567	17.78	9.75	22.95	16.8267	27.08	15.96	23.29	22.11
BGIOSGA005472-TA	BGIOSGA005472	29.65	39.85	29.93	33.1433	41.22	36.51	32.07	36.6		24.72	25.99	32.74	27.8167	24.46	29.19	16.74	23.4633	3.64	3.03	39.23	15.3	21.28	13.95	10.23	15.1533
BGIOSGA005474-TA	BGIOSGA005474	73.91	90.41	84.53	82.95	93.99	94.02	98.92	95.6433		108.19	93.4	114.51	105.367	68.77	62.88	97.24	76.2967	111.2	111.44	129.98	117.54	123.51	149.21	106.01	126.243
BGIOSGA005477-TA	BGIOSGA005477	48.8	33.91	25.61	36.1067	25.06	17.46	27.13	23.2167		44.4	26.35	17.95	29.5667	20.5	36.15	23.44	26.6967	43.29	37.2	38.9	39.7967	75.96	44.52	66.35	62.2767
BGIOSGA005484-TA	BGIOSGA005484	22.08	23.77	23.72	23.19	28.91	32.98	24.37	28.7533		33.29	32.63	31.47	32.4633	33.43	22.94	27.79	28.0533	33.46	35.47	25.22	31.3833	29.87	35.15	35.26	33.4267
BGIOSGA005493-TA	BGIOSGA005493	65.92	53.25	47.96	55.71	52.27	55.21	59.66	55.7133		64.77	62.99	57.81	61.8567	50.74	75.7	57.25	61.23	57.6	87.39	80.08	75.0233	80.19	96.58	66.52	81.0967
BGIOSGA005495-TA	BGIOSGA005495	52.58	46.87	44.87	48.1067	40.41	34.97	39.43	38.27		21.88	27.14	30.1	26.3733	37.88	19.4	17.37	24.8833	98.4	107.34	33.66	79.8	24.98	40.95	36.51	34.1467
BGIOSGA005499-TA	BGIOSGA005499	8.4	6.41	8.54	7.78333	9.47	7.75	8.39	8.53667		8.89	9.48	9.28	9.21667	7.67	5.19	9.68	7.51333	20.48	11.44	9.11	13.6767	10.1	10.27	10.73	10.3667
BGIOSGA005509-TA	BGIOSGA005509	13.93	15.01	17.52	15.4867	15.65	20.63	17.62	17.9667		21.91	21.43	22.43	21.9233	19.2	11.48	18.06	16.2467	14.58	5.1	15.14	11.6067	20.61	16.75	18.3	18.5533
BGIOSGA005518-TA	BGIOSGA005518	68.25	72.75	83.78	74.9267	56.7	62.51	63.86	61.0233		70.42	78.14	85.08	77.88	74.31	56.7	79.42	70.1433	63.87	46.02	75.55	61.8133	72.7	79.86	60.71	71.09
BGIOSGA005529-TA	BGIOSGA005529	21.55	23.95	20.56	22.02	18.46	16.65	26.17	20.4267		32.26	35.17	33.59	33.6733	33.59	38.16	29.17	33.64	15.04	14.25	30.64	19.9767	45.57	34.64	40.23	40.1467
BGIOSGA005534-TA	BGIOSGA005534	60.46	58.89	63.69	61.0133	72.91	66.76	63.92	67.8633		81.11	72.88	76.82	76.9367	57.65	68.26	73.13	66.3467	97.74	90.22	98.46	95.4733	112.96	120.16	80.06	104.393	Proteasome subunit beta type
BGIOSGA005540-TA	BGIOSGA005540	40.66	46.01	41.24	42.6367	36.77	38.76	39.88	38.47		74.27	54.46	58.27	62.3333	54.37	48.26	59.73	54.12	14.35	5.63	54.51	24.83	62.79	43.88	55.09	53.92
BGIOSGA005543-TA	BGIOSGA005543	25.61	23.91	25.09	24.87	22.44	17.49	23.1	21.01		27.67	24.75	27.07	26.4967	25.09	25.62	32.76	27.8233	16.89	23.43	32.97	24.43	36.82	31.58	31.45	33.2833
BGIOSGA005544-TA	BGIOSGA005544	114.08	106.79	126.42	115.763	118.9	106.06	163.65	129.537		125.06	110.28	114.93	116.757	104.07	88.67	129.25	107.33	127.04	137.78	212.44	159.087	207.83	209.48	196.36	204.557
BGIOSGA005551-TA	BGIOSGA005551	42.28	31.94	34.53	36.25	43.56	32.49	29.62	35.2233		24.93	23.48	28.91	25.7733	19.87	18.59	22.27	20.2433	8.06	3.81	28.06	13.31	20.7	21.67	21.75	21.3733
BGIOSGA005558-TA	BGIOSGA005558	25.99	40.19	50.33	38.8367	41.98	41.5	45.59	43.0233		13.18	19.57	19.7	17.4833	20.86	19.85	17.8	19.5033	4.65	2.09	18.61	8.45	7.89	5.18	2.72	5.26333	Chlorophyll a-b binding protein, chloroplastic
BGIOSGA005566-TA	BGIOSGA005566	3.22	4.88	2.59	3.56333	3.44	2.19	3.33	2.98667		4.44	4.64	6.58	5.22	3.71	8.09	5.5	5.76667	1.54	4.97	3.14	3.21667	5.54	5.57	4.57	5.22667	Cytoplasmic tRNA 2-thiolation protein 1
BGIOSGA005570-TA	BGIOSGA005570	67.51	99.37	50.79	72.5567	51.34	31.83	44.9	42.69		35.42	11.52	22.53	23.1567	26.79	58.91	42.06	42.5867	28.22	37.75	50.39	38.7867	44.47	42.32	45.28	44.0233	4-hydroxy-4-methyl-2-oxoglutarate aldolase
BGIOSGA005571-TA	BGIOSGA005571	7.89	8.28	8.01	8.06	11.36	8.32	10.47	10.05		6.35	6.54	8.8	7.23	7.45	7	6.47	6.97333	6.72	3.98	7.51	6.07	7.27	8.04	3.69	6.33333	Methionine aminopeptidase
BGIOSGA005573-TA	BGIOSGA005573	2.81	1.65	2.66	2.37333	3.52	1.32	2.24	2.36		2.71	3.32	3.79	3.27333	3.37	4.93	3.11	3.80333	3.8	1.27	5.01	3.36	3.55	1.62	1.38	2.18333
BGIOSGA005576-TA	BGIOSGA005576	25.56	31	21.51	26.0233	21.33	22.15	27.86	23.78		23.37	27.32	25.91	25.5333	23.62	50.43	25.72	33.2567	19.04	17.6	37.34	24.66	40.27	28.75	28.75	32.59
BGIOSGA005578-TA	BGIOSGA005578	16.72	16.5	16.05	16.4233	18.17	13.57	17.48	16.4067		14.05	12.85	21.19	16.03	23.9	20.96	20.19	21.6833	29.86	39.62	31.44	33.64	31.7	34.9	17.48	28.0267
BGIOSGA005579-TA	BGIOSGA005579	234.39	352.27	306.86	297.84	315.53	228.27	270.08	271.293		422.62	335	301.22	352.947	228.5	428.11	295.87	317.493	707.48	1035.11	578.52	773.703	532.75	749.57	656.01	646.11	Peptidylprolyl isomerase
BGIOSGA005580-TA	BGIOSGA005580	73.78	90.82	86.62	83.74	146.54	107.31	102.18	118.677		18.03	22.12	27.57	22.5733	18.96	19.3	38.71	25.6567	3.77	8.25	26.32	12.78	26.39	19.13	46.11	30.5433
BGIOSGA005581-TA	BGIOSGA005581	27.45	21.27	34.73	27.8167	32.1	51.71	38.52	40.7767		51.29	57.27	52.43	53.6633	73.77	18.65	46.41	46.2767	28.06	3.57	37.93	23.1867	34.38	34.52	55.86	41.5867
BGIOSGA005585-TA	BGIOSGA005585	29.79	27.38	30.3	29.1567	35.19	27.04	21.95	28.06		25.81	21.5	31.63	26.3133	22.61	26.64	27.69	25.6467	26.04	18.33	41.17	28.5133	32.82	27.3	39.67	33.2633
BGIOSGA005588-TA	BGIOSGA005588	24.95	21.34	14.31	20.2	13.41	13.34	18.25	15		27.44	28.18	20.85	25.49	33.46	44.02	23.76	33.7467	785.85	1247.25	87.6	706.9	41.3	248.97	61.55	117.273
BGIOSGA005595-TA	BGIOSGA005595	12.48	20.8	15.35	16.21	14.7	17.5	15.31	15.8367		22.42	33.65	24.94	27.0033	28.56	29.04	23.92	27.1733	1.66	3.31	11.66	5.54333	16.07	13.3	11.52	13.63	Glycosyltransferase
BGIOSGA005596-TA	BGIOSGA005596	5.91	8.71	4.65	6.42333	8.18	19.75	6.28	11.4033		22.93	29.53	26.43	26.2967	24.1	33.03	30.96	29.3633	2.55	1.06	11.71	5.10667	8.75	8.89	5.15	7.59667	Glycosyltransferase
BGIOSGA005598-TA	BGIOSGA005598	3.72	5.15	4.79	4.55333	3.31	2.73	3.02	3.02		2.33	4.21	3.73	3.42333	3.18	2.93	4.27	3.46	1.72	2.4	3.78	2.63333	2.9	2.52	3.06	2.82667
BGIOSGA005600-TA	BGIOSGA005600	82.15	76.24	68.51	75.6333	63.83	67.72	69.53	67.0267		44.99	51.19	57.49	51.2233	48.24	47.93	46.59	47.5867	47.5	39.94	45.49	44.31	40.81	55.37	47.73	47.97
BGIOSGA005604-TA	BGIOSGA005604	54.36	62.5	74.58	63.8133	74.21	74.77	81.64	76.8733		73.31	75.25	63.44	70.6667	55.12	25.63	49.1	43.2833	162.36	139.57	113.34	138.423	72.93	76.87	110.37	86.7233	Annexin
BGIOSGA005614-TA	BGIOSGA005614	54.79	33.3	48.37	45.4867	55.37	66.02	50.23	57.2067		61.72	42.62	35.66	46.6667	39.64	32.2	30.4	34.08	27.3	79.13	35.08	47.17	47.97	70.82	57.01	58.6	Membrane-anchored ubiquitin-fold protein
BGIOSGA005615-TA	BGIOSGA005615	4.21	4.45	3.42	4.02667	3.54	2.82	5.09	3.81667		7.31	7.72	6.7	7.24333	6.03	3.4	5.34	4.92333	2.15	2.73	4.4	3.09333	5.96	5.98	7.33	6.42333
BGIOSGA005617-TA	BGIOSGA005617	4.83	5.53	5.62	5.32667	6.27	7.57	5.29	6.37667		9.72	6.46	7.71	7.96333	6.21	6.37	10.67	7.75	3.6	4.41	5.37	4.46	7.59	7	6.81	7.13333
BGIOSGA005621-TA	BGIOSGA005621	4.03	5.17	7.31	5.50333	5.97	6.25	4.27	5.49667		9.82	5.45	3.24	6.17	4.21	3.18	8.2	5.19667	34.31	10.63	9.01	17.9833	7.29	13.44	16.94	12.5567
BGIOSGA005622-TA	BGIOSGA005622	4.49	6.47	8.55	6.50333	4.3	3.78	3.27	3.78333		6.33	7.49	3.09	5.63667	7.16	5.81	8.28	7.08333	12.32	6.97	6.61	8.63333	1.44	6.31	4.08	3.94333
BGIOSGA005627-TA	BGIOSGA005627	18.65	16	19.15	17.9333	14.71	17.12	16.87	16.2333		22.97	22.92	22.81	22.9	24.01	16.71	23.64	21.4533	9.53	4.48	22.47	12.16	21.62	15.96	20.69	19.4233
BGIOSGA005635-TA	BGIOSGA005635	94	69.23	79.39	80.8733	62.94	78.02	45.89	62.2833		16.08	25.89	25	22.3233	36.52	20.21	20.89	25.8733	51.73	32.45	47.72	43.9667	27.09	52.41	33.01	37.5033	Auxin efflux carrier component
BGIOSGA005640-TA	BGIOSGA005640	22.49	22.1	24.8	23.13	23.29	26.56	22.61	24.1533		31.72	37.71	29.64	33.0233	36.69	17.04	30.76	28.1633	23.49	10.37	27.07	20.31	28.26	27.88	31.81	29.3167
BGIOSGA005644-TA	BGIOSGA005644	21.51	16.28	12.4	16.73	14.95	13.95	19.65	16.1833		18.5	21.62	20.03	20.05	19.99	20.79	25.8	22.1933	8.09	5.14	19.07	10.7667	22.75	10.35	27.2	20.1
BGIOSGA005648-TA	BGIOSGA005648	5.66	2.49	6.4	4.85	9.19	5.09	4.39	6.22333		27.11	10.59	9.63	15.7767	7.98	23.95	15.42	15.7833	325.63	443.87	41.62	270.373	36.42	71.6	58.77	55.5967
BGIOSGA005649-TA	BGIOSGA005649	7.4	1.33	1.17	3.3	15.33	2.76	9.28	9.12333		92.59	10.38	5.18	36.05	13.06	78.18	35.02	42.0867	219.58	473.25	41.15	244.66	120.86	130.15	103.34	118.117
BGIOSGA005654-TA	BGIOSGA005654	16.95	15.77	18.77	17.1633	16.92	26.41	20.97	21.4333		27.89	28.94	25.36	27.3967	16.05	10.8	24.33	17.06	38.99	21.44	42.61	34.3467	24.33	32.56	28.84	28.5767
BGIOSGA005655-TA	BGIOSGA005655	11.52	3.67	13.44	9.54333	7.83	5.49	4.9	6.07333		3.77	1.67	1.48	2.30667	2	1.09	2.49	1.86	73.16	61.81	6.96	47.31	3.69	21.44	13.98	13.0367	Hexosyltransferase
BGIOSGA005657-TA	BGIOSGA005657	9.43	5.6	10.84	8.62333	7.35	7.72	7.28	7.45		9.01	7.8	5.6	7.47	6.28	5.05	9.23	6.85333	29.71	19.35	4.84	17.9667	8.7	10.34	10.75	9.93	Formin-like protein
BGIOSGA005658-TA	BGIOSGA005658	15.81	13.27	14.68	14.5867	14.89	16.88	16.62	16.13		17.38	17.68	18.62	17.8933	18.56	9.89	19.16	15.87	8.61	4.18	13.82	8.87	13.04	15.93	20.98	16.65
BGIOSGA005662-TA	BGIOSGA005662	24.89	22.61	26.12	24.54	21.89	27.76	25.73	25.1267		36.03	33.35	28.7	32.6933	32.76	16.21	32.01	26.9933	13.2	6.49	27.63	15.7733	32.11	26.47	37.43	32.0033
BGIOSGA005663-TA	BGIOSGA005663	42.88	46.26	40.02	43.0533	43.08	41	44.16	42.7467		88.26	58.1	48.87	65.0767	46.35	42.87	61.48	50.2333	282.55	286.88	108.25	225.893	105.14	180.97	112.56	132.89
BGIOSGA005672-TA	BGIOSGA005672	16.75	13.35	11.1	13.7333	16.02	16.14	14.7	15.62		16.21	17.73	18.44	17.46	15.3	13.97	14.25	14.5067	7.43	4.53	13.38	8.44667	25.3	14.48	20.13	19.97
BGIOSGA005677-TA	BGIOSGA005677	18.59	20.46	23.58	20.8767	15.31	15.74	17.97	16.34		11.98	11.39	7.92	10.43	10.76	20.69	14.77	15.4067	14.03	10.28	13.1	12.47	11.63	8.31	8.56	9.5
BGIOSGA005681-TA	BGIOSGA005681	154.86	141.32	150.19	148.79	158.16	163.52	160.72	160.8		243.56	238.6	207.27	229.81	222.72	187.18	217.24	209.047	327.82	318.11	267.92	304.617	281.67	428.23	352.6	354.167
BGIOSGA005682-TA	BGIOSGA005682	16.72	18.09	17.76	17.5233	11.17	14.84	17.75	14.5867		29.32	18.59	20.34	22.75	14.86	23.11	18.18	18.7167	6.48	10.09	27.38	14.65	25.27	22.64	23.59	23.8333
BGIOSGA005685-TA	BGIOSGA005685	5.28	4.45	3.63	4.45333	2.04	1.84	2.88	2.25333		50.28	21.41	7.68	26.4567	21.17	45.19	24.59	30.3167	8.55	17.02	45.18	23.5833	72.36	34.63	64.47	57.1533
BGIOSGA005687-TA	BGIOSGA005687	81.76	87.58	88.11	85.8167	70.11	63.14	84.02	72.4233		59.84	78.74	73.32	70.6333	73.24	100.52	70.2	81.32	11.7	1.73	52.3	21.91	37.55	28.06	20.34	28.65
BGIOSGA005688-TA	BGIOSGA005688	11.38	10.05	8.74	10.0567	7.6	9.91	10.02	9.17667		10.74	12.42	9.32	10.8267	11.25	8.47	12.04	10.5867	4.09	3.43	7.78	5.1	9.47	7.46	5.89	7.60667
BGIOSGA005691-TA	BGIOSGA005691	50.41	60.82	54.25	55.16	58.56	41.51	52.84	50.97		50.87	56.86	53.03	53.5867	46.07	38.02	61.64	48.5767	15.03	26.67	52.71	31.47	85.3	58.4	68.77	70.8233
BGIOSGA005696-TA	BGIOSGA005696	2.79	5.87	2.6	3.75333	4.63	8.04	5.03	5.9		2.48	2.53	2.98	2.66333	2.51	2.77	3.07	2.78333	39.34	53.61	7.56	33.5033	2.7	17.86	3.95	8.17
BGIOSGA005698-TA	BGIOSGA005698	43.87	39.71	35.66	39.7467	36.46	31.06	35.16	34.2267		24.67	50.74	54.52	43.31	44.79	41.87	28.78	38.48	15.09	4.24	25.72	15.0167	22.82	21.31	11.89	18.6733
BGIOSGA005705-TA	BGIOSGA005705	80.78	80.15	96.99	85.9733	103.85	100.01	94.24	99.3667		94.09	100.29	115.66	103.347	82.77	51.49	98.89	77.7167	88.7	69.3	103.53	87.1767	100.48	118.85	93.76	104.363
BGIOSGA005710-TA	BGIOSGA005710	2.55	3.66	2.65	2.95333	1.47	3.46	2.34	2.42333		4.76	4.5	3.76	4.34	3.74	2.25	3.71	3.23333	3.13	1.21	5	3.11333	5.69	3.76	4.76	4.73667
BGIOSGA005711-TA	BGIOSGA005711	21.36	21	20.98	21.1133	13.31	18.13	12.79	14.7433		31.28	32.2	31.52	31.6667	24.37	28.21	31.76	28.1133	11.06	9.05	28.91	16.34	29.48	33.86	31.62	31.6533
BGIOSGA005712-TA	BGIOSGA005712	19.53	17.03	18.96	18.5067	16.03	21.19	21.87	19.6967		18.16	18.85	19.84	18.95	22.07	10.87	19.77	17.57	6.61	1.37	19	8.99333	20.09	13.24	20.95	18.0933
BGIOSGA005716-TA	BGIOSGA005716	15.88	16.04	18.05	16.6567	27.66	24.07	13.44	21.7233		13.69	12.99	11.54	12.74	16.47	8.04	10.17	11.56	28.17	6.55	20.22	18.3133	15.78	9.87	11.2	12.2833
BGIOSGA005724-TA	BGIOSGA005724	188.75	74.39	131.3	131.48	101.97	79.63	110.94	97.5133		2.32	6.23	7.31	5.28667	8.51	4.42	11.68	8.20333	21.44	7.75	25.7	18.2967	11.4	12.51	17.67	13.86
BGIOSGA005727-TA	BGIOSGA005727	4.15	4.3	2.87	3.77333	5.35	2.59	2.05	3.33		4.42	2.26	4.62	3.76667	2.78	4.5	2.99	3.42333	10.23	22	6.96	13.0633	7.18	8.8	4.9	6.96
BGIOSGA005728-TA	BGIOSGA005728	20.73	29.26	21.18	23.7233	16.79	8.48	25.49	16.92		31.66	32.23	23.98	29.29	20.97	29.13	32.23	27.4433	8.05	16.15	28.86	17.6867	33.67	31.81	31.4	32.2933
BGIOSGA005741-TA	BGIOSGA005741	16.04	12.44	13.17	13.8833	16.1	12.69	13.69	14.16		12.18	17.88	12.87	14.31	14.28	9.94	16.29	13.5033	4.07	2.7	13.57	6.78	14.75	7.95	11.5	11.4
BGIOSGA005751-TA	BGIOSGA005751	15.66	10.87	7.11	11.2133	8.95	3.02	7.04	6.33667		8.12	4.67	4.51	5.76667	4.17	1.29	3.31	2.92333	8.43	10.25	7.87	8.85	4.19	9.6	9.68	7.82333
BGIOSGA005752-TA	BGIOSGA005752	29.3	20.33	19.78	23.1367	30.4	21.03	23.82	25.0833		23.59	19.9	30.18	24.5567	20.51	25.11	13.91	19.8433	1.68	2.52	46.2	16.8	38.01	15.93	9.59	21.1767
BGIOSGA005757-TA	BGIOSGA005757	55.18	47.75	54.3	52.41	53.51	66.46	54.2	58.0567		53.69	60.03	65.23	59.65	66.51	34.57	60.31	53.7967	17.75	5.87	35.74	19.7867	33.36	33.7	44.03	37.03
BGIOSGA005758-TA	BGIOSGA005758	27.6	23.7	31.29	27.53	35.38	42.87	29.94	36.0633		43.3	42.21	40.4	41.97	36.87	18.42	41.58	32.29	42.29	31.09	41.06	38.1467	36.11	60.55	60.26	52.3067
BGIOSGA005760-TA	BGIOSGA005760	15.61	15.27	20.16	17.0133	14.58	16.4	17.44	16.14		14.51	16.44	14.54	15.1633	13.48	10.55	17.52	13.85	3.4	6.48	15.13	8.33667	13.98	10.64	16.01	13.5433
BGIOSGA005763-TA	BGIOSGA005763	10.07	16.26	13.57	13.3	22.21	14.21	18.83	18.4167		26.55	18.23	13.82	19.5333	10.56	16.51	16.65	14.5733	28.67	57.77	32.31	39.5833	29.74	42.11	44.86	38.9033
BGIOSGA005765-TA	BGIOSGA005765	75.75	97.5	105.11	92.7867	110.73	149.69	96.78	119.067		78.76	112.63	113.16	101.517	101.13	68.23	97.81	89.0567	26.83	13.13	67.53	35.83	50.11	49.83	39.25	46.3967
BGIOSGA005771-TA	BGIOSGA005771	2.28	2.59	2.16	2.34333	1.55	2.96	2.16	2.22333		2.37	2.75	1.51	2.21	1.29	2.37	2.37	2.01	1.24	1.54	2.73	1.83667	1.6	1.57	2.09	1.75333
BGIOSGA005775-TA	BGIOSGA005775	48.13	43.06	51.3	47.4967	52.24	47.34	48.92	49.5		44.27	45.7	42.65	44.2067	36.84	30.46	39.22	35.5067	49.53	48.77	36.82	45.04	32.8	50.26	40.42	41.16
BGIOSGA005788-TA	BGIOSGA005788	39.95	37.69	36.96	38.2	44.2	44.59	32.5	40.43		18.17	28.14	23.45	23.2533	25.03	26.29	27.1	26.14	10.55	4.6	21.49	12.2133	20.05	13.22	9.23	14.1667	Ubiquinol oxidase
BGIOSGA005789-TA	BGIOSGA005789	11.21	9.86	11.14	10.7367	10.64	13.24	9.59	11.1567		11.41	12.1	11.73	11.7467	11.53	5.74	13.92	10.3967	5.61	2.33	8.72	5.55333	6.83	10.59	10.7	9.37333
BGIOSGA005793-TA	BGIOSGA005793	96.01	81.4	79.14	85.5167	83.94	62.98	67.33	71.4167		79.87	86.24	93.63	86.58	57.77	87.66	69.66	71.6967	44.75	41.74	91.91	59.4667	96.74	87.36	81.62	88.5733
BGIOSGA005794-TA	BGIOSGA005794	76.84	78.75	67.34	74.31	46.49	50.2	55.59	50.76		77.54	84.17	105.38	89.03	81.9	109.83	62.69	84.8067	31.42	4.17	80.5	38.6967	59.86	62	33.82	51.8933
BGIOSGA005804-TA	BGIOSGA005804	47.38	67.09	52.53	55.6667	54.31	74.62	55.49	61.4733		53.16	80.02	73.13	68.77	64.57	70.41	68.96	67.98	15.24	4.3	45.99	21.8433	30.31	32	27.43	29.9133
BGIOSGA005805-TA	BGIOSGA005805	48.19	68.27	45.24	53.9	41.16	42.08	34.41	39.2167		53.8	40.41	39.53	44.58	54.03	62.55	46.53	54.37	53.52	27.65	52.86	44.6767	48.11	35.71	48.4	44.0733
BGIOSGA005806-TA	BGIOSGA005806	129.18	122.87	105.25	119.1	81.22	71.72	81.69	78.21		162.44	131.47	128.63	140.847	129.83	213.25	141.37	161.483	101.08	90.7	161.6	117.793	231.55	244.16	183.82	219.843
BGIOSGA005807-TA	BGIOSGA005807	29	21.63	23.75	24.7933	12.27	12.18	13.78	12.7433		4.58	6.14	4.47	5.06333	5.24	2.04	5.42	4.23333	1.42	1.41	6.66	3.16333	4.99	3.44	5.58	4.67
BGIOSGA005812-TA	BGIOSGA005812	16.97	20.66	22.48	20.0367	22.25	19.85	21.4	21.1667		9.89	11.01	15.76	12.22	14.37	16.68	17.91	16.32	8.82	3.99	17.86	10.2233	14.64	11.21	10.34	12.0633
BGIOSGA005813-TA	BGIOSGA005813	39.35	29.13	28.77	32.4167	28.55	18.05	24.59	23.73		39.25	31.47	29.76	33.4933	32.27	34.1	27.83	31.4	23.92	21.12	33.54	26.1933	51.15	42.2	24.56	39.3033
BGIOSGA005817-TA	BGIOSGA005817	10.74	15.21	17.03	14.3267	16.69	21.35	13.87	17.3033		35	26.98	35.54	32.5067	30.71	15.79	28.82	25.1067	7.01	11.03	14.69	10.91	25.01	16.84	13.6	18.4833
BGIOSGA005823-TA	BGIOSGA005823	8.42	10.67	10.12	9.73667	12.15	10.58	12.96	11.8967		17.63	17.65	18.72	18	15.04	13.58	18.28	15.6333	10.15	5.37	19.13	11.55	21.45	19.21	23.24	21.3
BGIOSGA005831-TA	BGIOSGA005831	20.4	18.12	10.5	16.34	8.24	12.72	16.72	12.56		39.56	44.99	41.55	42.0333	48.18	96.13	25.92	56.7433	13.69	34.19	34.89	27.59	41.85	47.57	26.8	38.74
BGIOSGA005839-TA	BGIOSGA005839	20.39	14.07	14.32	16.26	26.2	21.05	14.97	20.74		15.56	12.46	7.74	11.92	9.06	4.72	13.76	9.18	7.98	12.07	8.51	9.52	12.43	7.19	4.93	8.18333
BGIOSGA005840-TA	BGIOSGA005840	69.75	35.54	54.07	53.12	59.46	23.9	57.62	46.9933		16.46	16.87	21.06	18.13	24.91	28.61	25.12	26.2133	34.94	85.45	27.05	49.1467	29.65	24.33	17.79	23.9233
BGIOSGA005842-TA	BGIOSGA005842	32.37	33.75	34.48	33.5333	38.34	54.73	41.14	44.7367		38.55	43.9	46.31	42.92	44.34	22.41	37.89	34.88	7.88	2.17	19.73	9.92667	19.61	20.48	23.08	21.0567
BGIOSGA005843-TA	BGIOSGA005843	36.21	49.28	40.89	42.1267	49.22	47.4	43.31	46.6433		108.58	51.67	64.5	74.9167	51.77	143.09	59.75	84.87	167.93	449.47	125.65	247.683	156.57	377.33	163.47	232.457	2-C-methyl-D-erythritol 2,4-cyclodiphosphate synthase
BGIOSGA005853-TA	BGIOSGA005853	10.57	10.4	9.79	10.2533	8.32	7.3	10.02	8.54667		9.01	12.42	7.73	9.72	12.39	14.09	11.78	12.7533	2.31	5.98	12.4	6.89667	12.36	9.11	11.39	10.9533
BGIOSGA005855-TA	BGIOSGA005855	18.35	12.14	12.38	14.29	6.22	6.71	9.48	7.47		4.6	4.18	3.05	3.94333	3.98	4.86	4.03	4.29	15.03	12.37	7.55	11.65	4.46	5.68	7.91	6.01667
BGIOSGA005861-TA	BGIOSGA005861	33.3	29.99	41.82	35.0367	24.94	39.83	30.54	31.77		43.17	44.15	46.02	44.4467	57.54	26.07	46.02	43.21	8.13	4	31.49	14.54	28.09	22.6	28.99	26.56
BGIOSGA005866-TA	BGIOSGA005866	4.99	1.7	2.47	3.05333	2.98	1.78	4.56	3.10667		2.81	2.34	2.06	2.40333	1.14	6.08	3.56	3.59333	3.86	4.18	4.6	4.21333	6.26	2.99	3.9	4.38333
BGIOSGA005869-TA	BGIOSGA005869	70.98	56.32	88.84	72.0467	105.93	128.16	48.61	94.2333		184.92	44.81	46.95	92.2267	84.81	29.88	58.13	57.6067	24.1	10.56	100.64	45.1	62.41	41.68	73.73	59.2733
BGIOSGA005875-TA	BGIOSGA005875	38.48	42.64	38.39	39.8367	41.25	41.6	46.28	43.0433		24.8	27.46	31.07	27.7767	28.98	28.47	26.83	28.0933	6.62	7.74	42.49	18.95	30.89	31.48	21.12	27.83
BGIOSGA005881-TA	BGIOSGA005881	67.3	63.62	67.7	66.2067	67.2	80.1	67.45	71.5833		85.14	84.88	78.06	82.6933	60.55	79.06	83.51	74.3733	76.15	72.64	90.57	79.7867	99.03	129.02	107.65	111.9
BGIOSGA005901-TA	BGIOSGA005901	8.71	9.73	6.42	8.28667	12.05	3.03	6.84	7.30667		11.05	10.51	6.27	9.27667	10.41	13.63	9.75	11.2633	12.63	12.12	12.02	12.2567	9.46	10.59	8.67	9.57333
BGIOSGA005906-TA	BGIOSGA005906	12.31	8.95	10.62	10.6267	17.86	15.44	12.73	15.3433		14.98	15.5	14.36	14.9467	12.83	12.95	11.12	12.3	15.01	13.04	8.82	12.29	12.41	11.03	14.76	12.7333
BGIOSGA005915-TA	BGIOSGA005915	45.41	15.68	31.38	30.8233	44.32	13.17	45.35	34.28		48.21	41.85	26.59	38.8833	47.1	108.97	87.4	81.1567	80.02	198.32	49.41	109.25	84.97	123.16	75.88	94.67
BGIOSGA005917-TA	BGIOSGA005917	26.11	27.44	24.57	26.04	24.15	21.78	21.36	22.43		29.98	36.23	30.17	32.1267	30.96	30.53	32.19	31.2267	19.41	10.57	24.5	18.16	31.64	34.77	37.15	34.52
BGIOSGA005919-TA	BGIOSGA005919	22.35	12.36	17.32	17.3433	16.49	20.68	15.75	17.64		7.4	19.84	21.01	16.0833	13.82	3.2	7.84	8.28667	50.18	83.88	29.98	54.68	10.27	15.24	6.83	10.78
BGIOSGA005923-TA	BGIOSGA005923	13.08	19.34	17.66	16.6933	16.77	16	17.87	16.88		15.51	17.19	18.53	17.0767	18.59	10.29	19.82	16.2333	5.15	3.97	12.21	7.11	11.39	15.55	16	14.3133
BGIOSGA005926-TA	BGIOSGA005926	148.22	197.04	158.29	167.85	215.53	255.53	182.84	217.967		153.57	245.23	213.95	204.25	193.68	229.31	197.28	206.757	44.79	14.01	148.53	69.11	139.25	110.9	94.91	115.02
BGIOSGA005929-TA	BGIOSGA005929	8.63	7.04	5.14	6.93667	5.14	7.73	4.54	5.80333		9.97	6.91	8.03	8.30333	8.38	7.53	8.18	8.03	22	33.16	8.92	21.36	9.33	22.51	17.48	16.44
BGIOSGA005932-TA	BGIOSGA005932	34.36	23.96	20.42	26.2467	21.49	9.46	21.54	17.4967		164.45	60.11	41.19	88.5833	33.19	218.79	84.71	112.23	302.02	630.24	142.33	358.197	266.47	563.14	293.72	374.443
BGIOSGA005945-TA	BGIOSGA005945	14.4	11.75	7.11	11.0867	6.17	2.47	4.86	4.5		9	5.05	8.98	7.67667	3.64	10.31	6.63	6.86	12.68	4.47	8.06	8.40333	10.75	11.01	4.63	8.79667
BGIOSGA005946-TA	BGIOSGA005946	56.9	57.62	40.46	51.66	48.25	57.95	54.09	53.43		39.48	47.53	39.88	42.2967	45.66	61.81	49.71	52.3933	28.4	32.2	50.39	36.9967	43.01	58.7	42.86	48.19	Acyl-[acyl-carrier-protein] hydrolase
BGIOSGA005947-TA	BGIOSGA005947	16.31	14.62	13.17	14.7	13.91	13.67	12.53	13.37		11.98	12.83	12.09	12.3	15	9.96	12.04	12.3333	69.02	75.49	20.87	55.1267	15.76	44.96	27.8	29.5067
BGIOSGA005949-TA	BGIOSGA005949	31.66	32.88	25.68	30.0733	25.46	21.54	25.29	24.0967		27.28	33.83	30.36	30.49	31.5	36.88	33.04	33.8067	37.44	29.33	34.28	33.6833	40.5	35.55	41.36	39.1367
BGIOSGA005953-TA	BGIOSGA005953	50.58	57.86	54.49	54.31	61.26	60.5	48.9	56.8867		35.91	46.78	42.05	41.58	40.8	31.67	40.6	37.69	27.3	25.04	38.29	30.21	29.8	50.61	41.06	40.49
BGIOSGA005956-TA	BGIOSGA005956	65.42	63.72	57.71	62.2833	70.93	67.11	54.98	64.34		93.41	96.67	102.55	97.5433	69.22	88.09	86.37	81.2267	38.37	53.05	83.73	58.3833	104.19	100.13	91.91	98.7433
BGIOSGA005962-TA	BGIOSGA005962	38.81	55.94	46.43	47.06	45.99	36.82	36.28	39.6967		53.11	42.6	46.49	47.4	45.72	49.47	42.9	46.03	31.34	53.39	68.79	51.1733	79.64	75	46.35	66.9967
BGIOSGA005966-TA	BGIOSGA005966	2.57	1.85	3.42	2.61333	5.21	5.11	3.13	4.48333		3.18	2.55	3.87	3.2	3.54	1.54	4.14	3.07333	5.52	1.21	15.68	7.47	5.22	11.41	13.02	9.88333
BGIOSGA005967-TA	BGIOSGA005967	5.9	7.53	9.95	7.79333	8.03	7.19	7.23	7.48333		11.27	8.42	8.81	9.5	7.11	7.61	8.4	7.70667	2.21	3.49	10.01	5.23667	12.08	9	12.16	11.08
BGIOSGA005970-TA	BGIOSGA005970	11.21	10.59	10.33	10.71	9.55	6.83	7.91	8.09667		12.71	12.19	13.87	12.9233	8.77	9.43	11.2	9.8	4.9	3.38	13.52	7.26667	13.04	12.27	13.5	12.9367
BGIOSGA005974-TA	BGIOSGA005974	26.75	26.74	25.22	26.2367	21.31	22.69	19.17	21.0567		36.81	29.62	26.83	31.0867	21.93	28.37	29.26	26.52	64.26	72.02	28.3	54.86	44	30.46	37.44	37.3
BGIOSGA005984-TA	BGIOSGA005984	9.36	6.53	6.3	7.39667	6.43	4.15	6.44	5.67333		6.9	7.97	6.86	7.24333	5.28	10.36	6.93	7.52333	14.94	8.68	7.1	10.24	11.51	11.26	8.37	10.38
BGIOSGA005990-TA	BGIOSGA005990	15.69	8.64	21.24	15.19	9.22	11.61	8.26	9.69667		16.09	13.61	19.2	16.3	19.75	2.11	16.37	12.7433	12.63	3.27	7.59	7.83	2.73	12.11	17.99	10.9433
BGIOSGA005994-TA	BGIOSGA005994	1.64	1.4	3.47	2.17	1.94	2.39	3.45	2.59333		3.28	1.55	1.81	2.21333	2.2	1.97	2.45	2.20667	17.37	9.12	3.5	9.99667	2.14	6.91	4.85	4.63333
BGIOSGA005996-TA	BGIOSGA005996	392.52	364.94	407.38	388.28	336.1	251.69	166.81	251.533		442.46	309.58	384.37	378.803	271.97	443.05	272.23	329.083	9422.8	9180.15	1501.52	6701.49	542.52	2992.19	1170.12	1568.28	Ubiquitin family protein
BGIOSGA005998-TA	BGIOSGA005998	461.74	272.93	295.23	343.3	95.77	46.55	236.48	126.267		71.74	87.78	94.42	84.6467	92.89	51.9	111.3	85.3633	7.47	19.48	20.06	15.67	98.45	22.68	59.26	60.13	Phenylalanine ammonia-lyase
BGIOSGA005999-TA	BGIOSGA005999	8.69	2.83	10.34	7.28667	7.94	4.52	6.34	6.26667		7.3	5.64	5.39	6.11	10.98	2.26	7.1	6.78	11.36	15.34	3.42	10.04	10.28	7.11	9.55	8.98	Phenylalanine ammonia-lyase
BGIOSGA006000-TA	BGIOSGA006000	273.26	140.75	158.76	190.923	83.95	56.93	80.03	73.6367		131.08	166.54	179.39	159.003	123.09	130.15	165.78	139.673	6.81	38.05	44.21	29.69	158.76	51.06	59.56	89.7933	Phenylalanine ammonia-lyase
BGIOSGA006001-TA	BGIOSGA006001	273.43	131.94	247.67	217.68	84.28	92.26	118.57	98.37		353.61	380.94	464.36	399.637	421.55	334.75	408.81	388.37	37.31	102.03	125.14	88.16	389.65	92.69	151.62	211.32
BGIOSGA006004-TA	BGIOSGA006004	35.87	33.67	49.31	39.6167	49.9	38.77	67.62	52.0967		132.56	107.18	130.45	123.397	95.12	60.32	148.88	101.44	59.9	79.09	164.47	101.153	239.12	149.03	163.36	183.837
BGIOSGA006015-TA	BGIOSGA006015	239.7	298.68	253.23	263.87	183.08	184.31	322.46	229.95		405.18	358.72	406.9	390.267	262.86	408.82	396.79	356.157	251.93	256.05	498.74	335.573	626.53	436.62	594.63	552.593
BGIOSGA006019-TA	BGIOSGA006019	23.64	19.62	21.74	21.6667	23.66	25.98	23.02	24.22		31.28	30.98	27.48	29.9133	26.89	20.44	29.5	25.61	25.4	16.46	21.68	21.18	21.97	27.62	29.91	26.5
BGIOSGA006020-TA	BGIOSGA006020	2.25	2.14	6.39	3.59333	5.71	4.52	6.26	5.49667		7.56	13.35	14.88	11.93	14.97	4.31	13.74	11.0067	2.55	2.93	4.58	3.35333	6.71	8.42	14.69	9.94
BGIOSGA006047-TA	BGIOSGA006047	5.91	3.4	3.8	4.37	3.53	2.42	4.93	3.62667		10.95	7.34	7.12	8.47	4.24	10.9	7.25	7.46333	33.17	52.44	17.38	34.33	16.73	31.69	22.9	23.7733
BGIOSGA006048-TA	BGIOSGA006048	27.99	23.95	30.37	27.4367	24.24	31.34	31.62	29.0667		40.66	38.66	35.41	38.2433	26.8	29.97	32.67	29.8133	23.45	19.55	35.19	26.0633	32.47	44.6	35.01	37.36
BGIOSGA006050-TA	BGIOSGA006050	28.08	39.19	28.51	31.9267	35.19	29.11	48.57	37.6233		40.44	49.78	49.34	46.52	37.77	53.03	34.06	41.62	75.43	106.58	57.69	79.9	71.62	61.25	52.98	61.95
BGIOSGA006053-TA	BGIOSGA006053	11.98	11.21	13.69	12.2933	4.9	14.36	18.28	12.5133		22.83	34.15	28.52	28.5	25.81	6.92	23.4	18.71	14.32	1.02	33.31	16.2167	28.12	17.25	30.55	25.3067
BGIOSGA006055-TA	BGIOSGA006055	286.16	357.94	239.94	294.68	250.68	178.54	266.02	231.747		176.43	98.88	289.45	188.253	57.93	73.13	64.67	65.2433	1686.51	1543.66	285.39	1171.85	90.17	689.45	233.68	337.767
BGIOSGA006056-TA	BGIOSGA006056	24.36	19.43	30.67	24.82	21.79	34.15	23.9	26.6133		29.03	30.29	30.51	29.9433	27.33	6.94	30.3	21.5233	5.67	1.18	11.55	6.13333	11.43	9.53	22.25	14.4033
BGIOSGA006062-TA	BGIOSGA006062	26.58	32.45	26.73	28.5867	37.51	12.22	31.19	26.9733		14.88	19.57	28.72	21.0567	11.66	31.67	20.25	21.1933	22.64	33.38	37.1	31.04	24.52	38.07	21.69	28.0933	Enhancer of rudimentary homolog
BGIOSGA006068-TA	BGIOSGA006068	35.49	45.76	33.31	38.1867	41.5	49.17	35.07	41.9133		47.61	63.86	55.84	55.77	40.57	44.91	34.63	40.0367	54.78	37.92	36.43	43.0433	35.11	42.83	22.16	33.3667
BGIOSGA006070-TA	BGIOSGA006070	13.18	12.05	14.53	13.2533	12.13	14.77	12.78	13.2267		22.67	17.9	23.38	21.3167	20.12	15.48	19.41	18.3367	7.37	3.56	20.85	10.5933	19.54	15.25	23.07	19.2867
BGIOSGA006073-TA	BGIOSGA006073	37.34	45.01	42.79	41.7133	39.16	44.96	47.29	43.8033		17.66	23.37	22.64	21.2233	19.53	19.16	22.07	20.2533	4.9	1.96	21.04	9.3	17.45	9.64	11.12	12.7367
BGIOSGA006077-TA	BGIOSGA006077	28.4	24.71	30.56	27.89	25.12	34.91	32.01	30.68		39.22	41.53	50.84	43.8633	40.83	19.83	45.62	35.4267	15.69	6.75	35.94	19.46	30.59	30.45	42.13	34.39
BGIOSGA006086-TA	BGIOSGA006086	9.52	9.56	13.58	10.8867	10.15	15.19	12.45	12.5967		15.51	16.81	16.88	16.4	16.21	9.99	19.66	15.2867	4.95	4.75	14.26	7.98667	14.74	20.03	21.27	18.68	Eukaryotic translation initiation factor 2A
BGIOSGA006087-TA	BGIOSGA006087	4.25	4.07	7.96	5.42667	17.46	22.32	6.68	15.4867		155.58	77.25	52.56	95.13	28.83	97.91	96.39	74.3767	1885.13	3758.34	492.4	2045.29	370.02	1181.94	411.87	654.61
BGIOSGA006089-TA	BGIOSGA006089	4.27	4.21	5.3	4.59333	4.78	4.53	3.63	4.31333		7.19	6.62	6.03	6.61333	6.34	6.23	7.75	6.77333	6.66	8.53	5.72	6.97	6.09	7.6	8.61	7.43333
BGIOSGA006108-TA	BGIOSGA006108	39.98	37.82	42.33	40.0433	45.46	40.92	48.48	44.9533		54.71	43.69	51.2	49.8667	41.21	36.7	36.89	38.2667	146.98	90.34	67.21	101.51	64.45	109.57	88.43	87.4833	Cytosolic Fe-S cluster assembly factor NBP35
BGIOSGA006114-TA	BGIOSGA006114	38.65	32.06	29.09	33.2667	34.49	27.87	33.17	31.8433		58.54	46.2	38.11	47.6167	41.37	48.09	45.28	44.9133	65.42	95.78	59.72	73.64	72.77	85.73	63.1	73.8667
BGIOSGA006117-TA	BGIOSGA006117	25.35	28.5	31.32	28.39	26.11	26.75	27.68	26.8467		27.19	19.33	20.19	22.2367	16.06	16.78	26.07	19.6367	10.41	13.1	31.13	18.2133	36.44	23.94	32.39	30.9233	Homoserine dehydrogenase
BGIOSGA006123-TA	BGIOSGA006123	34.05	27.64	29.33	30.34	34.47	28.94	21.79	28.4		34.96	29.01	29.17	31.0467	28.04	31.04	27.68	28.92	40.63	55.04	34.32	43.33	33.34	44.56	42.13	40.01
BGIOSGA006128-TA	BGIOSGA006128	15.91	12.9	14.29	14.3667	15.39	15.94	15.78	15.7033		13.28	14.39	11.83	13.1667	11.36	7.2	11.62	10.06	10.2	15.46	18.39	14.6833	17.46	13.95	12.91	14.7733
BGIOSGA006129-TA	BGIOSGA006129	79.49	63.76	37.42	60.2233	78.76	56.37	72.87	69.3333		97.97	81.38	98.91	92.7533	120.31	198.66	77.98	132.317	44.73	75.15	111.97	77.2833	154.88	103.73	101.33	119.98
BGIOSGA006131-TA	BGIOSGA006131	23.89	24.7	32.27	26.9533	21.37	29.96	26.75	26.0267		29.14	36.64	34.69	33.49	37.34	26.65	36.63	33.54	13.78	5.88	29.21	16.29	20.14	20.78	29.46	23.46
BGIOSGA006134-TA	BGIOSGA006134	149.07	121.11	157.88	142.687	120.57	164.89	126.65	137.37		347.87	298.69	358.37	334.977	207.63	125.21	257.68	196.84	412.06	213.64	230.76	285.487	231.39	331.51	368.25	310.383
BGIOSGA006139-TA	BGIOSGA006139	2.21	1.86	2.18	2.08333	2.86	1.26	3.18	2.43333		2.17	1.81	3.31	2.43	1.65	3.05	3.13	2.61	1.2	1.24	6.81	3.08333	4.69	3.9	3.89	4.16
BGIOSGA006141-TA	BGIOSGA006141	3.02	2.24	2.82	2.69333	3.66	4.69	4.27	4.20667		4.29	3.83	3.9	4.00667	2.38	5.41	4.59	4.12667	3.24	4.03	5.02	4.09667	4.44	12.47	21.4	12.77
BGIOSGA006143-TA	BGIOSGA006143	16.23	18.33	19.77	18.11	13.87	13.04	24.6	17.17		34.59	26.71	24.76	28.6867	22.68	22.74	31.58	25.6667	33.47	35.28	40.43	36.3933	52.89	59.7	58.16	56.9167
BGIOSGA006144-TA	BGIOSGA006144	141.04	158.59	151.19	150.273	115.16	105.52	191.51	137.397		228.55	198.41	217.38	214.78	149.92	179.01	212.79	180.573	167.91	171.39	279.85	206.383	348.4	262.99	335.93	315.773	60S ribosomal protein L6
BGIOSGA006149-TA	BGIOSGA006149	44.16	28.63	34.93	35.9067	24.15	17.79	24.16	22.0333		13.22	21.75	20.14	18.37	21.78	11.77	15.79	16.4467	9.43	4.32	20.95	11.5667	18.82	12.64	12.36	14.6067	Glycosyltransferase
BGIOSGA006154-TA	BGIOSGA006154	77.73	91.35	67.75	78.9433	72.09	73.79	79.92	75.2667		112.74	84.97	109.27	102.327	86.61	135.72	106.6	109.643	87.47	64.34	135.06	95.6233	123.79	112.73	95.15	110.557
BGIOSGA006159-TA	BGIOSGA006159	12.9	10.68	7.74	10.44	9.09	8.77	6.85	8.23667		4.31	6.96	8.75	6.67333	13.73	14.12	7.86	11.9033	9.23	37.61	6.45	17.7633	2.07	6.06	4.94	4.35667
BGIOSGA006161-TA	BGIOSGA006161	441.46	237.37	357.53	345.453	298.4	150.17	232.55	227.04		50.11	93.42	80.92	74.8167	144.17	103.33	91.2	112.9	289.06	421.86	109.99	273.637	28.07	162.31	104.41	98.2633
BGIOSGA006162-TA	BGIOSGA006162	55.83	33.54	69.19	52.8533	38.19	22.01	37.27	32.49		21.59	28.86	26.09	25.5133	33.24	26.53	24.8	28.19	161.13	181.41	37.23	126.59	22.97	80.59	39.36	47.64
BGIOSGA006171-TA	BGIOSGA006171	9.57	7.25	6.46	7.76	5.11	12.53	5.34	7.66		15.18	4.3	11.09	10.19	11.35	1.89	13.99	9.07667	1.65	7.27	10.36	6.42667	11.44	8.34	7.35	9.04333
BGIOSGA006173-TA	BGIOSGA006173	11.57	10.56	8.51	10.2133	8.57	6.64	7.64	7.61667		8.27	8.58	6.89	7.91333	7.32	5.77	7.06	6.71667	3.2	2.66	11.71	5.85667	4.98	7.21	7.02	6.40333
BGIOSGA006178-TA	BGIOSGA006178	26.61	40.69	25.11	30.8033	33.31	18.65	19.46	23.8067		28.45	21.14	29.02	26.2033	7.89	35.36	23.6	22.2833	15.51	35.02	30.39	26.9733	13.2	36.97	22.65	24.2733
BGIOSGA006179-TA	BGIOSGA006179	17.72	15.16	14.18	15.6867	19.67	16.49	17.77	17.9767		16.72	10.99	12.98	13.5633	6.24	6.24	13.07	8.51667	45.45	86.01	32.37	54.61	27.3	43.08	22.87	31.0833
BGIOSGA006181-TA	BGIOSGA006181	5.77	4.43	6.01	5.40333	4.8	6.21	6.7	5.90333		7.11	7.55	7.65	7.43667	9.02	3.36	9.94	7.44	2.14	1.95	4.24	2.77667	5.48	8.18	6.8	6.82
BGIOSGA006187-TA	BGIOSGA006187	21.33	12.2	18.04	17.19	11.4	15.43	16.33	14.3867		17.6	21.22	17.53	18.7833	21.75	16.49	19.43	19.2233	25.52	21.34	26.18	24.3467	26.29	28.72	36.79	30.6
BGIOSGA006189-TA	BGIOSGA006189	55.41	62.53	76.93	64.9567	58.25	65.33	89.29	70.9567		125.21	107.12	113.94	115.423	93.41	67.88	105.86	89.05	79.67	42.03	129.26	83.6533	153.35	108.65	154.9	138.967	NAP1-related protein 2
BGIOSGA006198-TA	BGIOSGA006198	42.97	52.84	63.61	53.14	127.28	48.62	69.72	81.8733		81.28	27.98	35.23	48.1633	14.12	54.88	20.53	29.8433	1725.01	3837.46	326.46	1962.98	79.44	931.8	174.28	395.173
BGIOSGA006203-TA	BGIOSGA006203	13.45	14.1	10.4	12.65	9.62	10.01	9.92	9.85		28.83	22.25	15.93	22.3367	21.1	21.84	27.63	23.5233	11.05	6.52	22.76	13.4433	32.58	29.8	32.75	31.71
BGIOSGA006207-TA	BGIOSGA006207	31.49	26.06	37.71	31.7533	27.59	24.41	23.58	25.1933		17.3	12.02	11	13.44	18.07	13.73	24.08	18.6267	28.78	27.89	13.6	23.4233	14.25	24.75	13.93	17.6433
BGIOSGA006208-TA	BGIOSGA006208	4.32	2.91	3.33	3.52	4.31	3.06	3.59	3.65333		7.3	4.97	7	6.42333	3.88	11.03	5.64	6.85	36.65	43.12	9.82	29.8633	8.47	22.43	12.63	14.51
BGIOSGA006222-TA	BGIOSGA006222	62.34	71.31	60.55	64.7333	75.52	78.32	57.18	70.34		41.51	60.44	43.69	48.5467	33.83	62.73	52.95	49.8367	10.07	4.59	49.71	21.4567	32.53	23.59	14.08	23.4
BGIOSGA006223-TA	BGIOSGA006223	37.75	40.27	36.76	38.26	35.96	25.55	46.14	35.8833		51.4	66.43	41.35	53.06	45.57	24.18	52.16	40.6367	34.58	37.33	49.88	40.5967	57.51	54.58	68.55	60.2133
BGIOSGA006233-TA	BGIOSGA006233	35.18	31.09	29.51	31.9267	33.86	25.17	30.12	29.7167		47.38	38.97	38.76	41.7033	29.65	34.69	32.01	32.1167	31.06	35.36	53.81	40.0767	52.9	55.55	45.69	51.38
BGIOSGA006235-TA	BGIOSGA006235	31.17	27.27	23.43	27.29	28.47	27.66	26.48	27.5367		25.8	26.72	30.01	27.51	32.24	32.63	26.75	30.54	13.85	3.19	19.21	12.0833	25.33	20.5	21.47	22.4333
BGIOSGA006239-TA	BGIOSGA006239	89.2	94.47	93.31	92.3267	85.27	79.51	89.28	84.6867		133.43	133.37	108.28	125.027	135.55	141.19	118.57	131.77	255.57	309.52	140.68	235.257	137.21	217.59	175.31	176.703
BGIOSGA006241-TA	BGIOSGA006241	31.48	31.23	26.38	29.6967	27.48	23.79	21.42	24.23		23.58	22.42	22.05	22.6833	22.95	24.94	25.01	24.3	12.78	8.08	18.64	13.1667	22.61	19.73	18.77	20.37
BGIOSGA006244-TA	BGIOSGA006244	10.87	10.64	9.83	10.4467	11.45	5.8	11.23	9.49333		8.34	8.36	5.28	7.32667	7.17	6.47	8.99	7.54333	4.09	3.3	5.07	4.15333	10.09	4.11	8.55	7.58333
BGIOSGA006255-TA	BGIOSGA006255	21.45	24.54	24.56	23.5167	24.01	17.01	18.48	19.8333		15.61	22.33	19.21	19.05	23.11	23.56	19.84	22.17	4.67	1.39	21.56	9.20667	18.99	10.6	10.78	13.4567
BGIOSGA006257-TA	BGIOSGA006257	261.01	335.18	199.55	265.247	395.06	292.59	291.83	326.493		125.86	184.64	193.69	168.063	149.99	258.54	163.69	190.74	41.05	22.95	131.32	65.1067	122.89	84.26	44.05	83.7333
BGIOSGA006263-TA	BGIOSGA006263	17.99	21.47	19.49	19.65	19.17	16.49	16.39	17.35		30.48	28.9	22.3	27.2267	17.18	29.08	23.05	23.1033	11.59	12.47	29.17	17.7433	31.53	23.04	27.32	27.2967
BGIOSGA006276-TA	BGIOSGA006276	47.86	29.18	31.83	36.29	54.31	34.64	40.97	43.3067		23.42	18.52	19.85	20.5967	18.47	11.79	18.2	16.1533	160.64	160.12	46.79	122.517	36.55	95.04	68.36	66.65
BGIOSGA006279-TA	BGIOSGA006279	32.14	25.02	29.37	28.8433	33.21	24.89	33.49	30.53		67.86	55.08	36.22	53.0533	40.13	32.7	56.89	43.24	85.15	113.2	77.85	92.0667	62.22	98.51	120.48	93.7367
BGIOSGA006281-TA	BGIOSGA006281	89.72	87	73.81	83.51	74.3	63.94	77.86	72.0333		65.23	61.29	68.51	65.01	52.62	71.49	56.61	60.24	123.78	259.33	108.49	163.867	83.6	177.64	109.35	123.53	V-type proton ATPase proteolipid subunit
BGIOSGA006282-TA	BGIOSGA006282	45.82	49.46	43.73	46.3367	38.4	39.38	40	39.26		25.5	45.6	33.53	34.8767	30.3	28.22	33.57	30.6967	8	6.01	27.99	14	21.21	17.05	19.08	19.1133
BGIOSGA006292-TA	BGIOSGA006292	257.79	191.3	272.89	240.66	328.25	321.97	128.39	259.537		3424.75	2561.71	2020.89	2669.12	1267.82	2046.15	2299.28	1871.08	814.18	1089.86	2746.63	1550.22	4647.2	2307.88	2824.27	3259.78
BGIOSGA006294-TA	BGIOSGA006294	3.29	3.43	4.28	3.66667	2.78	1.87	3.74	2.79667		2.99	2.97	3.51	3.15667	2.47	3.61	2.41	2.83	1.13	2.45	1.93	1.83667	3.61	2.91	3.04	3.18667
BGIOSGA006302-TA	BGIOSGA006302	47.64	53.09	62.06	54.2633	51.04	72.37	66.41	63.2733		34.29	48.19	42.97	41.8167	47.63	33.25	52.41	44.43	6.78	1.08	33.7	13.8533	21.44	15.32	18.17	18.31
BGIOSGA006308-TA	BGIOSGA006308	15.33	17	24.89	19.0733	14.47	22.59	20.96	19.34		20.12	21.2	16.62	19.3133	15.48	8.25	15.03	12.92	13.21	13.11	24.26	16.86	23.96	30.77	25.13	26.62
BGIOSGA006310-TA	BGIOSGA006310	84.37	107.52	96.32	96.07	74.6	71.91	102.53	83.0133		130.15	99.82	104.19	111.387	90.99	120.8	120.88	110.89	72.65	121.16	162.29	118.7	194.08	164.55	178.97	179.2
BGIOSGA006315-TA	BGIOSGA006315	64.5	76.44	32.38	57.7733	72.01	92.22	62.84	75.69		215.41	100.84	255.31	190.52	135.67	120.62	70.86	109.05	184.82	319.97	143.68	216.157	195.52	235	80.26	170.26
BGIOSGA006317-TA	BGIOSGA006317	16.41	7.52	8.82	10.9167	6.18	1.85	5.35	4.46		9.79	4.9	3.69	6.12667	3.05	14.01	5.04	7.36667	96.34	313.77	29.94	146.683	19.86	74.29	24.74	39.63
BGIOSGA006323-TA	BGIOSGA006323	5.69	7.2	6.27	6.38667	13	13.27	8.25	11.5067		87.77	43.3	37.95	56.34	30.54	90.7	52.67	57.97	968.91	1152.32	95.61	738.947	115.99	227.56	148.23	163.927
BGIOSGA006331-TA	BGIOSGA006331	14.92	15.59	13.91	14.8067	10.38	12.09	12.1	11.5233		5.67	4.89	6.54	5.7	8.2	6.44	7.27	7.30333	1.35	3.92	14.43	6.56667	13.28	4.69	9.34	9.10333
BGIOSGA006332-TA	BGIOSGA006332	5.08	5.51	4.82	5.13667	3.06	4.27	1.6	2.97667		7.19	3.45	3.56	4.73333	2.61	9.12	7.36	6.36333	13.76	23.14	2.93	13.2767	7.43	17.15	11.9	12.16
BGIOSGA006337-TA	BGIOSGA006337	23.78	18.9	25.59	22.7567	18.34	23.17	9.08	16.8633		25.82	14.18	11.41	17.1367	42.31	26.38	19.59	29.4267	4.67	15.27	9.72	9.88667	48.44	3.33	2.61	18.1267
BGIOSGA006341-TA	BGIOSGA006341	26.55	18.4	20.06	21.67	21.95	17.34	22.32	20.5367		17.53	15.91	14.37	15.9367	15.95	11.66	15.76	14.4567	15.76	6.02	15.26	12.3467	21.36	15.77	17.36	18.1633	Probable glycosyltransferase 2
BGIOSGA006346-TA	BGIOSGA006346	2.7	8.74	5.14	5.52667	7.18	3.03	11.4	7.20333		10.14	29.25	9.92	16.4367	19.16	36.42	2.65	19.41	14.19	24.93	18.13	19.0833	8.08	14.67	9.62	10.79
BGIOSGA006349-TA	BGIOSGA006349	122.04	90.78	72.24	95.02	119.55	45.08	101.84	88.8233		7.87	5.26	9.24	7.45667	6.69	8.86	5.47	7.00667	9.11	2.65	27.94	13.2333	12.78	10.21	6.17	9.72
BGIOSGA006356-TA	BGIOSGA006356	19.19	33.3	18.22	23.57	12.3	2.96	13.72	9.66		18.99	31.07	15.8	21.9533	13.28	29.47	11.12	17.9567	3.49	3.51	28.1	11.7	23.43	9.01	18.04	16.8267
BGIOSGA006357-TA	BGIOSGA006357	17.26	13.07	7.98	12.77	8.73	6.47	7.3	7.5		14.58	10.68	13.24	12.8333	8.59	20.62	10.54	13.25	6.05	6.77	12.92	8.58	11.47	5.88	7.72	8.35667
BGIOSGA006358-TA	BGIOSGA006358	63.35	52.12	67.84	61.1033	62.49	67.67	84.68	71.6133		88.05	80.14	79.39	82.5267	74.04	37.67	82.02	64.5767	45.19	22.42	92.74	53.45	97.48	76.62	106.37	93.49
BGIOSGA006363-TA	BGIOSGA006363	68.21	56.74	75.8	66.9167	74.01	67.74	65.16	68.97		85.53	71.89	67.93	75.1167	63.31	52.71	77.66	64.56	124.55	124.57	100.3	116.473	102.25	129.16	116.64	116.017	Cytochrome b-c1 complex subunit Rieske, mitochondrial
BGIOSGA006373-TA	BGIOSGA006373	16.88	11.18	14.9	14.32	25.94	13.79	11.33	17.02		28.95	33.7	33.39	32.0133	25.96	31.18	30.36	29.1667	6.31	2.32	23.28	10.6367	31.16	20.29	19.51	23.6533
BGIOSGA006385-TA	BGIOSGA006385	17.77	20.49	17.93	18.73	26.9	12.55	25.82	21.7567		33.32	34.03	20.44	29.2633	24.79	40.74	20.72	28.75	38.57	129.91	35.97	68.15	46.57	92.07	52.04	63.56
BGIOSGA006386-TA	BGIOSGA006386	5.78	5.46	4.13	5.12333	4.07	3.8	4.33	4.06667		8.38	10.21	5.08	7.89	6.34	3.5	5.03	4.95667	26.06	34.07	9	23.0433	6.93	12.04	14.95	11.3067
BGIOSGA006403-TA	BGIOSGA006403	15.42	15.65	13.34	14.8033	14.45	12.94	14.52	13.97		21.31	22.06	20.63	21.3333	26.06	25.82	21.66	24.5133	4.02	6.55	15.79	8.78667	26.57	15.12	23.72	21.8033
BGIOSGA006404-TA	BGIOSGA006404	359.06	344.55	313.09	338.9	336.11	314.14	320.57	323.607		308.03	356.09	332.21	332.11	317.36	322.95	278.1	306.137	187.21	159.2	332.25	226.22	399.62	273.98	334.39	335.997
BGIOSGA006406-TA	BGIOSGA006406	32.6	28.82	19.8	27.0733	19.68	20.12	19.45	19.75		9.56	14.31	10.91	11.5933	8.82	24.61	20.53	17.9867	7.84	51.13	28.11	29.0267	17.8	30.39	12.75	20.3133
BGIOSGA006417-TA	BGIOSGA006417	30.41	26.74	33.42	30.19	29.55	20.06	22.72	24.11		17.61	11.27	9.78	12.8867	11.91	21.11	17.92	16.98	19.77	12.57	22.76	18.3667	36.78	34.2	34.88	35.2867
BGIOSGA006429-TA	BGIOSGA006429	47.25	35.64	35.94	39.61	16.38	15.03	29.99	20.4667		11.46	11.37	10.64	11.1567	8.92	6.34	9.23	8.16333	3.8	3.12	15.48	7.46667	12.45	10.15	12.01	11.5367	Hexosyltransferase
BGIOSGA006431-TA	BGIOSGA006431	16.5	16.84	17.26	16.8667	18.94	19.08	20.93	19.65		19.41	16.71	20.88	19	16.43	11.07	21.26	16.2533	7.73	3.63	13.09	8.15	17.84	16.29	18.08	17.4033
BGIOSGA006438-TA	BGIOSGA006438	15.15	15.79	16.89	15.9433	14.03	15.13	14.04	14.4		24.2	21.89	18.78	21.6233	17.31	19.93	17.76	18.3333	9.18	11.53	21.17	13.96	22	23.25	28.94	24.73
BGIOSGA006442-TA	BGIOSGA006442	36.6	66.34	39.37	47.4367	38.83	21.05	35.6	31.8267		46.84	45.43	29.73	40.6667	18.03	77.36	32.31	42.5667	49.37	108.41	69.13	75.6367	94.47	122.77	51.89	89.71
BGIOSGA006445-TA	BGIOSGA006445	5.85	9.34	11.13	8.77333	11.73	13.57	10.91	12.07		7.84	7.17	7.74	7.58333	7.22	7.11	9.59	7.97333	1.51	1.13	2.88	1.84	9.11	3.99	4.53	5.87667
BGIOSGA006450-TA	BGIOSGA006450	148.37	156.78	184.71	163.287	227.62	189.3	166	194.307		122.21	115.58	101.11	112.967	111.23	82.55	145.65	113.143	53.12	32.37	176.06	87.1833	146.5	129.28	174.17	149.983	Peptidylprolyl isomerase
BGIOSGA006454-TA	BGIOSGA006454	56.24	56.35	50.58	54.39	59.28	58.06	46.39	54.5767		45.31	43.13	40.83	43.09	35.53	38.2	38.87	37.5333	46.52	48.1	48.25	47.6233	41.51	59.41	55.08	52	RING-type E3 ubiquitin transferase
BGIOSGA006491-TA	BGIOSGA006491	47.63	41.13	35.09	41.2833	22.22	54.39	43.47	40.0267		41.73	37.33	21.15	33.4033	41.78	28.32	32.96	34.3533	62.36	17.06	49.66	43.0267	46.72	43.84	53.97	48.1767
BGIOSGA006492-TA	BGIOSGA006492	14.78	13.19	12.24	13.4033	12.43	10.77	13.86	12.3533		18.75	13.66	8.65	13.6867	10.66	9.62	13.82	11.3667	23.48	15.76	18.54	19.26	19.36	29.61	39.34	29.4367
BGIOSGA006495-TA	BGIOSGA006495	68.3	57.01	57.98	61.0967	36	32.69	50.09	39.5933		21.23	15.85	12.31	16.4633	19.91	13.83	18.47	17.4033	47.46	41.79	29.12	39.4567	27.87	12.74	14.69	18.4333
BGIOSGA006504-TA	BGIOSGA006504	24.28	13.64	20.05	19.3233	26.55	32.64	25.61	28.2667		283.34	164.7	103.61	183.883	79.39	115.02	143.21	112.54	18.31	39.45	54.82	37.5267	281.13	55.16	106.78	147.69	Gamma-glutamylcyclotransferase
BGIOSGA006516-TA	BGIOSGA006516	21.25	15.86	12.84	16.65	11.05	10.16	11.15	10.7867		4.16	8.02	10.32	7.5	4.75	6.73	3.71	5.06333	4.23	7.71	7.16	6.36667	10.38	12.32	7.5	10.0667
BGIOSGA006531-TA	BGIOSGA006531	11.24	9.45	11.55	10.7467	11.67	12.51	12.32	12.1667		13.62	14.66	13.3	13.86	14.12	9.13	13.76	12.3367	13.26	4.8	14.42	10.8267	16.74	13.6	17.53	15.9567
BGIOSGA006535-TA	BGIOSGA006535	31.7	23.87	31.4	28.99	29.33	35.07	32.07	32.1567		43.68	35.85	34.93	38.1533	37.87	22.16	40.85	33.6267	19.01	11.53	29.74	20.0933	36.6	36.1	44.06	38.92
BGIOSGA006541-TA	BGIOSGA006541	23.11	21.64	24.48	23.0767	16.77	15.82	21.69	18.0933		39.97	42.91	43.45	42.11	44.27	36.06	37.83	39.3867	36.85	21.15	31.76	29.92	45.67	39.79	51.28	45.58
BGIOSGA006555-TA	BGIOSGA006555	26.1	20.23	36.04	27.4567	28.17	29.7	33.56	30.4767		29.07	29.74	15.86	24.89	22.55	40.66	26.65	29.9533	25.16	30.18	34.22	29.8533	51.76	24.48	36.75	37.6633
BGIOSGA006558-TA	BGIOSGA006558	16.46	15.73	14.9	15.6967	17.68	14.02	16.84	16.18		17.76	18.97	16.6	17.7767	17.31	11.11	18.07	15.4967	11.33	5.02	20.45	12.2667	22.39	24.06	21.03	22.4933
BGIOSGA006559-TA	BGIOSGA006559	57.3	37.13	59.84	51.4233	55.29	40.53	40.6	45.4733		68.03	57.16	65.93	63.7067	48.93	55.07	60.51	54.8367	190.71	143.98	58.28	130.99	85.91	102.4	91.8	93.37
BGIOSGA006560-TA	BGIOSGA006560	27.72	38.79	41.1	35.87	27.8	31.02	46.93	35.25		47.55	41.82	46.68	45.35	31.06	36.24	44.24	37.18	21.59	17.37	65.61	34.8567	56.5	45.35	52.44	51.43
BGIOSGA006562-TA	BGIOSGA006562	12.85	10.04	9.78	10.89	8.57	20.74	12.79	14.0333		7.76	10.1	8.81	8.89	8.3	3.51	8.25	6.68667	1.25	2.5	7.4	3.71667	6.13	3.83	11.2	7.05333
BGIOSGA006563-TA	BGIOSGA006563	15.35	15.44	14.24	15.01	11.73	11.2	12	11.6433		14.35	19.69	13.59	15.8767	13.79	14.45	18.23	15.49	12.6	5.28	16	11.2933	16.77	18.08	14.32	16.39
BGIOSGA006569-TA	BGIOSGA006569	11.2	12.91	16.52	13.5433	4.56	8.76	10.44	7.92		16.52	17.12	17.38	17.0067	13.45	20.22	16.26	16.6433	15.93	21.52	20.02	19.1567	27.54	16	6.84	16.7933
BGIOSGA006585-TA	BGIOSGA006585	19.46	16.26	33.62	23.1133	27.31	33.62	30.95	30.6267		51.48	37.38	31.62	40.16	38.04	18.25	42.01	32.7667	48.06	38.7	35.56	40.7733	49.96	37.04	64.77	50.59
BGIOSGA006593-TA	BGIOSGA006593	148.81	144.01	108.94	133.92	130.99	94.72	107.26	110.99		141.96	144.37	164.95	150.427	137.28	199.55	137.1	157.977	114.01	134.97	154.56	134.513	161.75	174.89	132.98	156.54
BGIOSGA006594-TA	BGIOSGA006594	3.94	2.68	4.71	3.77667	4.41	3.76	3.5	3.89		4.84	3.49	3.73	4.02	3.69	1.83	2.82	2.78	2.66	4.85	4.2	3.90333	4.04	3.86	4.09	3.99667
BGIOSGA006597-TA	BGIOSGA006597	12.6	14.31	11.44	12.7833	12.29	11.68	11.39	11.7867		15.79	15.35	16.9	16.0133	17.63	12.58	16.65	15.62	9.99	7.19	16.63	11.27	14.37	15.04	16.45	15.2867
BGIOSGA006607-TA	BGIOSGA006607	5.04	5.77	6.97	5.92667	6.36	6.58	6.17	6.37		9.92	7.33	6.51	7.92	4.99	4.91	7.86	5.92	6.54	2.61	8.5	5.88333	9.42	4.77	7.17	7.12
BGIOSGA006623-TA	BGIOSGA006623	8.66	5.71	7.86	7.41	9.07	4.72	9.19	7.66		6.78	7.66	5.9	6.78	6.01	4.74	5.4	5.38333	2.01	1.52	3.75	2.42667	1.38	6.77	6.57	4.90667
BGIOSGA006624-TA	BGIOSGA006624	83.15	79.41	54.49	72.35	128.37	68.16	129.87	108.8		703.31	540.43	225.21	489.65	559.1	396.33	633.16	529.53	23.24	10.4	280.43	104.69	528.57	86.85	206.22	273.88
BGIOSGA006640-TA	BGIOSGA006640	149.42	76.85	216.21	147.493	84.24	144.58	199.96	142.927		86.83	109.15	90.29	95.4233	198.62	98.6	99.93	132.383	9.92	6.18	48.18	21.4267	89.59	38.65	62.67	63.6367	Bidirectional sugar transporter SWEET4
BGIOSGA006653-TA	BGIOSGA006653	13.92	10.28	14.61	12.9367	12.84	18.72	15.57	15.71		10.53	11.81	12.4	11.58	12.81	4.92	13.59	10.44	7.41	3.26	8.47	6.38	9.15	7.55	10.35	9.01667
BGIOSGA006660-TA	BGIOSGA006660	13.72	12.03	15.71	13.82	13.45	13.09	13.1	13.2133		29.28	24.64	23.31	25.7433	24.72	18.18	24.79	22.5633	18.11	5.83	22.54	15.4933	18.18	24.83	29.48	24.1633	CLP protease regulatory subunit X
BGIOSGA006661-TA	BGIOSGA006661	64.7	56.74	58.8	60.08	60.26	58.88	52.76	57.3		43.77	52.77	48.44	48.3267	55.92	43.13	50.41	49.82	38.62	32.16	55.14	41.9733	54.97	52.98	54.55	54.1667	E3 ubiquitin-protein ligase
BGIOSGA006667-TA	BGIOSGA006667	13.92	9.47	11.11	11.5	12.67	13.23	13.05	12.9833		17.91	16.79	18.13	17.61	15.32	11.66	15.03	14.0033	23.98	16.75	19.83	20.1867	19.51	23.56	18.47	20.5133
BGIOSGA006668-TA	BGIOSGA006668	3.3	3.28	3.13	3.23667	2.58	2.73	2.37	2.56		4.92	3.96	4.02	4.3	3.73	2.12	5.29	3.71333	12.77	4.41	3.37	6.85	2.99	4.82	3.67	3.82667
BGIOSGA006677-TA	BGIOSGA006677	5.95	2.68	4.22	4.28333	6.82	5.01	4.75	5.52667		7.84	7.61	4.76	6.73667	7.21	9.73	7.84	8.26	20.96	17.9	11.82	16.8933	13.52	14.07	15.93	14.5067
BGIOSGA006680-TA	BGIOSGA006680	109.65	141.7	119.58	123.643	109.04	113.24	129.87	117.383		245.88	236.68	244.41	242.323	243.31	300.61	238.73	260.883	89.23	69.15	259.92	139.433	339.31	185.15	278.7	267.72	40S ribosomal protein S3a
BGIOSGA006687-TA	BGIOSGA006687	5.45	5.88	3.97	5.1	1.52	3.09	6.47	3.69333		4.9	2.48	3.97	3.78333	5.15	9.77	4.34	6.42	2.1	1.05	6.8	3.31667	8.32	11.35	4.58	8.08333
BGIOSGA006688-TA	BGIOSGA006688	329.36	387.47	329.53	348.787	325.74	259.43	397.72	327.63		696.25	549.54	606.7	617.497	487.67	778.18	571.59	612.48	348.8	398.21	733.48	493.497	996.55	614.78	804.83	805.387	60S ribosomal protein L27
BGIOSGA006691-TA	BGIOSGA006691	72.79	90.26	63	75.35	55.59	41.35	67.6	54.8467		79.59	64.1	73.51	72.4	63.08	82.33	68.24	71.2167	21.85	41.41	78.48	47.2467	119.59	81.61	85.38	95.5267
BGIOSGA006701-TA	BGIOSGA006701	23.14	25.26	26.34	24.9133	22.72	24.84	21.94	23.1667		22.14	27.03	28.86	26.01	23.75	19.45	22.94	22.0467	9.53	6.17	28.95	14.8833	32.23	22.09	32.54	28.9533
BGIOSGA006705-TA	BGIOSGA006705	8.06	4.87	6.87	6.6	4.44	6.65	8.14	6.41		42.27	19.72	17.01	26.3333	14.74	32.65	21.31	22.9	61.34	51.43	39.41	50.7267	66.39	75.7	51.59	64.56
BGIOSGA006718-TA	BGIOSGA006718	6.19	4.85	3.2	4.74667	5.14	4.26	4.5	4.63333		4.89	4.06	2.95	3.96667	3.2	5.73	3.83	4.25333	7.49	3.53	4.82	5.28	3.41	5.48	3.93	4.27333
BGIOSGA006726-TA	BGIOSGA006726	5.53	5.04	5.24	5.27	6.8	5.11	5.01	5.64		6.36	6.7	6.44	6.5	6.7	6.9	6.45	6.68333	1.67	1.46	5.72	2.95	7.62	5.49	5.74	6.28333
BGIOSGA006734-TA	BGIOSGA006734	25.89	29.61	29.35	28.2833	32.75	31.11	24.53	29.4633		37.66	37.7	30	35.12	44.51	34.72	28.26	35.83	18.61	19.4	26.93	21.6467	33.51	25.61	37.3	32.14
BGIOSGA006737-TA	BGIOSGA006737	10.11	11.18	7.89	9.72667	6.59	11.78	9.72	9.36333		9.32	6.4	19.85	11.8567	8.24	6.09	13.27	9.2	29.89	32.88	31.79	31.52	26.72	26.69	30.92	28.11	Vacuolar protein sorting-associated protein 29
BGIOSGA006739-TA	BGIOSGA006739	7.53	9.26	8.65	8.48	6.08	6.47	7.51	6.68667		7.47	7.08	7.75	7.43333	9.65	7.47	5.3	7.47333	8.26	2.82	5.85	5.64333	6.61	3.96	5.28	5.28333
BGIOSGA006742-TA	BGIOSGA006742	107.16	135.93	180.79	141.293	148.12	166.36	197.72	170.733		56.76	70.58	76.16	67.8333	81.68	63.77	71.73	72.3933	12.13	4.04	101.83	39.3333	41.8	40.87	31.55	38.0733
BGIOSGA006743-TA	BGIOSGA006743	62.2	58.18	60.6	60.3267	53.29	54.37	52.34	53.3333		54.83	63.94	59.62	59.4633	57.63	50.51	55	54.38	54.47	53.03	56.81	54.77	53.28	70.88	65.02	63.06
BGIOSGA006756-TA	BGIOSGA006756	46.21	51.55	49.5	49.0867	44.5	35.41	53.5	44.47		65.7	54.25	67.61	62.52	64.46	69.03	59.74	64.41	34.18	25.19	71.03	43.4667	99.39	59.96	71.16	76.8367
BGIOSGA006759-TA	BGIOSGA006759	62.65	59.26	60.14	60.6833	56.88	59.55	59.83	58.7533		65.81	80.4	79.6	75.27	62.91	51.87	70.76	61.8467	124.91	125.02	103.78	117.903	92.11	186.57	157.71	145.463
BGIOSGA006761-TA	BGIOSGA006761	144.76	109.46	103.77	119.33	75.75	46.72	100.47	74.3133		45.42	71.73	83.95	67.0333	44.81	44.27	61.64	50.24	49.95	2.51	115.13	55.8633	104.36	70.94	44.73	73.3433
BGIOSGA006762-TA	BGIOSGA006762	11.81	9.64	8.75	10.0667	8.2	6.27	9.75	8.07333		10.46	8.47	8.13	9.02	8.78	7.96	9.06	8.6	2.55	1.43	5.37	3.11667	10.16	6.83	5.79	7.59333
BGIOSGA006798-TA	BGIOSGA006798	50.44	31.56	51.56	44.52	35.09	37.65	45.01	39.25		34.33	31.21	31.72	32.42	44.84	61.46	28.18	44.8267	10.84	16.32	37.14	21.4333	31	51.79	52.84	45.21
BGIOSGA006799-TA	BGIOSGA006799	46.16	47.56	55.12	49.6133	48.01	47.35	47.64	47.6667		70.73	79.92	70.77	73.8067	66.95	55.04	63.19	61.7267	41.78	24.38	55.52	40.56	60.98	61.41	65.33	62.5733	Defective in cullin neddylation protein
BGIOSGA006805-TA	BGIOSGA006805	20.75	15.2	15.4	17.1167	19.27	11.5	17.06	15.9433		18.05	13.72	13.18	14.9833	13.36	17.83	12.09	14.4267	18.83	35.53	24.67	26.3433	23.38	28.25	14.64	22.09
BGIOSGA006806-TA	BGIOSGA006806	67.08	59.82	70.12	65.6733	61.18	65.66	73.19	66.6767		83.94	89.7	77.94	83.86	93.88	58.14	93.07	81.6967	46.88	25.18	93.49	55.1833	114.24	75.05	92.4	93.8967
BGIOSGA006814-TA	BGIOSGA006814	42.93	27.94	27.55	32.8067	28.31	21.65	32.18	27.38		25.6	29.02	35.66	30.0933	38.99	28.92	30.35	32.7533	14.84	7.67	40.25	20.92	44.82	32.08	34.88	37.26
BGIOSGA006820-TA	BGIOSGA006820	10.96	7.61	21.25	13.2733	17.46	33.02	16.59	22.3567		41.67	37.9	29.59	36.3867	31.65	8.16	35.12	24.9767	23.71	5.32	38.86	22.63	44.2	42.74	42.72	43.22
BGIOSGA006821-TA	BGIOSGA006821	17.13	18.85	16.42	17.4667	13.19	16.46	15.14	14.93		17.2	23.03	19.24	19.8233	19.96	15.06	21.55	18.8567	3.34	2.45	15.14	6.97667	18.49	13.37	15.51	15.79
BGIOSGA006822-TA	BGIOSGA006822	40.26	46.84	41.08	42.7267	43.95	38.01	44.86	42.2733		46	47.95	50.63	48.1933	43.92	51.59	44.91	46.8067	25.5	16.31	54.79	32.2	69.39	55.16	55.84	60.13
BGIOSGA006826-TA	BGIOSGA006826	10.22	9.56	7.93	9.23667	6.53	5.44	10.73	7.56667		6.59	7.69	9.13	7.80333	7.29	8.53	4.7	6.84	1.65	1.65	7.5	3.6	6.76	5.46	6.04	6.08667
BGIOSGA006837-TA	BGIOSGA006837	99.77	143.3	97.62	113.563	93.96	76.95	154.39	108.433		211.29	170.54	180.45	187.427	139.48	229.56	190.59	186.543	65.44	122.69	234.4	140.843	331.25	196.07	268.59	265.303	40S ribosomal protein S24
BGIOSGA006845-TA	BGIOSGA006845	128.32	135.25	103.29	122.287	59.47	34.6	80.83	58.3		79.3	43.82	44.84	55.9867	54.74	88.01	69.92	70.89	541.94	1128.79	301.21	657.313	129.17	433.93	192.6	251.9
BGIOSGA006848-TA	BGIOSGA006848	22.38	19.38	24.8	22.1867	23.98	26.32	20.83	23.71		14.95	23.06	20.38	19.4633	13.33	9.21	16.96	13.1667	10.8	4.31	12.54	9.21667	22.58	7.86	15.2	15.2133
BGIOSGA006850-TA	BGIOSGA006850	19.35	13.87	13.91	15.71	15.18	12.99	12.85	13.6733		13.23	12.01	11.85	12.3633	10.32	13.25	15.03	12.8667	5.78	2.24	13.99	7.33667	15.43	13.24	14.96	14.5433
BGIOSGA006852-TA	BGIOSGA006852	17.21	16.76	19.42	17.7967	17.46	19.16	16.58	17.7333		18.73	19.62	16.51	18.2867	19.99	13.87	21.94	18.6	9.49	6.26	20.9	12.2167	17.17	18.28	20.77	18.74	Serine/threonine protein phosphatase 2A 55 kDa regulatory subunit B beta isoform
BGIOSGA006859-TA	BGIOSGA006859	54.05	64.37	49.83	56.0833	41.9	39.91	53.43	45.08		19.31	26.51	25.73	23.85	27.35	25.36	26.4	26.37	8.5	3.42	29.86	13.9267	23.72	10.32	14.71	16.25
BGIOSGA006860-TA	BGIOSGA006860	184.71	196.75	147.97	176.477	82.78	105.83	112.7	100.437		265.65	331.45	353.48	316.86	248.19	420.71	227.41	298.77	64.41	9.76	205.6	93.2567	279.89	173.08	157.72	203.563	CASP-like protein 2D1
BGIOSGA006861-TA	BGIOSGA006861	12.47	14.15	12.44	13.02	11.32	10.61	11.13	11.02		17.06	15.49	18.28	16.9433	12.34	11.73	13.61	12.56	12.32	8.14	16.93	12.4633	15.48	15.6	18.61	16.5633
BGIOSGA006866-TA	BGIOSGA006866	5.97	7.49	5.26	6.24	4.42	6.67	5.8	5.63		6.42	7.6	5.34	6.45333	7.1	8.57	7.66	7.77667	4.87	1.9	5.97	4.24667	6.32	7.09	5.7	6.37
BGIOSGA006869-TA	BGIOSGA006869	16.8	18.65	20.27	18.5733	19.34	17.21	18.61	18.3867		35.14	29.13	33.38	32.55	31.25	30.47	37.07	32.93	29.32	32.59	30.81	30.9067	30.25	41.84	37.75	36.6133	Serine/threonine-protein phosphatase
BGIOSGA006898-TA	BGIOSGA006898	4.54	3.29	2.31	3.38	3.58	4.66	3.46	3.9		12.81	17.13	18.05	15.9967	16.41	17.04	14.89	16.1133	1.99	3.31	10.95	5.41667	26.04	9.56	16.91	17.5033
BGIOSGA006908-TA	BGIOSGA006908	71.52	77.36	84.94	77.94	88.51	98.47	87.22	91.4		138.68	113.85	110.66	121.063	87.41	69.59	118.8	91.9333	126.23	136.81	123.63	128.89	130.97	165.03	144.82	146.94
BGIOSGA006910-TA	BGIOSGA006910	9.6	8.21	6.41	8.07333	8.7	5.23	7.63	7.18667		15.77	8.9	7.88	10.85	11.09	4.77	14.6	10.1533	5.55	5.7	5.65	5.63333	15.54	9.44	21.02	15.3333
BGIOSGA006918-TA	BGIOSGA006918	3.74	2.97	4.27	3.66	3.4	3.89	3.03	3.44		6.28	4.94	4.91	5.37667	4.83	3.56	5.67	4.68667	3.61	2.46	3.61	3.22667	4.28	5.14	6.96	5.46
BGIOSGA006920-TA	BGIOSGA006920	19.17	25.86	19.62	21.55	20	17.69	18.6	18.7633		20.27	18.73	18.06	19.02	18.45	14.88	17.17	16.8333	5.16	3.86	14.88	7.96667	17.7	11.37	17.07	15.38
BGIOSGA006921-TA	BGIOSGA006921	64.13	78.09	63.28	68.5	84.83	92.04	85.22	87.3633		169.69	145.77	149.98	155.147	169.75	214.4	125.21	169.787	45.94	32.64	152.99	77.19	173.53	91.51	125.84	130.293
BGIOSGA006927-TA	BGIOSGA006927	11.49	8.6	5.14	8.41	9.91	2.32	4.03	5.42		1.69	4.15	1.35	2.39667	2.82	2.38	1.8	2.33333	11.12	17.5	3.54	10.72	2.97	2.04	2.59	2.53333
BGIOSGA006931-TA	BGIOSGA006931	21.2	14.64	12.58	16.14	8.22	7.11	12.8	9.37667		16.33	15.54	13.51	15.1267	19.12	25.2	14.87	19.73	5.29	3.13	21.45	9.95667	27.11	15.11	12.88	18.3667
BGIOSGA006932-TA	BGIOSGA006932	49.15	41.92	55.18	48.75	62.39	67.52	66.92	65.61		80.96	74.23	80.71	78.6333	64.7	40.71	74.46	59.9567	98.78	68.21	93.48	86.8233	97.96	113.84	100.07	103.957
BGIOSGA006945-TA	BGIOSGA006945	3151.24	4241.23	4252.61	3881.69	3165.83	3433.65	3737.92	3445.8		1921.03	3175.63	3342.15	2812.94	2696.52	3276.41	2072.68	2681.87	305.5	23.09	1794.29	707.627	1305.74	1415.31	721.34	1147.46	Chlorophyll a-b binding protein, chloroplastic
BGIOSGA006951-TA	BGIOSGA006951	44.41	60.16	54.58	53.05	67.53	63.95	57.93	63.1367		75.78	80.55	75.27	77.2	73.6	64.78	71.21	69.8633	37.24	25.95	82.82	48.67	94.66	71.51	76.55	80.9067
BGIOSGA006954-TA	BGIOSGA006954	52.34	60.06	43.85	52.0833	61.48	57.61	53.88	57.6567		43.33	40.09	31.51	38.31	19.87	32.7	47.77	33.4467	67.62	71.63	56.4	65.2167	55.13	64.81	37.93	52.6233
BGIOSGA006960-TA	BGIOSGA006960	15.32	14.95	13.54	14.6033	13.08	15.3	15.78	14.72		12.15	15.65	16.14	14.6467	12.2	14.75	13.63	13.5267	23.28	14.85	14.4	17.51	13.98	14.75	13.84	14.19
BGIOSGA006969-TA	BGIOSGA006969	166.13	209.39	226.46	200.66	183.75	164.25	259.82	202.607		62.65	46.19	30.6	46.48	26.19	50.24	43.72	40.05	148.12	411.5	111.55	223.723	77.78	267.85	87.26	144.297
BGIOSGA006974-TA	BGIOSGA006974	10.45	7.01	10.26	9.24	9.51	9.54	11.37	10.14		10.17	8.75	9.07	9.33	9.71	4.52	11.5	8.57667	3.31	3.2	8.69	5.06667	9.55	10.84	17.75	12.7133
BGIOSGA006976-TA	BGIOSGA006976	4.71	3.97	5.34	4.67333	3.7	5.37	5.24	4.77		26.49	9.91	9.36	15.2533	6.75	4.82	8.76	6.77667	127.3	133.17	47.5	102.657	41.74	83.97	103.23	76.3133
BGIOSGA006978-TA	BGIOSGA006978	25.01	33.73	23.72	27.4867	18.27	14.25	24.04	18.8533		19.94	31.41	17.17	22.84	8.64	34.55	18.63	20.6067	7.26	6.07	19.33	10.8867	36.04	22.44	34.25	30.91
BGIOSGA006982-TA	BGIOSGA006982	36.45	46.43	39.92	40.9333	37.13	58.8	46.11	47.3467		32.23	40.58	31.81	34.8733	37.39	30.69	35.05	34.3767	10.96	5.29	41.41	19.22	34.08	22.67	24.8	27.1833
BGIOSGA006983-TA	BGIOSGA006983	3.78	4.13	2.61	3.50667	2.69	3.68	3.5	3.29		4.25	4.5	2.72	3.82333	4.24	2.65	3.94	3.61	5.47	8.77	6.41	6.88333	5.56	11.43	7.54	8.17667
BGIOSGA006984-TA	BGIOSGA006984	3.08	2.5	2.69	2.75667	2.15	2.92	1.85	2.30667		3.66	3.78	3.11	3.51667	4.32	3.38	3.29	3.66333	1.79	2.24	3.39	2.47333	3.27	3.48	3.11	3.28667
BGIOSGA006992-TA	BGIOSGA006992	146.43	209.58	163.4	173.137	169.38	154.85	201.12	175.117		106.2	157.92	156.26	140.127	124.21	179.96	120.41	141.527	18.95	10.21	134.91	54.69	80.4	62.72	40.85	61.3233
BGIOSGA006993-TA	BGIOSGA006993	30.46	38.02	21.54	30.0067	47.07	44.15	35.55	42.2567		93.03	84.35	85.31	87.5633	87.78	127.59	101.69	105.687	74.08	145.86	92.96	104.3	119.34	162.66	60.19	114.063
BGIOSGA006997-TA	BGIOSGA006997	104.03	90.51	101.68	98.74	111.16	87.67	91.03	96.62		77.57	92.02	88.07	85.8867	76.3	97.46	74.47	82.7433	10.55	7.55	58.23	25.4433	76.09	44.81	68.51	63.1367
BGIOSGA007000-TA	BGIOSGA007000	38.82	29.07	37.92	35.27	37.26	27.39	30.62	31.7567		21.97	19.19	19.64	20.2667	16.01	11.05	24.05	17.0367	10.84	5.54	18.23	11.5367	25.36	17.22	16.73	19.77
BGIOSGA007010-TA	BGIOSGA007010	11.65	13.78	14.11	13.18	15.64	17.66	9.27	14.19		11.57	12.89	8.28	10.9133	9.73	8.09	13.17	10.33	5.73	3.03	6.12	4.96	8.52	7	14.72	10.08
BGIOSGA007011-TA	BGIOSGA007011	23.22	7.23	2.34	10.93	35.6	17.56	17.7	23.62		78.42	52.93	63.97	65.1067	71.23	84.18	56.66	70.69	33.86	25.22	80.45	46.51	156.41	125.83	51.64	111.293
BGIOSGA007015-TA	BGIOSGA007015	35.81	33.89	38.69	36.13	32.88	54.75	36.18	41.27		51.37	55.4	50.81	52.5267	61	36.29	55.82	51.0367	10.22	3.52	34.35	16.03	36.52	15.87	28.23	26.8733	Two-component response regulator ORR24
BGIOSGA007027-TA	BGIOSGA007027	2.08	1.83	3.42	2.44333	2.12	1.63	2.36	2.03667		2.8	2.44	1.84	2.36	1.82	1.14	3.38	2.11333	3.48	1.2	2.42	2.36667	5.2	2.3	3.46	3.65333
BGIOSGA007030-TA	BGIOSGA007030	12.26	7.56	15.44	11.7533	14.12	27.22	20.29	20.5433		36.28	35.52	27.6	33.1333	40.42	2.43	30.65	24.5	3.27	1.76	23.48	9.50333	14.14	12.73	22.82	16.5633
BGIOSGA007038-TA	BGIOSGA007038	112.02	59.19	36.77	69.3267	77.17	64.03	89.59	76.93		141.09	87.69	77.68	102.153	97.28	107.02	95.98	100.093	37.24	151.53	79.29	89.3533	109.67	136.68	94.36	113.57
BGIOSGA007041-TA	BGIOSGA007041	10.91	11.75	10.94	11.2	17.7	4.97	13.26	11.9767		6.78	6.26	8.51	7.18333	7.87	14.13	7.4	9.8	7.02	2.87	4.85	4.91333	6.57	5.5	2.07	4.71333
BGIOSGA007042-TA	BGIOSGA007042	18.62	17.91	17.5	18.01	17.6	15.61	16.05	16.42		19.78	19.95	16.98	18.9033	17.41	15.36	18.04	16.9367	17.84	12.88	20.16	16.96	22.74	24.12	23.32	23.3933
BGIOSGA007047-TA	BGIOSGA007047	45.04	33.31	27.33	35.2267	31.26	22.76	24.71	26.2433		32.68	31.76	26.41	30.2833	28.2	31.04	27.63	28.9567	57.11	58.5	38.17	51.26	36.27	47.96	29.84	38.0233	Mitogen activated protein kinase kinase kinase 33
BGIOSGA007048-TA	BGIOSGA007048	4.42	6.5	3.62	4.84667	2.45	1.77	2.38	2.2		1.64	2.84	1.28	1.92	2.49	2.14	1.76	2.13	2.41	1.82	1.58	1.93667	1.19	3.67	1.86	2.24
BGIOSGA007049-TA	BGIOSGA007049	26.79	20.74	18.02	21.85	21.95	14.92	24.26	20.3767		50.95	31.03	24.5	35.4933	23.85	30.7	37.07	30.54	53.81	65.46	32.36	50.5433	36.6	87.11	54.91	59.54
BGIOSGA007052-TA	BGIOSGA007052	16.48	15.44	15.33	15.75	13.03	15.38	15.29	14.5667		12.68	15.16	14.33	14.0567	14.29	9.68	15.11	13.0267	3.15	2.95	12.24	6.11333	11.65	8.29	11.54	10.4933
BGIOSGA007055-TA	BGIOSGA007055	16.04	13.27	18.55	15.9533	21.96	13.54	13.85	16.45		28.84	29.18	23.25	27.09	16.26	28.31	18.5	21.0233	1.48	3.47	16.39	7.11333	33.61	10.17	35.15	26.31
BGIOSGA007057-TA	BGIOSGA007057	23.91	33.5	20.66	26.0233	21.58	15	27.7	21.4267		24.9	33.09	25.88	27.9567	28.99	31.69	23.02	27.9	19.52	15.51	28.61	21.2133	27.4	33.43	27.78	29.5367
BGIOSGA007058-TA	BGIOSGA007058	37.86	45.01	53.44	45.4367	53.23	58.72	56.37	56.1067		28.43	36.02	34.86	33.1033	35.73	35.74	40.93	37.4667	9.21	7.18	32.96	16.45	27.07	26.76	26.46	26.7633	Inositol-1-monophosphatase
BGIOSGA007061-TA	BGIOSGA007061	7.29	5.32	9.13	7.24667	6.71	7	9.66	7.79		15.49	16.35	12.23	14.69	9.02	7.58	10.34	8.98	2.33	1.16	9.19	4.22667	15.79	9.22	12.34	12.45
BGIOSGA007062-TA	BGIOSGA007062	16.9	18.35	11.9	15.7167	19.71	18.12	16.51	18.1133		17.37	11.44	18.01	15.6067	8.82	19.12	12.01	13.3167	6.12	5.42	17.84	9.79333	19.71	14.82	13.89	16.14	Peptidylprolyl isomerase
BGIOSGA007064-TA	BGIOSGA007064	30.73	45.8	25.43	33.9867	53.12	46.65	38.84	46.2033		65	40.42	37.08	47.5	28.54	45.24	34.33	36.0367	211.56	289.64	61.94	187.713	39.34	110.81	92.38	80.8433
BGIOSGA007080-TA	BGIOSGA007080	303	380.34	303.34	328.893	247.6	243.35	371.47	287.473		485.91	495.14	527.09	502.713	490.36	557.38	468.85	505.53	204.96	235.2	611.52	350.56	692.3	451.83	576.22	573.45
BGIOSGA007082-TA	BGIOSGA007082	244.39	191.4	185.16	206.983	248.11	174.9	221.39	214.8		184.8	93.1	122.09	133.33	265.78	402.2	163.25	277.077	281.92	582.64	121.12	328.56	132.32	310.79	316.34	253.15
BGIOSGA007085-TA	BGIOSGA007085	12.56	10.5	10.92	11.3267	10.02	10.89	10.34	10.4167		8.4	11.74	11.8	10.6467	13.16	9.45	9.24	10.6167	10.66	4.05	10.88	8.53	11.17	12.67	10	11.28	Non-specific serine/threonine protein kinase
BGIOSGA007094-TA	BGIOSGA007094	11.17	14.47	17.63	14.4233	17.26	8.98	18.27	14.8367		19.8	18.47	17.26	18.51	19.34	25.42	24.1	22.9533	26.82	46.8	29.54	34.3867	32.95	29.93	39.18	34.02
BGIOSGA007096-TA	BGIOSGA007096	26.03	24.45	25.94	25.4733	29.17	31.67	26.32	29.0533		42.19	35.1	36.86	38.05	36.45	29.97	40.25	35.5567	12.73	11.19	32.54	18.82	54.48	29.96	33.93	39.4567
BGIOSGA007105-TA	BGIOSGA007105	3.6	3.79	2.81	3.4	2.03	1.85	3.26	2.38		3.43	2.68	2.33	2.81333	1.94	1.94	2.9	2.26	4.03	10.95	4.94	6.64	3.14	7.4	4.76	5.1
BGIOSGA007118-TA	BGIOSGA007118	10.81	10.37	10.01	10.3967	7.73	12.16	10.75	10.2133		9.29	9.86	8.86	9.33667	10.55	6.21	10.94	9.23333	3.29	2.15	7.07	4.17	5.8	5.97	7.2	6.32333
BGIOSGA007119-TA	BGIOSGA007119	6.7	6.93	6.86	6.83	8.84	11.15	8.8	9.59667		10.97	13.69	12.26	12.3067	10.8	5.7	12.7	9.73333	10.53	5.98	9.81	8.77333	9.43	10.81	10.07	10.1033
BGIOSGA007120-TA	BGIOSGA007120	1.57	1.52	1.83	1.64	2.3	2.73	1.71	2.24667		5.85	4.09	4.15	4.69667	3.07	2.45	3.81	3.11	5.55	6.01	4.59	5.38333	3.4	8.11	3.74	5.08333
BGIOSGA007123-TA	BGIOSGA007123	7.79	7.43	7.12	7.44667	6.9	5.2	7.14	6.41333		12.22	11.47	7.93	10.54	12.94	9.41	7.87	10.0733	5.27	2.85	11.17	6.43	10.69	12.1	9.36	10.7167
BGIOSGA007129-TA	BGIOSGA007129	30.05	31.48	23.92	28.4833	16.25	8.02	16.11	13.46		18.76	18.9	20.88	19.5133	11.65	28.22	28.59	22.82	6.98	4.55	23.01	11.5133	34.65	18.76	15.95	23.12
BGIOSGA007137-TA	BGIOSGA007137	13.14	11.29	7.56	10.6633	6.55	5.77	8.73	7.01667		9.12	10.65	12.22	10.6633	9.72	16.38	13.09	13.0633	7.63	8.4	16.98	11.0033	22.92	15.83	15.96	18.2367
BGIOSGA007141-TA	BGIOSGA007141	21.69	13.67	15.51	16.9567	14.7	12.53	18.09	15.1067		18.53	16.66	16.76	17.3167	31.54	17.94	27.44	25.64	8.72	6.52	26.02	13.7533	31.61	17.7	21.63	23.6467
BGIOSGA007149-TA	BGIOSGA007149	1.21	2.61	2.29	2.03667	2.87	1.11	3.05	2.34333		1.88	2.98	2.25	2.37	3.21	3	1.85	2.68667	2.7	1.35	1.98	2.01	3.9	4.51	3.65	4.02
BGIOSGA007150-TA	BGIOSGA007150	25.22	21.68	21.3	22.7333	26.82	22.52	18.86	22.7333		19.32	17.68	18.69	18.5633	19.5	20.03	21.95	20.4933	10.99	8.53	20.2	13.24	20.01	18.26	15.69	17.9867
BGIOSGA007152-TA	BGIOSGA007152	20.11	16.63	22.5	19.7467	16.37	23.97	16.11	18.8167		26.4	27.87	28.42	27.5633	33.84	14.19	26.24	24.7567	8.19	4.44	24.75	12.46	23.26	15.78	25.51	21.5167
BGIOSGA007156-TA	BGIOSGA007156	7.14	6.77	6.58	6.83	5.76	7.57	6.45	6.59333		4.87	7.42	7.13	6.47333	21.92	3.51	6.88	10.77	5.58	5.34	5.29	5.40333	3.91	3.79	5.56	4.42	Terpene cyclase/mutase family member
BGIOSGA007161-TA	BGIOSGA007161	66.16	59.68	68.39	64.7433	105.4	48.56	62.24	72.0667		60.27	56.81	39.24	52.1067	58.02	66.06	62.98	62.3533	46.96	79.25	76.3	67.5033	79.36	116.79	76.7	90.95
BGIOSGA007165-TA	BGIOSGA007165	21.16	21.79	15.09	19.3467	16.01	15.03	16.92	15.9867		33.91	29.59	35.16	32.8867	26.32	37.07	28.43	30.6067	21.8	28.19	32.19	27.3933	45.73	38.51	47.93	44.0567
BGIOSGA007169-TA	BGIOSGA007169	22.42	18.71	28.79	23.3067	17.35	20.95	22.59	20.2967		19.36	23.35	18.47	20.3933	19.79	8.18	18.63	15.5333	3.49	1.45	19.54	8.16	14.18	12.13	19.74	15.35
BGIOSGA007173-TA	BGIOSGA007173	21.06	21.14	17.03	19.7433	18.04	13.47	19.14	16.8833		17.5	19.1	20.79	19.13	17.12	20.1	16.42	17.88	19.83	12.55	24.29	18.89	25.64	24.94	19.29	23.29	CASP-like protein
BGIOSGA007174-TA	BGIOSGA007174	56.8	79.69	68.31	68.2667	106.58	71.01	84.18	87.2567		79.4	136.69	104.62	106.903	99.07	132.78	103.34	111.73	98.91	58.42	59.96	72.43	93.42	130.11	105.02	109.517	Transcription elongation factor 1 homolog
BGIOSGA007175-TA	BGIOSGA007175	12.54	5.81	13.76	10.7033	8.55	2.87	12.14	7.85333		5.86	4.66	5.57	5.36333	6.18	7.57	3.19	5.64667	88.1	124.48	7.14	73.24	5.69	24.22	10.8	13.57
BGIOSGA007179-TA	BGIOSGA007179	72.91	63.3	62.99	66.4	57.69	62.4	55.8	58.63		59.5	65.12	63.62	62.7467	56.9	51.47	61.03	56.4667	24.14	7.64	48.76	26.8467	51.06	37.52	44.62	44.4
BGIOSGA007184-TA	BGIOSGA007184	239.68	165.07	83.96	162.903	72.37	58.01	86.76	72.38		90.04	70.18	62.28	74.1667	65.47	79.32	72	72.2633	34	53.83	125.49	71.1067	94.64	76.96	59.44	77.0133
BGIOSGA007192-TA	BGIOSGA007192	7.12	11.78	11.27	10.0567	14.99	12.28	12.6	13.29		18.86	19.79	15.99	18.2133	17.57	18.92	21.58	19.3567	13.89	16.57	18.24	16.2333	10.67	24.25	23.82	19.58
BGIOSGA007195-TA	BGIOSGA007195	32	36.16	31.41	33.19	23.82	23.41	26.81	24.68		48.71	47	62.87	52.86	46.32	42.15	43.86	44.11	36.61	15.45	57	36.3533	86.3	58.93	50.36	65.1967
BGIOSGA007196-TA	BGIOSGA007196	25.03	9.91	8.72	14.5533	10.44	8.19	27.72	15.45		24.94	28.94	15.73	23.2033	10.57	21.79	14.44	15.6	12.87	64.56	9.74	29.0567	19.76	22.14	5.82	15.9067	None
BGIOSGA007205-TA	BGIOSGA007205	53.34	64.05	22.62	46.67	27.56	45.26	31.96	34.9267		57.37	67.96	65.45	63.5933	52.93	47.68	61.6	54.07	7.84	55.06	50.19	37.6967	65.86	76.98	55.26	66.0333
BGIOSGA007208-TA	BGIOSGA007208	59.38	65.49	82.43	69.1	79.59	85.79	88.77	84.7167		79.73	82.65	77.1	79.8267	77.28	59.81	78.88	71.99	76.08	77.98	82.54	78.8667	78.81	104.99	71.2	85
BGIOSGA007209-TA	BGIOSGA007209	9.75	6.37	10.8	8.97333	7.03	7.69	8.99	7.90333		13.48	13.04	15.29	13.9367	16.91	7	8.2	10.7033	2.78	1.28	11.91	5.32333	7.98	5.51	4.68	6.05667
BGIOSGA007213-TA	BGIOSGA007213	10.07	5.24	8.96	8.09	3.38	8.1	8.27	6.58333		5.04	3.56	2.93	3.84333	8.13	4.48	2.66	5.09	1.33	1.55	7.38	3.42	10.1	3.16	6.77	6.67667	CDP-diacylglycerol--inositol 3-phosphatidyltransferase
BGIOSGA007214-TA	BGIOSGA007214	60.77	60.24	73.85	64.9533	70.15	78.2	65.94	71.43		100.02	85.22	90.02	91.7533	84.49	63.09	84.76	77.4467	75.54	76.83	130.9	94.4233	91.26	87.58	101.77	93.5367
BGIOSGA007217-TA	BGIOSGA007217	51.24	15.12	16.11	27.49	25.47	10.13	20.5	18.7		40.66	28.78	72.2	47.2133	52.6	105.09	42.94	66.8767	28.1	78.82	37.93	48.2833	66.35	83.46	35.29	61.7
BGIOSGA007218-TA	BGIOSGA007218	64.23	61.12	58.02	61.1233	74.96	57.41	53.22	61.8633		20.65	23.08	29.88	24.5367	23.02	32.38	27.24	27.5467	9.77	11.28	28.87	16.64	16.83	19.64	13.05	16.5067
BGIOSGA007220-TA	BGIOSGA007220	50.12	55.55	58.8	54.8233	56.69	41.44	64.98	54.37		50.32	50.56	47.14	49.34	44.56	34.35	52.73	43.88	38.59	44.7	57	46.7633	65.14	84.37	77.49	75.6667	Eukaryotic translation initiation factor 3 subunit J
BGIOSGA007226-TA	BGIOSGA007226	44.72	27.84	53.7	42.0867	33.63	39.56	46.91	40.0333		32.74	42.44	32.04	35.74	36.02	20.87	26.46	27.7833	48.17	40.55	47.42	45.38	44.95	53.97	49.31	49.41
BGIOSGA007227-TA	BGIOSGA007227	20.05	18.28	23.88	20.7367	22.16	26.4	28.39	25.65		19.53	19.88	18.83	19.4133	17.78	13.71	18.31	16.6	8.21	5.46	22.97	12.2133	19.26	11.96	16.46	15.8933
BGIOSGA007238-TA	BGIOSGA007238	8.44	9.92	8.24	8.86667	9.61	8.39	9.13	9.04333		10.43	7.29	8.77	8.83	7.59	5.26	8.08	6.97667	2.74	1.73	7.29	3.92	11.13	7.03	8.24	8.8	SKIP interacting protein 9
BGIOSGA007242-TA	BGIOSGA007242	6.08	4.79	5.85	5.57333	4.02	3.92	3.74	3.89333		3.47	3.92	2.91	3.43333	3.7	3.81	1.85	3.12	2.48	1.27	4.11	2.62	4.21	4.39	4.4	4.33333
BGIOSGA007246-TA	BGIOSGA007246	238.77	244.41	227.03	236.737	183.67	167.01	200.99	183.89		261.07	265.31	275.5	267.293	228.75	269.42	251.2	249.79	266.85	216.42	284.94	256.07	347.84	316.85	307.96	324.217
BGIOSGA007247-TA	BGIOSGA007247	93.13	82.85	103.69	93.2233	91.61	80.15	83.81	85.19		69.15	70.8	71.06	70.3367	63.99	55.61	64.26	61.2867	37.28	46.9	75	53.06	54.88	57.95	56.87	56.5667
BGIOSGA007251-TA	BGIOSGA007251	362.91	227.77	263.32	284.667	357.58	265.62	210.87	278.023		221.75	163.56	246.06	210.457	145.65	134.95	214.74	165.113	244.51	209.26	558.61	337.46	545.21	408.8	329.69	427.9
BGIOSGA007252-TA	BGIOSGA007252	99.16	132.08	136.56	122.6	95.84	214.93	83.82	131.53		5849.84	3772.14	3119.53	4247.17	1534.5	3245.02	2779.62	2519.71	89.44	23.56	4777.08	1630.03	7238.77	1767.9	4267.91	4424.86	Catalase isozyme A
BGIOSGA007256-TA	BGIOSGA007256	20.76	19.35	14.98	18.3633	23.42	16.13	15.96	18.5033		13.88	16.43	16.5	15.6033	21.57	28.49	15.51	21.8567	32.59	93.37	25.41	50.4567	24.3	30.84	16.82	23.9867
BGIOSGA007257-TA	BGIOSGA007257	38.28	32.15	51.68	40.7033	56.61	118.72	32.27	69.2		4.84	3.24	6.06	4.71333	3.94	2.05	7.22	4.40333	15.43	9.5	20.93	15.2867	6.78	6.1	5.53	6.13667	Carboxypeptidase
BGIOSGA007269-TA	BGIOSGA007269	5.48	4.98	5.75	5.40333	5.78	6.75	7.98	6.83667		10.66	9.03	11.2	10.2967	8.15	4.67	11.49	8.10333	9.11	3.83	13.12	8.68667	14.83	10.49	16.1	13.8067
BGIOSGA007272-TA	BGIOSGA007272	28.39	22.36	26.88	25.8767	31.11	33.88	27.87	30.9533		27.46	30.89	28.97	29.1067	34.2	17.55	30.32	27.3567	15.4	10.54	25.85	17.2633	31.06	27.17	26.61	28.28
BGIOSGA007277-TA	BGIOSGA007277	20.18	23.94	20.53	21.55	13.38	19.53	20.88	17.93		56.32	42.28	38.28	45.6267	28.78	32.32	47.03	36.0433	12.92	10.79	55.33	26.3467	55.31	33.62	46.37	45.1
BGIOSGA007295-TA	BGIOSGA007295	209.37	280.37	260.31	250.017	216.99	219.13	357.22	264.447		435.53	385.79	418.99	413.437	296.01	302.99	408.2	335.733	354.11	370.84	584.39	436.447	730.03	478.17	627.57	611.923	40S ribosomal protein S4
BGIOSGA007301-TA	BGIOSGA007301	6.73	7.28	6.65	6.88667	4.49	6.29	8.86	6.54667		14.78	12.08	13.94	13.6	11.07	7.49	12.95	10.5033	3.25	2.04	10.97	5.42	13.77	9.98	18.06	13.9367
BGIOSGA007308-TA	BGIOSGA007308	23.05	27.29	24.7	25.0133	26.44	27.66	33.22	29.1067		44.12	36.22	49.7	43.3467	39.9	38.11	48.3	42.1033	22.65	20.8	34.24	25.8967	65.61	45.58	39.05	50.08
BGIOSGA007309-TA	BGIOSGA007309	10.22	11.87	14.72	12.27	9.23	12.09	15.26	12.1933		19.78	15.99	20.52	18.7633	14.64	9.27	19.58	14.4967	13.52	6.52	29.92	16.6533	36.38	19.3	30.86	28.8467
BGIOSGA007317-TA	BGIOSGA007317	3.05	3.01	3.08	3.04667	3.31	2.78	3.06	3.05		5.34	6.19	4.65	5.39333	3.84	3.93	5.77	4.51333	4.78	3.01	5.05	4.28	6.03	7.95	6.09	6.69
BGIOSGA007322-TA	BGIOSGA007322	43.77	40.49	49.1	44.4533	39.8	47.85	44.55	44.0667		46.57	49.75	50.36	48.8933	51.06	32.39	46.88	43.4433	36.56	22.23	51.78	36.8567	48.51	49.8	56.11	51.4733
BGIOSGA007323-TA	BGIOSGA007323	11.91	10.38	13.08	11.79	12.31	13.29	11.41	12.3367		18.09	19.47	19.27	18.9433	15.53	11.01	17.45	14.6633	5.69	1.95	13.64	7.09333	16.3	12.41	19.27	15.9933
BGIOSGA007327-TA	BGIOSGA007327	174.28	84.42	95.26	117.987	49.62	33.63	101.75	61.6667		15.96	13.16	14.93	14.6833	24.58	30.71	27.23	27.5067	3.35	1.55	20.13	8.34333	22.72	9.68	6.99	13.13
BGIOSGA007329-TA	BGIOSGA007329	96.14	101.86	69.11	89.0367	82.32	65.22	71.04	72.86		69.09	59.99	52.72	60.6	58.85	88.02	65.57	70.8133	92.65	60.49	63.95	72.3633	65.02	77.32	71.67	71.3367
BGIOSGA007334-TA	BGIOSGA007334	34.4	28.61	21.93	28.3133	26.85	10.21	23.11	20.0567		27.05	34.46	30.36	30.6233	34.67	47.3	27.8	36.59	43.17	41.7	15.8	33.5567	21.4	31.15	34.73	29.0933
BGIOSGA007337-TA	BGIOSGA007337	15.84	20.86	20.78	19.16	21.49	23.16	21.56	22.07		10.87	12.35	14.58	12.6	15.9	9.75	12.95	12.8667	4.36	1.04	16.17	7.19	9.58	6.31	6.22	7.37
BGIOSGA007338-TA	BGIOSGA007338	21.29	18.23	16.45	18.6567	19.98	14.51	26.53	20.34		15.3	16.09	18.25	16.5467	13.75	9.45	15.21	12.8033	15.97	10.77	18.91	15.2167	19.84	23.32	21.84	21.6667
BGIOSGA007342-TA	BGIOSGA007342	10.11	5.83	8.1	8.01333	6.03	3.9	6.27	5.4		13.44	4.98	3.32	7.24667	3.23	11.82	4.39	6.48	91.73	228.53	41.12	120.46	20.94	158.37	57.16	78.8233	L-lactate dehydrogenase
BGIOSGA007343-TA	BGIOSGA007343	33.46	29.21	33.71	32.1267	29.39	30.85	29.4	29.88		26.27	24.57	21.95	24.2633	24.14	13.25	22.74	20.0433	13.38	6.8	27.45	15.8767	37.83	17.35	34.77	29.9833
BGIOSGA007345-TA	BGIOSGA007345	1662.97	1940.6	1049.09	1550.89	1921.01	1655	1673.84	1749.95		8.72	10.91	15.8	11.81	8.84	6.45	13.23	9.50667	18.5	12.31	210.38	80.3967	23.5	12.16	7.05	14.2367
BGIOSGA007359-TA	BGIOSGA007359	6.86	4.3	3.57	4.91	1.3	1.62	4.8	2.57333		10.46	5.37	6.32	7.38333	7.1	8.75	5.29	7.04667	3.41	9.9	11.49	8.26667	11.9	9.48	8.15	9.84333
BGIOSGA007370-TA	BGIOSGA007370	176.26	215.93	171.96	188.05	143.12	98.22	195.93	145.757		248.4	206.76	297.22	250.793	197.35	393.38	263.52	284.75	176.1	227.13	368.87	257.367	459.11	331.49	337.26	375.953	Ribosomal protein L37
BGIOSGA007375-TA	BGIOSGA007375	19.67	16.6	21.17	19.1467	18.79	24.02	22.64	21.8167		16.88	18.5	19.31	18.23	16.84	7.01	15.57	13.14	16.5	9.07	22.24	15.9367	24.31	17.72	23.22	21.75
BGIOSGA007377-TA	BGIOSGA007377	29.63	27.86	35.23	30.9067	29.68	37.01	27.21	31.3		30.01	32.33	31.1	31.1467	29.23	18.13	26.9	24.7533	41.57	27.43	34.6	34.5333	33.23	33.42	38.33	34.9933
BGIOSGA007380-TA	BGIOSGA007380	13.75	13.02	14.37	13.7133	14	12.33	20.24	15.5233		24.28	23.61	24.97	24.2867	23.93	17.74	24.46	22.0433	11.79	8.54	23.23	14.52	32	22.82	33.6	29.4733
BGIOSGA007383-TA	BGIOSGA007383	46.91	55.57	63.03	55.17	60.02	67.07	56.22	61.1033		33.7	47.54	43.61	41.6167	41.67	29.44	41.91	37.6733	12.48	3.78	29.64	15.3	25.39	19.35	20.19	21.6433
BGIOSGA007386-TA	BGIOSGA007386	49.23	68.14	72.27	63.2133	68.88	80.57	72.26	73.9033		30.47	42.74	41.75	38.32	42.95	36.49	42	40.48	11.72	5.54	37.83	18.3633	25.43	23.2	16.41	21.68
BGIOSGA007387-TA	BGIOSGA007387	32.05	33.8	31.25	32.3667	38.55	26.35	32.49	32.4633		32.02	16.72	18	22.2467	14.12	16.24	21.84	17.4	28.52	25.15	36.29	29.9867	37.1	60.23	46.4	47.91
BGIOSGA007391-TA	BGIOSGA007391	19.98	16.33	18.17	18.16	20.65	20.69	19.23	20.19		52.09	44.09	35.08	43.7533	31.49	38.92	44.21	38.2067	107.87	97.93	44.2	83.3333	52.68	68.25	47.65	56.1933
BGIOSGA007398-TA	BGIOSGA007398	10.1	8.8	8.92	9.27333	9.29	9.05	9.5	9.28		15.58	14.43	14.64	14.8833	12.59	9.67	11.99	11.4167	10.86	16.73	7.72	11.77	14.42	10.71	9.42	11.5167
BGIOSGA007401-TA	BGIOSGA007401	31.42	22.95	35.49	29.9533	28.08	30.54	33.68	30.7667		25.34	35.85	25.84	29.01	32.78	14.22	31.57	26.19	19.46	11.91	29.11	20.16	21.91	30.67	28.3	26.96
BGIOSGA007410-TA	BGIOSGA007410	2082.17	1696.4	1967.03	1915.2	1506.22	1157.41	2014.76	1559.46		1201.53	1215.38	1365.37	1260.76	829.79	872.63	1095.33	932.583	779.6	362.28	1452.84	864.907	1597.68	874.31	1387.4	1286.46	Peptidyl-prolyl cis-trans isomerase
BGIOSGA007411-TA	BGIOSGA007411	8.16	6.75	4.93	6.61333	9.99	4.73	5.15	6.62333		7.78	7.18	4	6.32	7.98	10.23	4.83	7.68	4.21	13.31	11.02	9.51333	17.45	12.19	10.85	13.4967	HVA22-like protein
BGIOSGA007432-TA	BGIOSGA007432	28.35	40.25	39.91	36.17	30.32	25.73	41.61	32.5533		17.46	17.96	18.51	17.9767	18.73	22.38	18.81	19.9733	15.24	16.37	25.83	19.1467	17.77	25.65	16.02	19.8133
BGIOSGA007437-TA	BGIOSGA007437	28.85	27.27	20.47	25.53	24.77	24.04	26.75	25.1867		41.17	34.91	37.3	37.7933	34.23	32.4	34.05	33.56	29.13	44.47	54.71	42.77	49.12	54.45	51.7	51.7567
BGIOSGA007445-TA	BGIOSGA007445	24.55	21.08	22.15	22.5933	30.81	20.7	21.43	24.3133		28.59	19.91	23.76	24.0867	19.66	23.36	19.85	20.9567	66.22	81.63	34.54	60.7967	25.06	62.34	32.79	40.0633
BGIOSGA007447-TA	BGIOSGA007447	7.01	4.8	4.02	5.27667	6.27	5.65	6.04	5.98667		3.84	4	6.1	4.64667	5.11	9.61	4.57	6.43	1.05	3.67	8.02	4.24667	5.89	9.37	8.27	7.84333
BGIOSGA007453-TA	BGIOSGA007453	15.34	11.61	10.19	12.38	7.51	14.91	10.44	10.9533		21.53	10.74	13	15.09	16.14	10.1	9.63	11.9567	27.87	5.86	10.54	14.7567	18.42	25.57	16.7	20.23
BGIOSGA007461-TA	BGIOSGA007461	18.29	13.52	14.33	15.38	28.02	30.62	24.25	27.63		6.95	12.06	9.98	9.66333	6.02	11.85	10.17	9.34667	1.07	13.82	7.34	7.41	5.06	4.27	4.7	4.67667
BGIOSGA007465-TA	BGIOSGA007465	213.98	236.14	255.22	235.113	236.03	221.11	240.53	232.557		204.19	201.35	187.85	197.797	209.46	198.23	207.9	205.197	169.18	187.06	292.28	216.173	268.18	249.37	246.01	254.52
BGIOSGA007466-TA	BGIOSGA007466	15.5	18.61	18.1	17.4033	18.26	5.91	12.88	12.35		9.28	29.18	9.08	15.8467	4.14	23.23	15.49	14.2867	27.56	55.31	30.72	37.8633	39.47	42.75	29.9	37.3733
BGIOSGA007469-TA	BGIOSGA007469	10.21	7.35	5.31	7.62333	4.76	2.71	7.57	5.01333		8.91	6.73	4.95	6.86333	5.12	3.24	7.15	5.17	1.58	3.58	3.99	3.05	6.11	7.8	7.92	7.27667
BGIOSGA007472-TA	BGIOSGA007472	67.12	64.75	65.29	65.72	81.9	72.18	71.42	75.1667		76.65	65.84	70.16	70.8833	57.66	54.83	57.87	56.7867	125.34	130.26	107.12	120.907	122.2	126.06	92.41	113.557	Proteasome subunit alpha type
BGIOSGA007479-TA	BGIOSGA007479	72.94	44.65	55.51	57.7	68.11	56.57	47.08	57.2533		76.68	63.88	66.75	69.1033	65.52	67.17	79.96	70.8833	128.75	105.12	79.13	104.333	98.88	90.91	71.77	87.1867
BGIOSGA007487-TA	BGIOSGA007487	23.52	20.22	27.31	23.6833	23.78	39.72	26.48	29.9933		26.86	30.23	31.42	29.5033	37	11.42	31.51	26.6433	6.24	1.58	14.98	7.6	11.65	11.66	19.46	14.2567
BGIOSGA007490-TA	BGIOSGA007490	28.17	21.2	21.4	23.59	31.29	21.98	22.56	25.2767		43.99	43.02	34.73	40.58	27.08	35.31	29.96	30.7833	44.63	45.92	36.15	42.2333	45.67	46.34	35.79	42.6	Guanine nucleotide-binding protein subunit gamma 2
BGIOSGA007495-TA	BGIOSGA007495	19.3	14.43	12.67	15.4667	9.2	7.09	12.12	9.47		16.38	13.65	15.74	15.2567	14.47	17.77	12.26	14.8333	3.02	11.85	14.74	9.87	13.92	11.25	11	12.0567
BGIOSGA007498-TA	BGIOSGA007498	5.86	4.93	5.56	5.45	5.43	6.25	5.63	5.77		10.38	6.87	7.7	8.31667	10.11	8.39	10.57	9.69	2.93	3.65	6.79	4.45667	9.6	5.22	10.03	8.28333
BGIOSGA007507-TA	BGIOSGA007507	7.19	8.2	8.91	8.1	4.82	7.69	7.75	6.75333		11.74	4.32	10.98	9.01333	10.54	9.78	9.2	9.84	3.91	7.83	12.24	7.99333	8.48	11.46	11.34	10.4267
BGIOSGA007526-TA	BGIOSGA007526	8.22	6.73	5.18	6.71	10.47	12.69	14.62	12.5933		5.82	2.79	8.98	5.86333	3.94	1.63	1.49	2.35333	3.99	4.01	4.03	4.01	4.61	8.25	11.93	8.26333	None
BGIOSGA007528-TA	BGIOSGA007528	7.26	4.1	8.26	6.54	7.1	8.73	6.3	7.37667		9.18	9.71	11.46	10.1167	10.1	2.18	8.54	6.94	7.68	2.1	6.07	5.28333	4.14	9	8.16	7.1
BGIOSGA007529-TA	BGIOSGA007529	45.36	46.01	45.75	45.7067	41.55	34.69	47.25	41.1633		62.58	61.17	60.19	61.3133	58.38	83.53	57.18	66.3633	196.73	290.06	117.77	201.52	115.51	178.41	108.14	134.02
BGIOSGA007530-TA	BGIOSGA007530	24.09	24.01	27.26	25.12	28.61	36.47	30.31	31.7967		44.56	39.18	43.22	42.32	34.46	18.27	43.69	32.14	37.89	24.35	51.76	38	43.1	52.92	52.07	49.3633
BGIOSGA007531-TA	BGIOSGA007531	26.14	21.2	31.26	26.2	24.99	34.48	31.58	30.35		20.18	25.38	29.87	25.1433	30.21	12.27	31.8	24.76	24.57	6.76	24.16	18.4967	19.44	28.32	35.85	27.87
BGIOSGA007535-TA	BGIOSGA007535	17.37	12.5	14.68	14.85	15.72	17.63	15.17	16.1733		16.7	19.29	15.78	17.2567	19.23	7.49	16.63	14.45	10.99	5.19	15.69	10.6233	15.23	16.84	17.32	16.4633
BGIOSGA007548-TA	BGIOSGA007548	5.59	5.06	4.87	5.17333	4.55	5.31	5.02	4.96		7.14	5.59	4.32	5.68333	5.04	4.31	6.91	5.42	2.83	2.19	6.3	3.77333	7.29	7.23	7.55	7.35667
BGIOSGA007556-TA	BGIOSGA007556	5.29	3.97	4.01	4.42333	2.88	3.32	4.15	3.45		6.52	3.94	5.02	5.16	5.94	2.65	5.5	4.69667	3.11	1.97	4.86	3.31333	6.45	4.2	4.19	4.94667
BGIOSGA007573-TA	BGIOSGA007573	14.91	11.59	16.73	14.41	13.69	19.61	13.16	15.4867		7.62	6.3	4.33	6.08333	6.82	4.1	7.14	6.02	1.44	1.29	5.69	2.80667	5.12	2.54	6.35	4.67
BGIOSGA007579-TA	BGIOSGA007579	27.57	21.57	21.26	23.4667	21.55	18.22	19.12	19.63		24.65	23.61	21.88	23.38	21.65	24.76	20.18	22.1967	14.76	15.1	23.87	17.91	27.19	27.23	23.32	25.9133
BGIOSGA007596-TA	BGIOSGA007596	21.78	32.39	17.51	23.8933	13.39	15.44	19.75	16.1933		37.66	51.61	30.19	39.82	42.95	57.16	52	50.7033	21.73	16.85	36.46	25.0133	41.11	68.5	46.42	52.01
BGIOSGA007603-TA	BGIOSGA007603	12.28	4.47	9.24	8.66333	9.16	8.19	17.64	11.6633		9.49	3.8	3.1	5.46333	2.29	4.75	9.38	5.47333	14.38	17.79	8.15	13.44	14.56	10.57	10.77	11.9667
BGIOSGA007615-TA	BGIOSGA007615	53.94	39.76	48.6	47.4333	39.62	29.76	31.9	33.76		6.07	8.77	11.4	8.74667	11.99	4.3	13.15	9.81333	5.42	1.17	16.27	7.62	15.33	4.87	10.03	10.0767	Tubulin beta chain
BGIOSGA007616-TA	BGIOSGA007616	12.71	10.87	7.48	10.3533	7.94	2.31	10.13	6.79333		11.64	11.43	14.28	12.45	2.45	21.8	7.44	10.5633	15.39	6.61	34.52	18.84	15.88	32.25	20.35	22.8267
BGIOSGA007622-TA	BGIOSGA007622	14.25	16.63	25.65	18.8433	23.21	36.73	44.23	34.7233		22.47	30.21	32.82	28.5	25.03	9.91	31.79	22.2433	13.31	7.41	36.57	19.0967	16.59	19.79	22.58	19.6533
BGIOSGA007623-TA	BGIOSGA007623	217.52	224.12	280.53	240.723	302.9	236.82	324.08	287.933		540.21	411.81	399.07	450.363	305.72	219.4	513.29	346.137	339.21	428.82	586.14	451.39	686.89	582.75	541.2	603.613	Phosphoglycerate kinase
BGIOSGA007627-TA	BGIOSGA007627	31.76	28.5	33.89	31.3833	23.84	23.07	27.06	24.6567		34.25	32.38	28.31	31.6467	33.47	27.03	38.44	32.98	7.49	12.49	37.61	19.1967	52.85	18.19	39.38	36.8067	Glycine cleavage system H protein
BGIOSGA007637-TA	BGIOSGA007637	46.82	21.78	31.27	33.29	39.61	18.58	28.72	28.97		106.89	50.95	43.67	67.17	36.55	113.7	90.08	80.11	132.55	337.81	67.01	179.123	108.55	204.07	162.62	158.413
BGIOSGA007639-TA	BGIOSGA007639	6.29	5.77	3.2	5.08667	2.82	1.03	3.65	2.5		2.1	2.76	1.62	2.16	2.23	3.8	1.14	2.39	4.61	14.24	3.72	7.52333	3.88	5.24	2.11	3.74333
BGIOSGA007640-TA	BGIOSGA007640	3.03	3.97	4.18	3.72667	2.44	3.56	4.2	3.4		2.75	2.97	3.84	3.18667	3.11	2.18	3.57	2.95333	1.35	1.01	5.54	2.63333	2.63	2.1	2.24	2.32333
BGIOSGA007647-TA	BGIOSGA007647	24.24	29.5	29	27.58	13.41	6.43	15.07	11.6367		7.12	6.75	6.93	6.93333	3.17	3.61	5.09	3.95667	1.96	2.56	6.82	3.78	2.6	4.41	4.59	3.86667
BGIOSGA007649-TA	BGIOSGA007649	13.88	11.33	12.82	12.6767	14.46	8.11	10.8	11.1233		16.09	12.95	10.84	13.2933	12.93	12.7	10.44	12.0233	16.9	22.57	14.24	17.9033	17.04	21.2	17.61	18.6167
BGIOSGA007650-TA	BGIOSGA007650	2.92	2.76	3.54	3.07333	4.4	3.73	4.18	4.10333		2.15	1.11	1.24	1.5	2.05	1.29	2.55	1.96333	1.43	1.03	4.41	2.29	5.23	2.28	3.41	3.64
BGIOSGA007652-TA	BGIOSGA007652	325.13	342.59	239.54	302.42	226.75	192.94	287.24	235.643		441.95	371.62	391.82	401.797	375.83	637.03	394.64	469.167	209.52	261.08	505.01	325.203	680.22	452.71	503.79	545.573
BGIOSGA007654-TA	BGIOSGA007654	244.89	238.68	185.54	223.037	248.59	149.94	196.5	198.343		176.62	132.85	185.95	165.14	134.04	134.9	120.45	129.797	173.17	498.34	304.09	325.2	282.5	356.68	158.34	265.84
BGIOSGA007656-TA	BGIOSGA007656	187.51	121.82	150.48	153.27	160.77	133.28	135.92	143.323		348.97	394.39	563.86	435.74	390.63	331.07	511.3	411	53.97	65.16	102.12	73.75	389.43	142.45	149.23	227.037
BGIOSGA007657-TA	BGIOSGA007657	44.61	32.38	21.95	32.98	43.97	30.3	42.85	39.04		62.18	62.84	75.56	66.86	34.95	34.04	36.34	35.11	10.24	9.12	45.52	21.6267	70.32	34.51	17.63	40.82
BGIOSGA007662-TA	BGIOSGA007662	35.65	40.11	48.12	41.2933	42.93	40.91	46.2	43.3467		28.61	32.88	27.67	29.72	21.29	20.91	26.91	23.0367	10.76	3.34	30.13	14.7433	31.73	17.72	14.96	21.47
BGIOSGA007664-TA	BGIOSGA007664	7.66	7.13	3.49	6.09333	2.02	2.69	3.13	2.61333		2.55	2.45	2.66	2.55333	2.17	3.64	1.72	2.51	3.3	5.53	2.71	3.84667	2.46	2.58	1.86	2.3
BGIOSGA007666-TA	BGIOSGA007666	11.06	9.49	14.58	11.71	9.38	13.54	11.54	11.4867		26.41	20.74	25.11	24.0867	23.95	11.47	21.2	18.8733	7.97	9.52	23.05	13.5133	29.58	19.8	31.98	27.12
BGIOSGA007667-TA	BGIOSGA007667	101.82	99.96	118.89	106.89	112.32	108.32	129.29	116.643		102.74	120.99	101.85	108.527	96.96	120.98	111.71	109.883	78.79	97.37	141.68	105.947	130.64	150.71	118.63	133.327
BGIOSGA007669-TA	BGIOSGA007669	51.4	22.11	52	41.8367	37.73	19.73	29.94	29.1333		14.48	8.93	10.58	11.33	10.12	11.89	10.71	10.9067	83.48	88.56	22.93	64.99	16.63	56.39	20.63	31.2167
BGIOSGA007672-TA	BGIOSGA007672	14.56	13.42	19.39	15.79	23.14	36.78	27.55	29.1567		40.05	37.59	32.34	36.66	22.89	14.24	32.84	23.3233	41.99	20.67	34.78	32.48	28.3	41.19	32.88	34.1233
BGIOSGA007677-TA	BGIOSGA007677	64.93	55.17	66.39	62.1633	70.67	78.18	72.64	73.83		70.75	63.25	72.17	68.7233	53.02	56.78	70.4	60.0667	28.69	19.97	84.04	44.2333	83.42	59.29	75.12	72.61
BGIOSGA007681-TA	BGIOSGA007681	43.03	36.64	40.25	39.9733	38.09	45.41	33.9	39.1333		58.54	51.8	47.49	52.61	48.12	34.75	53.17	45.3467	37.93	22.26	39.6	33.2633	51.75	49.04	46.81	49.2
BGIOSGA007686-TA	BGIOSGA007686	5.75	5.77	6.21	5.91	13.69	10.86	7.7	10.75		19.63	12.72	10.89	14.4133	7.84	11.66	18.93	12.81	11.33	11.96	19.96	14.4167	29.72	22.34	23.96	25.34
BGIOSGA007693-TA	BGIOSGA007693	15.4	16.91	15.15	15.82	14.45	10.49	18.58	14.5067		18.84	16.71	21.82	19.1233	18.33	15.97	18.55	17.6167	18.42	14.01	20.99	17.8067	24.04	20.47	23.28	22.5967
BGIOSGA007695-TA	BGIOSGA007695	18.05	13.55	15.11	15.57	16.7	16.95	12.22	15.29		19.58	24.33	20.78	21.5633	27.28	21.47	22.26	23.67	12.53	7.77	24.54	14.9467	29.26	20.27	18.33	22.62
BGIOSGA007697-TA	BGIOSGA007697	29.94	40.02	34.4	34.7867	33.58	36.82	29.29	33.23		57.95	61.59	67.61	62.3833	47.74	61.06	61.16	56.6533	126.06	145.06	104	125.04	80.41	121.39	84.78	95.5267
BGIOSGA007698-TA	BGIOSGA007698	14.44	16.8	13.86	15.0333	13.23	9.16	12.05	11.48		17.26	17.71	14.69	16.5533	15.6	18.12	16.82	16.8467	1.18	5.38	13.04	6.53333	21.41	11.71	14.85	15.99
BGIOSGA007717-TA	BGIOSGA007717	14.33	8.53	9.63	10.83	9.61	8.21	9.67	9.16333		23.72	14.91	16.57	18.4	15.69	18.62	18.11	17.4733	104.56	154.06	32.22	96.9467	37.4	84.73	45.57	55.9
BGIOSGA007722-TA	BGIOSGA007722	17.54	15.1	15.2	15.9467	15.34	15.96	16.3	15.8667		18.8	19.69	22.47	20.32	19.13	15.42	18.91	17.82	22.22	10.25	18.16	16.8767	16.16	17.95	17.87	17.3267
BGIOSGA007723-TA	BGIOSGA007723	25.73	27.37	25.32	26.14	26.22	21.33	27.21	24.92		35.88	34.93	35.23	35.3467	33.28	43.1	29.35	35.2433	20.37	27.88	42.15	30.1333	45.39	34.95	37.43	39.2567
BGIOSGA007727-TA	BGIOSGA007727	29.28	27.39	36.58	31.0833	31.1	54.93	22.35	36.1267		19.48	20.03	19.88	19.7967	19.41	14.05	20.01	17.8233	5.35	2.62	39.71	15.8933	21.6	12.34	21.29	18.41
BGIOSGA007728-TA	BGIOSGA007728	12.91	12.28	10.63	11.94	11.63	11.05	10.57	11.0833		10.64	12.56	8.94	10.7133	7.49	9.46	12.16	9.70333	11.36	3.05	10.15	8.18667	12.37	10.38	11.43	11.3933
BGIOSGA007732-TA	BGIOSGA007732	6.82	6.81	7.02	6.88333	4.78	5.26	5.92	5.32		15.03	11.69	8.22	11.6467	12.92	9.56	12.83	11.77	8.07	6	13.16	9.07667	15.31	14.12	20.64	16.69
BGIOSGA007734-TA	BGIOSGA007734	152.94	249.62	186.53	196.363	160.54	263.91	189.99	204.813		190.67	333.25	282.46	268.793	298.82	277.86	292.59	289.757	33.32	2.51	121.42	52.4167	137.42	89.83	67.28	98.1767	MLO-like protein
BGIOSGA007737-TA	BGIOSGA007737	7.03	5.45	5.02	5.83333	5.42	4.47	4.77	4.88667		2.89	3.34	5.83	4.02	3.34	4.7	2.54	3.52667	1.82	1.51	2.23	1.85333	3.12	2.92	2.95	2.99667
BGIOSGA007738-TA	BGIOSGA007738	15.22	12.15	13.64	13.67	12.93	10.18	10.42	11.1767		10.6	10.57	3.95	8.37333	9.08	10.67	4.44	8.06333	1.75	1.88	10.29	4.64	13.37	3.27	4.25	6.96333
BGIOSGA007739-TA	BGIOSGA007739	22.57	24.67	29.96	25.7333	31.02	31.07	24.97	29.02		36.15	27.09	29.83	31.0233	24.13	21.06	29.66	24.95	63.95	64.17	63.34	63.82	43.97	69.17	52.95	55.3633
BGIOSGA007741-TA	BGIOSGA007741	3.57	3.11	2.6	3.09333	3.86	2.03	2.76	2.88333		8.83	10.38	9.81	9.67333	10.54	16.61	7.93	11.6933	9.6	8.88	17.52	12	20.82	16.19	9.75	15.5867
BGIOSGA007743-TA	BGIOSGA007743	3.76	3.47	4.75	3.99333	1.97	3.41	3.56	2.98		5.18	5.96	4.34	5.16	4.34	3.34	4.95	4.21	1.09	1.16	3.84	2.03	4.67	3.73	8.05	5.48333
BGIOSGA007745-TA	BGIOSGA007745	5.86	5.3	8.98	6.71333	8.18	6.42	7.3	7.3		7.8	7.05	5.95	6.93333	5.99	3.25	6.96	5.4	8.15	3	9.52	6.89	10.95	5.1	10.13	8.72667
BGIOSGA007749-TA	BGIOSGA007749	14.91	11.34	11.87	12.7067	17.95	17.74	16.41	17.3667		37.9	33.92	23.31	31.71	45.79	41.53	49.67	45.6633	11.16	7.56	6.98	8.56667	39.85	40.4	31.22	37.1567	SPX domain-containing protein 2
BGIOSGA007754-TA	BGIOSGA007754	6.03	5.97	4.08	5.36	2.52	1.32	5.07	2.97		9	6.36	8.38	7.91333	11.18	14.85	7.96	11.33	12.59	36.5	18.94	22.6767	18.94	27.17	11.79	19.3	Glycosyltransferase
BGIOSGA007762-TA	BGIOSGA007762	29.72	24.66	43.98	32.7867	35.29	51.88	45.45	44.2067		63.26	75.63	68.08	68.99	83.07	31.01	63.47	59.1833	14.56	3.46	66.75	28.2567	67.63	44.45	66.15	59.41	ADP,ATP carrier protein
BGIOSGA007763-TA	BGIOSGA007763	18.24	13.83	32.66	21.5767	27.48	34.91	29.84	30.7433		37.73	37.63	36.65	37.3367	38.79	12.27	38.61	29.89	16.8	1.91	28.48	15.73	31.1	26.49	32.64	30.0767
BGIOSGA007765-TA	BGIOSGA007765	2.62	3.88	6.7	4.4	4.64	2.4	2.45	3.16333		5.03	6.14	1.76	4.31	8.64	15.01	2.23	8.62667	10.91	11.21	11.54	11.22	16.92	13.17	7.9	12.6633
BGIOSGA007782-TA	BGIOSGA007782	9.69	9.22	10.56	9.82333	11.02	8.71	8.95	9.56		10.51	7.21	9.69	9.13667	7.74	6.9	8.46	7.7	2.77	2.37	9.97	5.03667	10.29	6.7	13.99	10.3267
BGIOSGA007785-TA	BGIOSGA007785	2.99	2.53	2.46	2.66	1.67	1.3	2.05	1.67333		6.52	6.05	6.94	6.50333	8.93	2.06	6.82	5.93667	15.57	13.18	9.96	12.9033	6.77	24.06	14.29	15.04	Histone deacetylase
BGIOSGA007795-TA	BGIOSGA007795	3.82	2.49	2.67	2.99333	3.41	1.46	3.2	2.69		4.5	2.87	4.62	3.99667	3.8	3.68	3.62	3.7	2.16	2.58	1.79	2.17667	4.94	3.48	5.28	4.56667
BGIOSGA007797-TA	BGIOSGA007797	40.11	38.88	45.73	41.5733	52.22	65.61	50.75	56.1933		87.24	83.31	75.19	81.9133	85.05	48.3	87.43	73.5933	64.75	53.12	80.67	66.18	92.1	81.35	101.57	91.6733	Aminopeptidase
BGIOSGA007808-TA	BGIOSGA007808	5.27	5.94	5.16	5.45667	4.92	4.08	5.81	4.93667		7.13	5.51	4.51	5.71667	3.4	3.54	5.42	4.12	2.01	5.29	4.97	4.09	6.78	7.24	10.2	8.07333
BGIOSGA007813-TA	BGIOSGA007813	117.66	74.16	82.93	91.5833	86.92	56.23	97.76	80.3033		27.73	48.51	74.8	50.3467	81.61	48.37	37.45	55.81	8.25	2.35	59.06	23.22	24.96	18.22	13.86	19.0133
BGIOSGA007815-TA	BGIOSGA007815	32.74	22.71	34.69	30.0467	24.16	16.74	37.11	26.0033		39.71	17.43	15.91	24.35	13.85	15.6	14.27	14.5733	10.59	13.63	26.38	16.8667	40.72	27.51	27.38	31.87
BGIOSGA007816-TA	BGIOSGA007816	45.07	51.11	32.43	42.87	34.87	34.1	44.23	37.7333		47.79	47.17	43.8	46.2533	36.13	95.74	37.13	56.3333	172.67	261.1	77.03	170.267	101.39	102.79	52.08	85.42
BGIOSGA007833-TA	BGIOSGA007833	4.59	2.91	9.99	5.83	6.12	4.48	5.42	5.34		11.33	7.94	5.53	8.26667	6.64	4.08	7.62	6.11333	8.01	4.88	8.33	7.07333	5.86	7.86	13.93	9.21667
BGIOSGA007840-TA	BGIOSGA007840	67.99	59.71	78.47	68.7233	77.59	85.47	78.74	80.6		98.09	83.14	76.01	85.7467	74.28	53.37	81.99	69.88	194.92	196.02	160.2	183.713	126.23	181.05	133.51	146.93	Citrate synthase
BGIOSGA007842-TA	BGIOSGA007842	7	5.63	7.96	6.86333	6.41	8.56	5.01	6.66		7.07	7.18	6.85	7.03333	7.09	5.2	8.03	6.77333	8.9	5.84	8.58	7.77333	6.42	9.82	7.74	7.99333
BGIOSGA007843-TA	BGIOSGA007843	3.2	3.64	4.13	3.65667	8.04	7.8	6	7.28		5.66	8.28	6.08	6.67333	5.59	2.21	6.27	4.69	2.72	2.29	4.53	3.18	6.11	3.89	5.51	5.17
BGIOSGA007847-TA	BGIOSGA007847	23.46	20.83	13.13	19.14	23.71	20.22	18.82	20.9167		24.95	28.14	29.99	27.6933	19.13	18.83	28.23	22.0633	49.92	26.4	21.31	32.5433	25.85	52.32	29.86	36.01	Actin-related protein 2/3 complex subunit 3
BGIOSGA007851-TA	BGIOSGA007851	11.58	10.1	10.83	10.8367	13.3	15.67	11.78	13.5833		18.02	14.83	13.41	15.42	12.33	17.04	13.67	14.3467	2.83	2.64	19.79	8.42	24.59	12.92	14.8	17.4367
BGIOSGA007852-TA	BGIOSGA007852	8.14	6.86	13.54	9.51333	9.37	12.95	12.97	11.7633		10.29	13.84	7.19	10.44	11.73	3.19	14.49	9.80333	2.05	3.67	19.04	8.25333	13.12	8.72	12.99	11.61	Aspartate aminotransferase
BGIOSGA007870-TA	BGIOSGA007870	11.91	8.54	9.97	10.14	9.06	6.71	7.48	7.75		7.32	8.13	5.68	7.04333	8.28	7.18	7.53	7.66333	6.13	2.55	7.83	5.50333	9.94	5.88	6.48	7.43333
BGIOSGA007873-TA	BGIOSGA007873	21.18	20.77	24.02	21.99	23.68	28.19	21.47	24.4467		28.29	31.6	28.98	29.6233	33.75	17.67	28.7	26.7067	11.79	7.42	32.28	17.1633	38.73	31.11	32.81	34.2167
BGIOSGA007878-TA	BGIOSGA007878	151.14	193.4	222.49	189.01	193.39	166.88	212.84	191.037		184.36	255.5	240.88	226.913	168.65	211.6	219.86	200.037	303.21	138.34	220.6	220.717	223.56	180.27	224.51	209.447	Transcription elongation factor 1 homolog
BGIOSGA007879-TA	BGIOSGA007879	46.76	58.01	46.63	50.4667	22.25	31.08	55.14	36.1567		28.36	31.38	24.86	28.2	57.29	110.95	59.83	76.0233	59.61	102.89	104.32	88.94	83.69	91	57.05	77.2467
BGIOSGA007895-TA	BGIOSGA007895	38.05	26.05	39.21	34.4367	29.47	28.35	27.46	28.4267		40.82	29.08	16.68	28.86	30.59	7.92	25.52	21.3433	85.17	137.1	39.15	87.14	38.35	64.12	38.1	46.8567
BGIOSGA007901-TA	BGIOSGA007901	13.01	8.44	13.21	11.5533	8.22	9.98	7.36	8.52		8.05	8.42	11.93	9.46667	6.49	11.17	11.36	9.67333	11.27	1.49	9.52	7.42667	10.16	6.24	6.38	7.59333
BGIOSGA007903-TA	BGIOSGA007903	123.19	123.22	117.5	121.303	133.2	106.8	135.21	125.07		124.8	164.81	164.4	151.337	159.95	139.52	133.14	144.203	36.4	8.81	134.47	59.8933	122.39	80.2	89.59	97.3933	ABA receptor 2
BGIOSGA007919-TA	BGIOSGA007919	34.6	31.93	34.95	33.8267	37.89	32.78	32.55	34.4067		51.95	60.41	45.11	52.49	57.94	51.62	53.08	54.2133	42.84	28.66	52.1	41.2	59.03	47.41	49.22	51.8867
BGIOSGA007921-TA	BGIOSGA007921	187.81	155.06	196.02	179.63	293.03	167.92	176.93	212.627		121.37	115.41	121.61	119.463	128.01	146.38	140.09	138.16	213.52	272	192.5	226.007	180.64	261.74	217.59	219.99
BGIOSGA007926-TA	BGIOSGA007926	2.35	1.44	1.79	1.86	2.73	3.26	2.82	2.93667		6.89	3.13	2.12	4.04667	3.92	1.12	4.12	3.05333	7.83	3.24	5.01	5.36	8.37	4.92	5.1	6.13	WRKY transcription factor 39
BGIOSGA007930-TA	BGIOSGA007930	105.56	85.62	99.53	96.9033	115.27	119.91	90.48	108.553		109.35	119.99	120.9	116.747	106.52	96.06	109.6	104.06	249.2	184.03	98.52	177.25	84.72	166.01	123.03	124.587	Reticulon-like protein
BGIOSGA007935-TA	BGIOSGA007935	20.55	31.44	24.54	25.51	24.56	29.01	29.46	27.6767		17.88	20.02	21.05	19.65	23.42	15.9	22.4	20.5733	4.78	4.17	22.41	10.4533	22.94	13.63	13.41	16.66
BGIOSGA007942-TA	BGIOSGA007942	30.6	27.2	28.08	28.6267	28.25	28.73	33.24	30.0733		18.14	22.01	20.5	20.2167	18.71	11.92	16.73	15.7867	5.02	3.53	19.01	9.18667	16.5	13.62	14.54	14.8867
BGIOSGA007949-TA	BGIOSGA007949	23.71	24.51	23.99	24.07	17.79	14.43	23.27	18.4967		30.88	29.77	26.35	29	26.54	34.91	27.99	29.8133	24.24	18.39	29.41	24.0133	41.92	34.14	40.27	38.7767
BGIOSGA007953-TA	BGIOSGA007953	17.86	7.32	27.24	17.4733	28.83	41.31	50.98	40.3733		66.92	41.86	41.4	50.06	59.99	2.2	51.5	37.8967	23.06	2.15	54.57	26.5933	41.15	52.06	98.53	63.9133
BGIOSGA007955-TA	BGIOSGA007955	23.78	18.6	19.81	20.73	26.74	24.52	22.55	24.6033		26.93	27.71	20.43	25.0233	24.78	21.76	28.94	25.16	23.88	13.73	11.32	16.31	26.91	16.57	27.97	23.8167
BGIOSGA007970-TA	BGIOSGA007970	7.43	6.75	6.77	6.98333	5.62	5.07	5.1	5.26333		8.64	8.76	6.65	8.01667	6.85	5.44	8.67	6.98667	2.92	2.65	5.02	3.53	6.85	8.58	7.03	7.48667
BGIOSGA007976-TA	BGIOSGA007976	10.92	10.14	12.04	11.0333	9.95	13.94	11.51	11.8		15.76	15.02	13.26	14.68	15.78	6.03	13.82	11.8767	3.96	1.12	13.85	6.31	8.55	11.07	12.67	10.7633
BGIOSGA007981-TA	BGIOSGA007981	11.66	13.21	10.22	11.6967	10.99	8.71	8.02	9.24		8.66	8.35	5.6	7.53667	9.61	11.8	7.55	9.65333	15.89	17.42	12.98	15.43	15.2	9.76	12.34	12.4333
BGIOSGA007996-TA	BGIOSGA007996	7.51	13.8	12.21	11.1733	16.08	12.97	13.27	14.1067		18.28	15.06	21.04	18.1267	14.62	8.02	14.56	12.4	12.42	3.06	15.45	10.31	20.22	13.33	16	16.5167
BGIOSGA008005-TA	BGIOSGA008005	12.96	11	9.54	11.1667	9.5	10.69	9.64	9.94333		7.26	8.43	8.64	8.11	9.7	6.9	9.64	8.74667	12.94	8.62	7.31	9.62333	6.02	9.09	8.71	7.94
BGIOSGA008008-TA	BGIOSGA008008	29.57	22.08	28.94	26.8633	24.78	31.46	22.68	26.3067		35.46	31.87	27.68	31.67	27.45	17.1	32.52	25.69	43.57	31.07	33.93	36.19	33.34	39.67	34.02	35.6767
BGIOSGA008014-TA	BGIOSGA008014	11.27	11.05	10.14	10.82	8.66	13.92	10.36	10.98		12.41	10.95	8.97	10.7767	9.21	12.98	12.41	11.5333	3.99	1.14	9.06	4.73	15.98	9.32	10.42	11.9067
BGIOSGA008018-TA	BGIOSGA008018	303.41	183.9	340.24	275.85	119.77	146.82	139.47	135.353		69.93	55.58	68.87	64.7933	71.88	28.11	38.24	46.0767	800.54	663.59	148.46	537.53	37.19	120.82	81.61	79.8733
BGIOSGA008020-TA	BGIOSGA008020	15.03	12.83	12.04	13.3	11.63	11.81	12.42	11.9533		16.05	15.11	16.34	15.8333	13.29	12.67	11.68	12.5467	8.9	7.98	11.65	9.51	12.58	13.21	18.23	14.6733
BGIOSGA008021-TA	BGIOSGA008021	18.11	17.84	19.18	18.3767	18.3	24.52	20.37	21.0633		19.52	20.69	23.36	21.19	20.88	13.19	20.83	18.3	14.31	6.53	17.25	12.6967	15.29	18.06	22.52	18.6233
BGIOSGA008025-TA	BGIOSGA008025	14.03	15.22	16.63	15.2933	16.77	17.42	19.34	17.8433		8.41	14.19	18.32	13.64	29.17	15.41	14.98	19.8533	9.64	5.87	9.23	8.24667	17.68	12.67	16.68	15.6767
BGIOSGA008026-TA	BGIOSGA008026	6.2	11.51	10.11	9.27333	4.84	13.36	12.27	10.1567		4.79	9.72	9.06	7.85667	15.1	6.13	15.84	12.3567	12.33	2.06	18.41	10.9333	7.19	15.32	20.14	14.2167
BGIOSGA008032-TA	BGIOSGA008032	19.36	20.24	17.14	18.9133	17.64	19.62	15.61	17.6233		9.7	15.49	14.59	13.26	21.42	11.04	16.82	16.4267	6.63	2.37	12.24	7.08	10.83	12.52	15.39	12.9133
BGIOSGA008050-TA	BGIOSGA008050	7.26	5.51	8.26	7.01	7.76	4.1	7.34	6.4		5.26	9.17	9.61	8.01333	5.43	3.39	4.03	4.28333	1.09	4.6	8.77	4.82	7.66	5.67	8.23	7.18667
BGIOSGA008051-TA	BGIOSGA008051	38.93	37.53	41.17	39.21	55.51	56.12	45.82	52.4833		39.02	43.85	39.31	40.7267	41.26	26.71	42.17	36.7133	30.53	14.81	33.89	26.41	32.97	43.65	47.73	41.45
BGIOSGA008055-TA	BGIOSGA008055	6.78	2.84	7	5.54	8.26	5.68	4.89	6.27667		11.97	5.58	5.51	7.68667	5.01	4.16	6.53	5.23333	250.48	233.24	21.74	168.487	8.18	57.47	17.15	27.6
BGIOSGA008056-TA	BGIOSGA008056	39.21	32.45	29.88	33.8467	23.52	26.3	31.79	27.2033		23.79	20.46	26.21	23.4867	21.23	28.12	24.27	24.54	40.86	46.5	43.82	43.7267	54.82	52.93	41.27	49.6733
BGIOSGA008060-TA	BGIOSGA008060	4.87	3.39	3.62	3.96	3.17	2.45	3.2	2.94		4.87	4.43	4.26	4.52	2.59	4.55	5.44	4.19333	3.08	1.79	2.88	2.58333	2.64	4.53	3.73	3.63333
BGIOSGA008062-TA	BGIOSGA008062	21.16	16.52	14.81	17.4967	13.13	10.78	12.8	12.2367		9.17	13.92	13.52	12.2033	6.56	9.63	9.64	8.61	15.37	14.46	6.59	12.14	9.54	13.48	10.07	11.03
BGIOSGA008080-TA	BGIOSGA008080	16.15	13.65	10.47	13.4233	10.22	8.88	7.89	8.99667		15.62	14.61	16.56	15.5967	14.79	13.13	16.84	14.92	7.33	11.58	18.86	12.59	25.15	23.68	18	22.2767
BGIOSGA008088-TA	BGIOSGA008088	104.82	127.78	115.83	116.143	145.49	166.48	137.06	149.677		137.98	170.84	136.13	148.317	199.38	168.78	139.06	169.073	113.14	130.13	118.2	120.49	166	154.33	148.56	156.297
BGIOSGA008090-TA	BGIOSGA008090	57.98	68.78	41.75	56.17	44.35	26.72	48.69	39.92		36.87	62.39	45.82	48.36	64.33	81.27	60.03	68.5433	201.37	493.14	129.01	274.507	80.23	166.41	98.38	115.007
BGIOSGA008099-TA	BGIOSGA008099	21.19	33.22	28.78	27.73	30.67	31.04	33.55	31.7533		21.44	34.42	25.92	27.26	19.81	26.27	35.2	27.0933	5.36	3.11	32.84	13.77	30.38	20.3	12.88	21.1867
BGIOSGA008100-TA	BGIOSGA008100	10.51	8.58	11.68	10.2567	9.12	11.05	11.17	10.4467		13.04	13.45	12.14	12.8767	13.55	8.44	14.86	12.2833	8.01	5.3	12.15	8.48667	12.97	13.19	14.69	13.6167
BGIOSGA008103-TA	BGIOSGA008103	52.69	36.38	71.68	53.5833	52.52	65.57	41.24	53.11		141.97	64.58	62.16	89.57	76.3	77.36	109.22	87.6267	91.29	108.6	94.36	98.0833	164.48	226.71	257.21	216.133	GTPase activating protein 1
BGIOSGA008105-TA	BGIOSGA008105	57.4	81.68	107.11	82.0633	104.64	106.23	111.76	107.543		42.43	49.1	49.42	46.9833	50.92	49.73	50.34	50.33	7.67	1.49	66.23	25.13	46.45	25.19	32.06	34.5667
BGIOSGA008107-TA	BGIOSGA008107	20.68	21.34	25.04	22.3533	22.67	26.16	24.72	24.5167		21.34	23.74	22.48	22.52	23.8	12.63	24.09	20.1733	13.18	3.14	21.77	12.6967	20.92	19.18	25.22	21.7733
BGIOSGA008108-TA	BGIOSGA008108	26.99	19.78	22.75	23.1733	21.59	18.19	18.19	19.3233		28.71	20.89	18.14	22.58	17.86	16.41	24.62	19.63	45.3	71.6	33.92	50.2733	36.97	32.69	22.83	30.83
BGIOSGA008112-TA	BGIOSGA008112	7.27	6.01	8.51	7.26333	8.85	11.26	7.27	9.12667		15.08	18.84	13.93	15.95	17.13	10.14	17.23	14.8333	3.3	2.74	15.47	7.17	13.46	13.26	16.64	14.4533
BGIOSGA008120-TA	BGIOSGA008120	5.13	2.34	6.63	4.7	6.8	5.98	6.3	6.36		12.57	7.13	12.98	10.8933	12.66	6.07	6.83	8.52	13.02	7.64	8.27	9.64333	7.88	10.31	9.12	9.10333
BGIOSGA008130-TA	BGIOSGA008130	5.15	5.22	3.83	4.73333	3.97	2.83	2.78	3.19333		8.52	5.15	3.08	5.58333	2.44	6.37	3.48	4.09667	4.15	1.14	4.07	3.12	6.98	4.45	7.27	6.23333
BGIOSGA008148-TA	BGIOSGA008148	4.21	2.57	3.59	3.45667	4.32	2.27	3.47	3.35333		10.76	5.94	5.12	7.27333	5.63	14.19	5.12	8.31333	19.34	58.93	8.98	29.0833	14.7	19.1	25.04	19.6133
BGIOSGA008166-TA	BGIOSGA008166	48.38	50.65	37.68	45.57	47.96	29.05	37.34	38.1167		64.77	52.52	62.73	60.0067	46.56	46.14	62.15	51.6167	54.19	46.63	61.72	54.18	73.32	65.4	69.28	69.3333
BGIOSGA008167-TA	BGIOSGA008167	79.99	43.53	22.17	48.5633	50.14	28.33	10.49	29.6533		50.35	42.82	25.2	39.4567	52.15	133.36	44.42	76.6433	163.21	328.63	61.36	184.4	50.34	102.96	54.17	69.1567
BGIOSGA008194-TA	BGIOSGA008194	88.96	84.16	58.46	77.1933	47.49	66.62	64.32	59.4767		72.89	70.6	50.92	64.8033	68.8	91.12	65.98	75.3	98.07	145.02	94.12	112.403	115.21	127.7	101.85	114.92
BGIOSGA008205-TA	BGIOSGA008205	11.73	8.09	8.89	9.57	8.02	8.98	11.33	9.44333		11.02	12.59	12.09	11.9	9.1	10.29	10.82	10.07	4.22	2.29	9.84	5.45	13.01	8.98	14.57	12.1867
BGIOSGA008206-TA	BGIOSGA008206	64.67	54.77	50.41	56.6167	44.64	37.62	68.02	50.0933		88.21	89.37	69.99	82.5233	74.53	90.13	104.67	89.7767	21.01	43.39	120.35	61.5833	153.08	79.7	104.2	112.327	40S ribosomal protein S15a
BGIOSGA008207-TA	BGIOSGA008207	99.78	129.06	126.56	118.467	134.54	91.3	128.58	118.14		229.05	185.93	187.8	200.927	131.34	191.79	188.97	170.7	121.81	196.45	259.25	192.503	236.47	260.91	176.96	224.78	40S ribosomal protein S27
BGIOSGA008216-TA	BGIOSGA008216	19.43	18.93	16.34	18.2333	20.72	15.68	17.77	18.0567		16.14	29.8	32.1	26.0133	39.12	28.04	24.57	30.5767	3.8	3.56	11.53	6.29667	20.79	13.16	6.19	13.38
BGIOSGA008232-TA	BGIOSGA008232	90	99.06	99.62	96.2267	75.84	61.98	121.76	86.5267		184.06	152.91	150.59	162.52	117.18	119.16	179.64	138.66	153.76	175.86	246.01	191.877	297.28	238.62	288.29	274.73	40S ribosomal protein S8
BGIOSGA008259-TA	BGIOSGA008259	11.43	10.81	12.92	11.72	10.6	12.23	11.28	11.37		10.75	11.85	9.61	10.7367	13.56	5.77	13.14	10.8233	5.19	1.56	10.02	5.59	8.25	9.56	10.43	9.41333
BGIOSGA008261-TA	BGIOSGA008261	6.7	9.9	8.05	8.21667	20.75	26.71	17.38	21.6133		15.96	36.38	25.04	25.7933	19.01	41.84	34.84	31.8967	3.3	4.52	9.83	5.88333	22.68	12.13	7.45	14.0867
BGIOSGA008264-TA	BGIOSGA008264	351.9	454.23	319.73	375.287	354.64	365.7	358.69	359.677		802.03	714.47	716.01	744.17	812.91	1276.06	708.37	932.447	300.26	371.43	889.48	520.39	1271.33	662.5	962.43	965.42
BGIOSGA008267-TA	BGIOSGA008267	59.02	59.31	40.86	53.0633	56.42	41.78	56.02	51.4067		7.2	11.14	7.57	8.63667	11.9	12.87	18.78	14.5167	5.13	8.32	26.66	13.37	16.31	23.35	18.29	19.3167
BGIOSGA008268-TA	BGIOSGA008268	26.73	26.72	19.28	24.2433	27.64	42.07	30.1	33.27		98.49	76.26	81.89	85.5467	67.84	87.15	113.34	89.4433	6.03	5.45	83.3	31.5933	92.15	42.51	61.39	65.35
BGIOSGA008271-TA	BGIOSGA008271	64.57	60.56	63.06	62.73	75.56	66.28	72.59	71.4767		75.31	72.75	66.5	71.52	62.71	65.01	68.6	65.44	39.99	41.49	86.44	55.9733	107.62	79.38	94.04	93.68
BGIOSGA008273-TA	BGIOSGA008273	10.62	9.55	12	10.7233	13.35	10.06	10.74	11.3833		15.66	13.62	13.19	14.1567	12.15	9.88	13.64	11.89	15.62	15.82	14.77	15.4033	14.22	25.1	18.34	19.22
BGIOSGA008281-TA	BGIOSGA008281	22.33	17.05	20.98	20.12	28.48	16.5	27.03	24.0033		33.01	28.21	19.25	26.8233	23.47	49.92	31.9	35.0967	4.78	3.86	38.49	15.71	40.67	28.71	29.48	32.9533
BGIOSGA008287-TA	BGIOSGA008287	21.1	17.89	21.39	20.1267	19.64	24.14	21.02	21.6		27.37	31.42	26.9	28.5633	31.42	14.9	29.14	25.1533	14.01	5.99	21.04	13.68	18.22	19.46	23.88	20.52
BGIOSGA008288-TA	BGIOSGA008288	80.65	85.23	113.82	93.2333	90.69	124.05	131.05	115.263		88.22	114.49	104.2	102.303	128.61	70.2	96.08	98.2967	50.96	26.79	122.88	66.8767	102.35	75.26	96.66	91.4233
BGIOSGA008300-TA	BGIOSGA008300	18.95	13.7	15.64	16.0967	19.89	13.9	14.16	15.9833		20.59	15.03	15.7	17.1067	13.76	14.01	18.31	15.36	22.02	13.36	18.41	17.93	24.9	22.62	22.75	23.4233
BGIOSGA008306-TA	BGIOSGA008306	3.98	2.86	3.21	3.35	3.42	4.71	3.71	3.94667		4.86	6.27	5.27	5.46667	7.37	2.52	6.2	5.36333	3.38	1.42	3.55	2.78333	3.95	4.37	4.14	4.15333
BGIOSGA008317-TA	BGIOSGA008317	161.44	169.45	169.54	166.81	144.52	117.83	201.31	154.553		225.4	224.26	204.74	218.133	144.63	205.46	228.63	192.907	147.5	147.42	262.21	185.71	367.13	262.38	325.32	318.277
BGIOSGA008322-TA	BGIOSGA008322	26.23	31.21	27.27	28.2367	37.21	27.99	30.14	31.78		49.53	43.6	44.81	45.98	40.16	54.91	33.78	42.95	7.24	11.3	54.74	24.4267	56.73	40.29	43.44	46.82
BGIOSGA008324-TA	BGIOSGA008324	90.51	68.82	60.97	73.4333	66.38	122.19	86.97	91.8467		52.92	46.51	71.76	57.0633	117.97	61.41	76.07	85.15	30	34.61	55.63	40.08	47.31	33.59	60.92	47.2733
BGIOSGA008335-TA	BGIOSGA008335	10.34	8.86	7.95	9.05	9.49	10.16	8.26	9.30333		16.82	16.97	13.62	15.8033	17.24	11.02	14.56	14.2733	8.12	4.96	16.77	9.95	19.43	15.37	17.15	17.3167	Adenylyltransferase and sulfurtransferase MOCS3
BGIOSGA008337-TA	BGIOSGA008337	6.22	3.75	6.75	5.57333	3.51	4.5	5.13	4.38		45.59	18.41	14.74	26.2467	12.37	13.37	24.01	16.5833	36.74	52.91	52.48	47.3767	50.73	72.66	71.27	64.8867	Acetyl-coenzyme A synthetase
BGIOSGA008338-TA	BGIOSGA008338	19.04	13.78	16.02	16.28	31.48	19.95	17.1	22.8433		52.33	33.59	28.44	38.12	29.24	36.08	42.69	36.0033	128.99	132.75	46.54	102.76	43.29	155.36	81.17	93.2733
BGIOSGA008340-TA	BGIOSGA008340	3.14	2.41	2.75	2.76667	2.44	3.01	2.72	2.72333		2.84	2.89	2.72	2.81667	3.2	1.68	3.17	2.68333	2.96	1.52	2.44	2.30667	2.5	3.02	3.47	2.99667
BGIOSGA008342-TA	BGIOSGA008342	3.54	3.47	3.12	3.37667	3.5	2.95	4.44	3.63		19.38	8.6	5.38	11.12	5.39	11.7	9.74	8.94333	21.45	44.25	22.78	29.4933	29.55	40.19	24.34	31.36
BGIOSGA008351-TA	BGIOSGA008351	6.21	7.16	10.31	7.89333	8.5	6.04	8.43	7.65667		9.46	12.93	12.06	11.4833	6.45	7.46	5.13	6.34667	6.7	4.12	4.75	5.19	8.26	6.07	10.3	8.21
BGIOSGA008355-TA	BGIOSGA008355	5.54	5.97	5.77	5.76	10.17	6.73	9.27	8.72333		9.69	10.52	2.57	7.59333	4.91	11.77	11.21	9.29667	46.22	141.77	39.3	75.7633	39.76	77.24	78.6	65.2
BGIOSGA008356-TA	BGIOSGA008356	48.7	33.34	18.78	33.6067	58.89	34.16	42.49	45.18		18.36	21.25	34.33	24.6467	22.08	34.08	18.84	25	10.33	16.66	14.44	13.81	19.33	20.59	6.46	15.46
BGIOSGA008358-TA	BGIOSGA008358	12.15	17.01	11.44	13.5333	27.74	25.05	18.78	23.8567		9.53	7.88	14.82	10.7433	16.06	21.68	18.19	18.6433	3.68	2.53	9.76	5.32333	9.68	10.86	8.72	9.75333
BGIOSGA008362-TA	BGIOSGA008362	78.05	75.71	77.1	76.9533	74.73	71.43	65.54	70.5667		209.08	161.74	152.5	174.44	152.87	124.74	123.5	133.703	237.16	212.28	206.42	218.62	261.22	257.4	198.14	238.92
BGIOSGA008366-TA	BGIOSGA008366	17.6	13.53	17.01	16.0467	23.7	24.07	20.91	22.8933		23.17	16.11	23.99	21.09	21.48	2.1	17.59	13.7233	8.12	1.55	19.27	9.64667	18.44	22.15	22.58	21.0567
BGIOSGA008374-TA	BGIOSGA008374	261.21	334.24	401.79	332.413	371.45	381.19	442.83	398.49		124.65	165.15	149.26	146.353	145.29	150.01	181.31	158.87	58.16	51.21	254.15	121.173	157.08	122.97	110.4	130.15
BGIOSGA008380-TA	BGIOSGA008380	4.8	2.59	2.1	3.16333	3.64	2.22	4.05	3.30333		8.97	4.89	3.69	5.85	4.98	5.26	4.23	4.82333	16.32	31.41	7.98	18.57	8.38	5.96	6.97	7.10333
BGIOSGA008385-TA	BGIOSGA008385	15.17	7.68	19.72	14.19	18.34	20.28	24.85	21.1567		72.17	51.72	46.62	56.8367	63.62	15.91	56.53	45.3533	19.75	9.04	41.43	23.4067	46.95	34.72	69.4	50.3567
BGIOSGA008388-TA	BGIOSGA008388	5.64	4.22	4.83	4.89667	5.17	4.54	4.25	4.65333		10.32	8.45	6.46	8.41	11.88	6.85	9.69	9.47333	4.21	6.41	7.5	6.04	10.76	7.89	14.44	11.03
BGIOSGA008392-TA	BGIOSGA008392	5.95	5.89	8.27	6.70333	8.48	9.76	8.5	8.91333		8.52	11.79	6.94	9.08333	6.88	4.04	8.22	6.38	9.92	1.08	9.77	6.92333	9.91	12	10.88	10.93
BGIOSGA008403-TA	BGIOSGA008403	47.01	52.18	41.25	46.8133	31.45	32.12	58.41	40.66		49.02	54.25	56.55	53.2733	45.66	51.01	45.3	47.3233	30.44	35.77	78.81	48.34	88.59	56.27	60.21	68.3567
BGIOSGA008406-TA	BGIOSGA008406	8.91	8.42	11.9	9.74333	9.02	11.49	10.39	10.3		10.6	10.79	10.33	10.5733	10.91	6.31	11.19	9.47	3.4	2.43	7.44	4.42333	6.93	9.9	10.64	9.15667
BGIOSGA008411-TA	BGIOSGA008411	84.43	90.72	77.66	84.27	73.72	79.2	66.88	73.2667		68.9	81.91	70.73	73.8467	73.19	85.06	71.08	76.4433	33.82	26.3	70.64	43.5867	79.87	61.78	63.45	68.3667
BGIOSGA008416-TA	BGIOSGA008416	85.19	69.7	74.22	76.37	57.12	55.17	73.98	62.09		72.16	60.31	101.79	78.0867	62.73	85.29	53.63	67.2167	55.17	35.73	76.08	55.66	77.83	51.41	68.5	65.9133
BGIOSGA008428-TA	BGIOSGA008428	65.06	64.34	73.02	67.4733	79.41	78.09	59.85	72.45		61.6	62.79	64.85	63.08	55.72	45.61	62.24	54.5233	45.16	35.39	63.61	48.0533	62.08	82.18	73.76	72.6733
BGIOSGA008429-TA	BGIOSGA008429	33.21	27.74	36.17	32.3733	32.17	35.38	36.55	34.7		34.98	37.02	31.01	34.3367	32.94	14.37	32.98	26.7633	10.46	2.28	24.86	12.5333	26.8	14.86	27.2	22.9533	Auxin response factor
BGIOSGA008432-TA	BGIOSGA008432	19.28	11.48	10.73	13.83	10.75	5.72	5.07	7.18		9.21	7.93	13.24	10.1267	6.06	15.35	17.12	12.8433	6.77	16.98	18.7	14.15	10.18	34.92	8.28	17.7933	Molybdopterin synthase sulfur carrier subunit
BGIOSGA008440-TA	BGIOSGA008440	32	25.51	31.68	29.73	27.43	33.61	29.41	30.15		33.57	39.72	30.18	34.49	39.26	31.18	40.63	37.0233	35.08	13.77	35.86	28.2367	45.41	48.2	46.83	46.8133
BGIOSGA008441-TA	BGIOSGA008441	88	113.17	120.52	107.23	108.47	103.04	96.75	102.753		107.21	141.82	124.13	124.387	102	114.65	120.48	112.377	40.94	29.25	112.82	61.0033	114.54	89.86	91.43	98.61
BGIOSGA008446-TA	BGIOSGA008446	67.25	74.99	60.78	67.6733	67.35	63.15	61.56	64.02		85.36	100.7	86.15	90.7367	89.88	100.69	84.36	91.6433	29.57	7.4	62.75	33.24	79.13	67.91	58.95	68.6633	PHD finger protein ALFIN-LIKE 7
BGIOSGA008447-TA	BGIOSGA008447	355.57	318.22	302.85	325.547	366.12	179.8	215.08	253.667		174.4	282.4	162.24	206.347	166.67	336.74	265.83	256.413	678.03	355.67	359.74	464.48	373.86	633.11	425.11	477.36
BGIOSGA008454-TA	BGIOSGA008454	39.62	30.59	34.59	34.9333	26.48	27.1	33.64	29.0733		20.27	22.63	24.77	22.5567	26.4	23.37	25.64	25.1367	30.1	15.56	27.23	24.2967	20.13	24.53	20.56	21.74
BGIOSGA008458-TA	BGIOSGA008458	7.99	7.6	9.56	8.38333	8.04	8.04	8.04	8.04		9.33	8.39	7.74	8.48667	8.73	5.2	8.21	7.38	5.2	1.92	6.73	4.61667	6.71	6.06	7.47	6.74667
BGIOSGA008459-TA	BGIOSGA008459	5.44	2.77	2.09	3.43333	2.91	1.91	3.75	2.85667		13.35	4.24	7.8	8.46333	6.33	11.54	8.53	8.8	2.16	8.98	8.1	6.41333	12.06	16.75	7.68	12.1633
BGIOSGA008460-TA	BGIOSGA008460	93.58	109.16	102.27	101.67	97.69	90.91	142.38	110.327		169.71	168.04	157.94	165.23	159.51	121.65	149.54	143.567	84.37	86.11	164.6	111.693	235.17	180.17	263.08	226.14
BGIOSGA008467-TA	BGIOSGA008467	37.07	45.29	42.86	41.74	47.17	57.26	50.11	51.5133		326.23	68.61	34.42	143.087	40.92	233.34	113.48	129.247	71.97	159.38	144.31	125.22	496.07	336.39	558.94	463.8
BGIOSGA008468-TA	BGIOSGA008468	12.04	5.72	15.13	10.9633	9.9	10.36	12.84	11.0333		35.09	10.45	3.27	16.27	6.05	57.17	15.1	26.1067	5.52	28.44	17.24	17.0667	119.96	145.87	173.63	146.487
BGIOSGA008469-TA	BGIOSGA008469	8.63	4.85	12.58	8.68667	10.96	6.27	15.4	10.8767		279.51	60.6	15.56	118.557	25.64	374.77	106.76	169.057	43.56	233.06	169.56	148.727	816.67	639.68	811.21	755.853	Ent-copalyl diphosphate synthase 2
BGIOSGA008481-TA	BGIOSGA008481	43.19	27.2	18.52	29.6367	35.05	16	29.94	26.9967		19.89	16.82	21	19.2367	16.61	36.69	18.5	23.9333	15.67	15.72	9.71	13.7	30.01	23.27	10.59	21.29
BGIOSGA008489-TA	BGIOSGA008489	4.43	3.66	3.3	3.79667	2.4	1.88	3.37	2.55		10.71	6.72	3.69	7.04	3.83	7.82	7.96	6.53667	6.53	9.01	8.77	8.10333	15.86	22.64	15.97	18.1567	Glycosyltransferase
BGIOSGA008492-TA	BGIOSGA008492	1.65	1.76	1.58	1.66333	3.35	2.43	2.17	2.65		3.62	3.85	5.25	4.24	4.65	4.25	8.53	5.81	9.24	11.61	5.65	8.83333	3.87	5.54	7.24	5.55
BGIOSGA008509-TA	BGIOSGA008509	82.64	66.3	85.91	78.2833	95.09	95.61	73.38	88.0267		91.45	79.55	85.58	85.5267	78.26	64.13	94.58	78.99	178.27	182.06	98.73	153.02	97.75	148.59	120.98	122.44
BGIOSGA008511-TA	BGIOSGA008511	4.27	5.98	5.53	5.26	3.96	3.63	6.64	4.74333		8.47	3.58	4.86	5.63667	7.88	6.62	8.45	7.65	6.6	6.46	7.24	6.76667	7.57	5.92	6.64	6.71
BGIOSGA008523-TA	BGIOSGA008523	15.93	17.96	21.83	18.5733	22.64	29.03	25.21	25.6267		10.34	16.79	12.7	13.2767	16.33	9.04	13.64	13.0033	8.33	3.85	9.71	7.29667	7.44	5.19	6.78	6.47
BGIOSGA008524-TA	BGIOSGA008524	96.15	59.54	131.62	95.77	135.09	64.14	97.01	98.7467		73.11	58.22	54.07	61.8	62.98	49.64	77.7	63.44	747.08	1118.9	220.52	695.5	166.82	375.22	202.97	248.337	Hypoxia-induced gene domain 4
BGIOSGA008530-TA	BGIOSGA008530	17.57	14.68	14.36	15.5367	13.48	18.94	12.65	15.0233		22.22	17.15	21.34	20.2367	22.54	17.1	24.39	21.3433	15.18	9.42	17.37	13.99	25.65	19.33	22	22.3267
BGIOSGA008531-TA	BGIOSGA008531	18.25	20.2	23.14	20.53	20.66	18.48	22.84	20.66		13.64	16.2	18.15	15.9967	17.23	16.35	20.88	18.1533	7.55	4.81	14.86	9.07333	18.37	16.28	24.28	19.6433
BGIOSGA008536-TA	BGIOSGA008536	218.94	307.52	344.71	290.39	507.35	655.39	528.06	563.6		139.32	273.17	201.34	204.61	179.73	152.63	224.35	185.57	24.21	13.79	180.83	72.9433	136	89.93	81.32	102.417	Elongation factor Tu
BGIOSGA008544-TA	BGIOSGA008544	3.31	4.23	6.93	4.82333	2.78	4.92	4.16	3.95333		3.52	3.43	3.54	3.49667	2.75	1.13	4.18	2.68667	1.6	2.39	2.47	2.15333	3.4	2.54	5.74	3.89333	Actin-related protein 3
BGIOSGA008549-TA	BGIOSGA008549	30.85	30.67	28.08	29.8667	21.4	25.49	27.42	24.77		26.36	26.09	24.94	25.7967	24.63	36.34	22.49	27.82	14.82	18.4	26.65	19.9567	26.28	24.36	22.25	24.2967
BGIOSGA008550-TA	BGIOSGA008550	14.9	11.97	14.89	13.92	13.72	17.7	13.96	15.1267		12.73	14.75	14.79	14.09	17.5	7.88	15.29	13.5567	6.35	4.26	10.34	6.98333	8.29	11.83	13.64	11.2533
BGIOSGA008556-TA	BGIOSGA008556	8.42	7.17	7.95	7.84667	8.97	5.92	10.33	8.40667		35.24	21.97	15.72	24.31	19.76	23.68	30.23	24.5567	48.92	76.15	44.37	56.48	58.32	78.43	75.11	70.62	Glucose-6-phosphate 1-dehydrogenase
BGIOSGA008557-TA	BGIOSGA008557	1.68	1.58	1.08	1.44667	1.49	1.46	2.1	1.68333		1.52	1.67	1.71	1.63333	1.02	1.68	2.16	1.62	2.57	1.17	2.33	2.02333	2.91	2.64	3.95	3.16667
BGIOSGA008578-TA	BGIOSGA008578	98.04	120.43	73.49	97.32	111.97	115.91	93.43	107.103		169.81	138.48	147.47	151.92	171.9	263.75	153.52	196.39	90.47	97.74	176.57	121.593	230.2	180.92	237.02	216.047
BGIOSGA008587-TA	BGIOSGA008587	11.16	12.7	15.27	13.0433	13.74	21.83	13.35	16.3067		20.28	16.3	15.78	17.4533	13.64	11.77	12.41	12.6067	8.74	3.11	9.39	7.08	13.93	8.62	15.91	12.82
BGIOSGA008588-TA	BGIOSGA008588	22.5	26.31	30.71	26.5067	24.18	23.87	33.1	27.05		20.23	20.43	20.33	20.33	21.2	15.49	20.93	19.2067	24.62	31.07	27.94	27.8767	21.32	24.78	20.79	22.2967
BGIOSGA008591-TA	BGIOSGA008591	17.84	16.19	19.7	17.91	20.5	13.51	16.99	17		55.54	27.16	22.55	35.0833	33.41	36.01	34	34.4733	87.25	107.28	34.13	76.22	57.73	87.45	45.76	63.6467
BGIOSGA008599-TA	BGIOSGA008599	245.23	248.63	244.66	246.173	244.77	248.6	214.32	235.897		381.31	469.34	343.77	398.14	394.31	427.24	398.5	406.683	116.12	122.18	275.23	171.177	394.8	231.95	295.44	307.397
BGIOSGA008605-TA	BGIOSGA008605	41.72	34.66	34.77	37.05	19.08	16.6	27.56	21.08		71.31	54.95	65.4	63.8867	67.46	130.76	42.26	80.16	35.76	14.01	61.22	36.9967	106.49	87.11	46.31	79.97
BGIOSGA008606-TA	BGIOSGA008606	67.38	81.39	68.33	72.3667	80.5	89.29	85.54	85.11		53.93	82.86	83.98	73.59	74.48	82.79	69.55	75.6067	18.66	2.22	51.03	23.97	44.11	36.31	22.34	34.2533
BGIOSGA008607-TA	BGIOSGA008607	11.72	10.79	6.95	9.82	8.84	6.24	7.7	7.59333		7.05	9.38	7.33	7.92	3.98	7.76	6.78	6.17333	5.76	6.78	8.16	6.9	5.44	8.87	5.86	6.72333
BGIOSGA008608-TA	BGIOSGA008608	5.26	5.89	6.47	5.87333	4.96	7.34	7.72	6.67333		12.15	11.88	11.51	11.8467	11.21	5.36	13.81	10.1267	5.97	1.77	14.51	7.41667	15.93	11.59	18.11	15.21
BGIOSGA008610-TA	BGIOSGA008610	7.87	7.56	15.48	10.3033	13.83	12.67	16.09	14.1967		7.13	13.6	9.53	10.0867	9.22	4.56	11.63	8.47	2.37	4.17	10.5	5.68	8.49	14	5.15	9.21333	GrpE protein homolog
BGIOSGA008611-TA	BGIOSGA008611	17.85	18.3	17.11	17.7533	11.31	12.32	15.6	13.0767		25.36	23.55	22.18	23.6967	21.4	29.18	20.31	23.63	5.31	22.85	28.55	18.9033	26.36	33.35	30.89	30.2	Phosphatidyl-N-methylethanolamine N-methyltransferase
BGIOSGA008614-TA	BGIOSGA008614	43.66	44.38	52.1	46.7133	45.01	48.26	50.75	48.0067		54.08	68.37	59.35	60.6	60.26	45.05	60.43	55.2467	46.1	27.5	66.19	46.5967	89.8	61.17	49.19	66.72
BGIOSGA008618-TA	BGIOSGA008618	28.83	22.04	26.96	25.9433	24.28	19.34	32.71	25.4433		37.92	45.34	30.5	37.92	30.38	38.6	34.24	34.4067	50.39	39.55	35.5	41.8133	44.71	45.88	43.47	44.6867
BGIOSGA008620-TA	BGIOSGA008620	34.29	37.97	27.65	33.3033	35.54	28.41	44.44	36.13		30.87	34.95	39.57	35.13	27.91	31.3	37.63	32.28	8.58	9.8	35.33	17.9033	41.44	33.41	35.17	36.6733
BGIOSGA008632-TA	BGIOSGA008632	10.6	3.82	6.72	7.04667	8.24	7.64	5.39	7.09		21.86	11.81	6.67	13.4467	9.69	14.82	13.51	12.6733	68.57	188.29	19.96	92.2733	20.85	54.93	33.34	36.3733
BGIOSGA008639-TA	BGIOSGA008639	10.65	6.39	11.24	9.42667	18.12	5.06	8.49	10.5567		13.23	5.64	9.31	9.39333	8.04	11.83	14.06	11.31	42.01	82.77	10.52	45.1	11.13	31.71	12.24	18.36
BGIOSGA008643-TA	BGIOSGA008643	23.09	18.45	44.72	28.7533	33.14	42.27	38.72	38.0433		60.98	41.37	44.78	49.0433	42.88	19.72	51.09	37.8967	60.5	52.49	85.21	66.0667	52.94	91.53	76.14	73.5367	Succinate--CoA ligase
BGIOSGA008644-TA	BGIOSGA008644	31.04	25.38	35.22	30.5467	29.23	39.65	31.28	33.3867		32.58	31.58	29.45	31.2033	26.51	17.05	25.45	23.0033	22.94	16.24	22.47	20.55	20.43	25.5	31.31	25.7467
BGIOSGA008647-TA	BGIOSGA008647	12.36	9.79	10.82	10.99	14.49	11.36	13.67	13.1733		18.93	14.12	11.39	14.8133	14.74	10.97	18.81	14.84	18.8	22.74	16.66	19.4	18.37	25.94	19.53	21.28
BGIOSGA008650-TA	BGIOSGA008650	31.26	7.76	12.76	17.26	17.36	14.57	24.52	18.8167		36.51	27.98	20.87	28.4533	40.44	42.5	41.03	41.3233	9.97	11.18	11.37	10.84	68.15	55.96	64.43	62.8467
BGIOSGA008660-TA	BGIOSGA008660	172.16	219.67	194.97	195.6	207.9	235.2	219.87	220.99		84.25	110.34	93.99	96.1933	97.85	51.95	100.57	83.4567	49.73	14.18	225.44	96.45	105.74	73.2	56.96	78.6333
BGIOSGA008665-TA	BGIOSGA008665	33.27	30.19	31.47	31.6433	35.94	33.58	33.29	34.27		42.92	39.43	31.82	38.0567	37.38	24.37	39.79	33.8467	30.02	14.18	38.89	27.6967	39.48	29.11	35.59	34.7267
BGIOSGA008673-TA	BGIOSGA008673	5.65	5.59	6.43	5.89	5.7	6.79	7.47	6.65333		9.97	8.58	9.97	9.50667	6.57	7.16	11.15	8.29333	9.69	5.16	19.23	11.36	17.7	19.17	21.41	19.4267
BGIOSGA008676-TA	BGIOSGA008676	221.36	282.68	201.94	235.327	303.15	267.16	280.19	283.5		230.5	215.25	267.6	237.783	168.54	268.71	227.99	221.747	236.38	446.5	344.59	342.49	378.69	412.74	192.26	327.897	ATP-dependent Clp protease proteolytic subunit
BGIOSGA008678-TA	BGIOSGA008678	47.3	39.15	34.79	40.4133	27.45	21.19	24.8	24.48		105.23	108.54	108.1	107.29	78.36	170.86	78.4	109.207	49.88	37.23	194.6	93.9033	180.33	101.96	87.15	123.147	Carboxypeptidase
BGIOSGA008679-TA	BGIOSGA008679	61.1	68.7	76.02	68.6067	72.73	75.9	73.5	74.0433		90.77	82.81	107.65	93.7433	76.09	72.31	83.55	77.3167	92.54	99.66	126.47	106.223	120.42	127.9	94.31	114.21	Proteasome subunit alpha type
BGIOSGA008680-TA	BGIOSGA008680	31.67	43.44	40.65	38.5867	47.08	48.33	36.51	43.9733		64.4	57.46	50.99	57.6167	51.82	63.21	54.74	56.59	38.02	49.86	103.89	63.9233	89.67	89.59	95.39	91.55
BGIOSGA008682-TA	BGIOSGA008682	8.9	9.64	10.47	9.67	16.13	4.24	13.14	11.17		9.71	12.32	10.83	10.9533	4.55	12.46	9.41	8.80667	17.91	19.31	8.65	15.29	9.3	15.2	8.84	11.1133
BGIOSGA008685-TA	BGIOSGA008685	22.89	17.51	19.32	19.9067	39.28	30.12	23.56	30.9867		36.53	56.99	84.06	59.1933	63.4	44.38	41.87	49.8833	62.95	61.22	49.2	57.79	77.2	23.06	18.39	39.55
BGIOSGA008701-TA	BGIOSGA008701	3.81	5.43	3.5	4.24667	3.3	3.7	4.54	3.84667		5.13	6.15	4.66	5.31333	5.06	5.11	5.12	5.09667	1.55	1.35	3.26	2.05333	4.68	2.69	4.85	4.07333
BGIOSGA008703-TA	BGIOSGA008703	71.23	109.52	86.9	89.2167	146.57	140.24	130.48	139.097		52.06	80.81	88.88	73.9167	65.42	64.16	72.78	67.4533	31.12	8.76	60.33	33.4033	39.15	32.38	21.66	31.0633
BGIOSGA008704-TA	BGIOSGA008704	35.18	30.6	21.62	29.1333	35.95	12.7	23.01	23.8867		21.77	20.1	21.69	21.1867	15.45	25.45	19.76	20.22	37.51	67.84	33.59	46.3133	18.33	29.88	19.66	22.6233
BGIOSGA008709-TA	BGIOSGA008709	11.69	12.76	10.94	11.7967	11.15	11.67	13.31	12.0433		16.96	12.45	16.47	15.2933	12.51	15.73	10.8	13.0133	9.37	6.11	19.99	11.8233	26.07	17.02	11.85	18.3133
BGIOSGA008717-TA	BGIOSGA008717	26.1	22.9	24.23	24.41	20.48	20.94	12.78	18.0667		23.25	27.14	31.06	27.15	17.59	21.55	32.1	23.7467	19.15	19.34	25.01	21.1667	28.32	36.99	32.83	32.7133
BGIOSGA008733-TA	BGIOSGA008733	90.66	77.82	91.71	86.73	95.87	58.18	92.31	82.12		38.14	50.97	52.81	47.3067	47.05	39.22	41.24	42.5033	42.49	48.19	59.41	50.03	52.22	34.29	33.82	40.11
BGIOSGA008735-TA	BGIOSGA008735	16.45	10.4	13.31	13.3867	19.89	14.66	14.08	16.21		12.48	11.62	10.59	11.5633	8.45	10.14	10.29	9.62667	11.58	21.59	20.18	17.7833	14.46	23.44	16.46	18.12
BGIOSGA008739-TA	BGIOSGA008739	7.55	9.08	8.6	8.41	7.73	9.49	7.99	8.40333		11.94	12.29	11	11.7433	8.52	10.6	10.93	10.0167	3.56	4.61	11.65	6.60667	12.66	10.42	12.57	11.8833
BGIOSGA008742-TA	BGIOSGA008742	12.68	9.06	11.39	11.0433	13.9	16.62	13.96	14.8267		13.83	14.95	12.09	13.6233	14.34	5.41	13.78	11.1767	14.57	9.9	16.66	13.71	14.19	17.2	17.41	16.2667
BGIOSGA008745-TA	BGIOSGA008745	105.79	108.19	101.69	105.223	96.04	112.85	100.92	103.27		206.71	233.36	221	220.357	232.68	183.31	178.42	198.137	109.65	108.22	162.12	126.663	196.56	159.56	209.07	188.397
BGIOSGA008749-TA	BGIOSGA008749	5.16	6.86	3.75	5.25667	4.67	2.74	5.09	4.16667		3	3.31	3.7	3.33667	3.31	3.46	3.38	3.38333	32.83	45.12	6.97	28.3067	7.07	7.79	3.98	6.28
BGIOSGA008756-TA	BGIOSGA008756	8.93	7.38	8.7	8.33667	6.83	5.76	9.17	7.25333		7.75	6.28	5.77	6.6	5.76	7.23	7.18	6.72333	4.91	3.26	5.2	4.45667	9.2	6	5.52	6.90667
BGIOSGA008762-TA	BGIOSGA008762	5.21	3.47	3.44	4.04	5.83	4.21	2.85	4.29667		8.26	6.11	6.71	7.02667	6.2	3.21	5.57	4.99333	8.93	3.1	9.39	7.14	10.26	7.32	11.6	9.72667
BGIOSGA008765-TA	BGIOSGA008765	98.91	105.44	116.17	106.84	170.47	121.08	130.53	140.693		168.98	123.34	138.89	143.737	110.81	86.53	119.7	105.68	232.55	320.48	207.28	253.437	163.75	290.71	190.32	214.927	Glutathione peroxidase
BGIOSGA008773-TA	BGIOSGA008773	699.36	770.34	851.32	773.673	812.81	881.51	844.8	846.373		218.11	342.88	295.02	285.337	375.29	245.54	335.59	318.807	106.28	8.82	541.72	218.94	225.07	144.61	171.63	180.437
BGIOSGA008780-TA	BGIOSGA008780	7.58	5.1	6.46	6.38	5.26	1.54	9.12	5.30667		7.85	8.02	3.84	6.57	2.27	15.34	13.1	10.2367	25.23	55.56	7.36	29.3833	12.03	19.04	6.85	12.64
BGIOSGA008782-TA	BGIOSGA008782	26.55	39.85	29.1	31.8333	33.55	23.78	27.83	28.3867		36.09	26.06	27.73	29.96	21.05	14.97	32.42	22.8133	35.57	10.39	23.48	23.1467	24.59	12.53	38.32	25.1467
BGIOSGA008783-TA	BGIOSGA008783	17.25	11.17	7.48	11.9667	8.46	3.66	13.26	8.46		12.05	12.29	13.97	12.77	17.72	28.62	6.99	17.7767	14.89	27.38	19.83	20.7	22.97	19.82	10.13	17.64
BGIOSGA008784-TA	BGIOSGA008784	97.52	47.09	88.34	77.65	62.57	75.96	83.58	74.0367		88.75	90.14	64.82	81.2367	147.75	80.88	95.84	108.157	175.14	165.51	149.17	163.273	168.7	189.47	228.09	195.42
BGIOSGA008787-TA	BGIOSGA008787	46.48	36.98	41.86	41.7733	34.12	40.12	38.13	37.4567		33.63	46.65	37.17	39.15	58.93	48.46	36.88	48.09	25.41	38.26	41.19	34.9533	28.62	28.49	34.47	30.5267
BGIOSGA008795-TA	BGIOSGA008795	76.05	63.16	65.41	68.2067	76.95	62.59	75.7	71.7467		113.72	86.69	72.97	91.1267	58.89	70.92	84.17	71.3267	79.99	89.87	92.67	87.51	159.46	122.03	147.57	143.02
BGIOSGA008797-TA	BGIOSGA008797	20.57	29.12	19.19	22.96	28.56	19.99	25.48	24.6767		15.2	13.32	13.89	14.1367	8.09	12.99	18.01	13.03	13.85	6.31	17.89	12.6833	14.06	11.05	17.65	14.2533
BGIOSGA008798-TA	BGIOSGA008798	45.48	37.67	45	42.7167	36.63	46.38	45.47	42.8267		40.93	39.15	36.23	38.77	36.46	24.02	39.79	33.4233	49.73	32.01	47.33	43.0233	39.33	43.8	35.96	39.6967
BGIOSGA008805-TA	BGIOSGA008805	9.89	8.62	12.75	10.42	11.12	13.32	12.6	12.3467		11.77	15.24	13.9	13.6367	11.46	4.52	11.65	9.21	18.99	5.77	15.84	13.5333	11.68	15.26	17	14.6467
BGIOSGA008810-TA	BGIOSGA008810	17.2	19.79	19.75	18.9133	17.29	29.1	16.88	21.09		27.54	32.7	32.6	30.9467	25.62	19.54	30.14	25.1	11.78	1.32	33.89	15.6633	33.43	22.55	19.97	25.3167
BGIOSGA008813-TA	BGIOSGA008813	5.22	5.16	4.05	4.81	5.1	5.18	4.85	5.04333		4.56	4.26	5.2	4.67333	5.32	4.51	4.4	4.74333	3.59	3.26	4.22	3.69	6.67	6.64	5.79	6.36667
BGIOSGA008815-TA	BGIOSGA008815	27.91	27.65	28.97	28.1767	23.13	27.13	28.56	26.2733		29.16	34.42	31.29	31.6233	25.07	21.68	32.48	26.41	20.6	14.13	37.06	23.93	36.08	32.73	34.95	34.5867
BGIOSGA008816-TA	BGIOSGA008816	1.99	2.88	2.68	2.51667	3.17	2.97	2.52	2.88667		2.18	3.08	2.39	2.55	2.64	2.54	2.35	2.51	2.57	1.4	3.75	2.57333	3.12	4.33	5.32	4.25667
BGIOSGA008818-TA	BGIOSGA008818	43.34	22.42	32.46	32.74	36.7	34.41	30.29	33.8		90.77	70.59	60.43	73.93	60.03	82.62	78.57	73.74	31.85	25.86	64.04	40.5833	122.38	94.78	108.05	108.403
BGIOSGA008831-TA	BGIOSGA008831	28.51	25.59	32.24	28.78	28.42	31.43	35.21	31.6867		45.51	38.47	37.64	40.54	37.4	20.68	44.51	34.1967	38.54	25.02	51.39	38.3167	52.38	58.82	65.58	58.9267
BGIOSGA008832-TA	BGIOSGA008832	9.58	11.2	8.99	9.92333	10.79	2.9	8.46	7.38333		11.34	14.67	7.9	11.3033	9.44	14.12	11.34	11.6333	11.45	4.68	8.6	8.24333	8.81	10.09	8.39	9.09667
BGIOSGA008835-TA	BGIOSGA008835	6.28	4.36	6.5	5.71333	3.66	4.3	4.73	4.23		5.49	5.86	5.19	5.51333	4.52	3.1	6.09	4.57	7.08	2.27	5.96	5.10333	7.42	6.06	9	7.49333	Alpha-1,3-glucosyltransferase
BGIOSGA008836-TA	BGIOSGA008836	23.74	19.13	7.77	16.88	9.33	5.03	13.46	9.27333		21	15.2	18.12	18.1067	11.98	36.94	12.54	20.4867	16.58	59.5	25.73	33.9367	31.92	21.93	7.42	20.4233
BGIOSGA008838-TA	BGIOSGA008838	16.78	13.76	15.04	15.1933	13.67	14.12	14.85	14.2133		15.96	10.3	11.5	12.5867	11.42	8.2	10.5	10.04	35.64	32	18.49	28.71	18.15	29.2	17.45	21.6
BGIOSGA008839-TA	BGIOSGA008839	90.73	76.85	82.06	83.2133	56.33	43.22	70.17	56.5733		21.09	26.25	23.96	23.7667	19.89	21.45	23.97	21.77	11.08	5.04	26.78	14.3	34.78	17.07	23.52	25.1233
BGIOSGA008840-TA	BGIOSGA008840	45.06	36.52	14.44	32.0067	29.66	31.78	19.43	26.9567		17.95	11.66	43.35	24.32	19.86	56.71	38.97	38.5133	83.15	185.18	25.26	97.8633	86.73	68.52	78.12	77.79
BGIOSGA008841-TA	BGIOSGA008841	15.15	11.67	14.65	13.8233	13.23	12.92	15.47	13.8733		12.59	10.64	11.14	11.4567	9.09	6.5	11.75	9.11333	2.33	1.57	8.28	4.06	12.54	7.13	11.5	10.39
BGIOSGA008843-TA	BGIOSGA008843	34.08	26.35	32.25	30.8933	36.71	35.39	36.48	36.1933		45.28	41.62	43.05	43.3167	38.66	25.39	40.97	35.0067	42.32	27.68	43.11	37.7033	42.38	59.36	52.12	51.2867
BGIOSGA008844-TA	BGIOSGA008844	29.12	27.98	32.81	29.97	28.78	32.18	28.64	29.8667		42.88	34.34	40.81	39.3433	35.5	24.99	38.03	32.84	44.83	33.83	49.13	42.5967	46.39	50.53	50.17	49.03
BGIOSGA008847-TA	BGIOSGA008847	19.14	12.67	15.01	15.6067	12.69	6.04	15.03	11.2533		12.69	8.12	8.73	9.84667	9.71	13.95	6.89	10.1833	4.64	8.49	15.75	9.62667	15.37	18.45	7.33	13.7167
BGIOSGA008857-TA	BGIOSGA008857	63.57	68.7	49.87	60.7133	65.1	39.83	45.09	50.0067		24.3	28.96	31.18	28.1467	30.19	48.41	36.25	38.2833	22.36	22.44	41.95	28.9167	44.07	48.16	36.38	42.87
BGIOSGA008858-TA	BGIOSGA008858	3.05	1.79	3.1	2.64667	13.36	14.56	3.32	10.4133		2.84	2.21	3.17	2.74	3.84	1.93	3.04	2.93667	27.01	45.01	7.62	26.5467	3.35	4.98	1.29	3.20667	Xyloglucan endotransglucosylase/hydrolase
BGIOSGA008861-TA	BGIOSGA008861	12.46	10.47	9.9	10.9433	8.84	10.02	10.12	9.66		19.31	18.11	15.89	17.77	18.3	15.82	18.29	17.47	7.55	3.27	19.88	10.2333	20.66	17.56	23.08	20.4333
BGIOSGA008862-TA	BGIOSGA008862	39.02	30.45	22.91	30.7933	36.9	9.53	12.17	19.5333		23.46	12.64	4.66	13.5867	7.66	28.97	7.77	14.8	45.03	58.1	17	40.0433	34.05	50.24	20.42	34.9033
BGIOSGA008863-TA	BGIOSGA008863	4.64	3.85	4.04	4.17667	2.61	3.66	5.39	3.88667		9.04	7.77	8.83	8.54667	5.47	4.87	8.67	6.33667	7.97	5.56	9.29	7.60667	12.12	10.03	12.44	11.53
BGIOSGA008864-TA	BGIOSGA008864	7.47	4.01	6.11	5.86333	8.74	7.65	7.86	8.08333		5.23	5.42	4.43	5.02667	3.8	2.24	2.5	2.84667	1.64	3.52	4.59	3.25	4.21	3.23	4.6	4.01333	Secretory carrier-associated membrane protein
BGIOSGA008865-TA	BGIOSGA008865	997.74	1352.84	1571.08	1307.22	1564.74	2146.89	1705.09	1805.57		700.1	1163.69	1097.75	987.18	992.94	754.76	887.42	878.373	93.3	2.85	624.18	240.11	321.32	319.57	193.05	277.98	Phosphoribulokinase
BGIOSGA008868-TA	BGIOSGA008868	24.9	28.22	38.23	30.45	31.31	29.54	30.52	30.4567		33.25	27.96	26.64	29.2833	22.12	16.58	28.15	22.2833	33.68	21.22	26	26.9667	25.71	37.5	34.98	32.73
BGIOSGA008875-TA	BGIOSGA008875	10.23	6.08	11.11	9.14	3.23	5.12	4.13	4.16		3.86	4.35	2.95	3.72	4.94	2.61	4.12	3.89	3.46	3.45	6.87	4.59333	1.52	3.17	4.67	3.12
BGIOSGA008876-TA	BGIOSGA008876	11.14	7.75	16.04	11.6433	9.02	11.11	10.01	10.0467		5.23	8.24	6.26	6.57667	6.38	2.71	8.83	5.97333	1.03	2.59	8.25	3.95667	7.61	3.27	8.36	6.41333
BGIOSGA008877-TA	BGIOSGA008877	123.98	139.49	133.17	132.213	137.04	121.88	123.76	127.56		68.02	91.78	96.33	85.3767	97.59	83.08	89.24	89.97	26.44	13.17	117.02	52.21	113.6	60.28	66.23	80.0367
BGIOSGA008878-TA	BGIOSGA008878	12.8	9.43	11.65	11.2933	10.76	10.53	11.06	10.7833		13.89	11.56	12.13	12.5267	10.74	13.25	14.54	12.8433	8.15	10.59	15.06	11.2667	18.66	18.17	22.07	19.6333
BGIOSGA008882-TA	BGIOSGA008882	57.23	40.73	36.07	44.6767	29.09	32.12	35.23	32.1467		44.08	35.79	32.15	37.34	34.79	43.23	31.33	36.45	10.27	22.49	18.72	17.16	26.3	21.06	23.95	23.77
BGIOSGA008885-TA	BGIOSGA008885	14.89	14.57	14.31	14.59	17.44	14.55	15.93	15.9733		20.79	17.82	11.29	16.6333	10.18	16.81	13.79	13.5933	45.77	59.63	20.97	42.1233	17.86	44.34	23.09	28.43
BGIOSGA008888-TA	BGIOSGA008888	20.1	11.63	23.26	18.33	36.09	26.08	26.82	29.6633		36.28	32.36	14.18	27.6067	25.33	11.11	25.62	20.6867	124.13	81.31	63.25	89.5633	52.92	96.38	85.62	78.3067
BGIOSGA008893-TA	BGIOSGA008893	6.38	7.06	5.06	6.16667	4.64	8.58	5.44	6.22		6.24	5.68	6.08	6	2.82	6.35	3.55	4.24	1.7	3.4	2.3	2.46667	5.57	3.24	2.31	3.70667
BGIOSGA008894-TA	BGIOSGA008894	18.7	22.65	44.58	28.6433	41.14	66.77	45.95	51.2867		38.01	41.58	46.46	42.0167	52.01	13.19	52.04	39.08	11.1	2.61	58.47	24.06	47.22	26.15	46.23	39.8667
BGIOSGA008908-TA	BGIOSGA008908	34.44	32.46	29.1	32	26.11	20.22	17.51	21.28		16.46	21.75	21.42	19.8767	4.87	15.64	18.41	12.9733	26.31	21.14	39.09	28.8467	34.57	36.85	29.95	33.79
BGIOSGA008912-TA	BGIOSGA008912	48.22	37.1	43.87	43.0633	48.59	42.64	53.56	48.2633		70.16	56.93	52.88	59.99	49.98	43.79	53.54	49.1033	54.39	58.51	62.24	58.38	100	79.55	72.8	84.1167	Thioredoxin reductase
BGIOSGA008915-TA	BGIOSGA008915	12.98	11.47	15.34	13.2633	11.52	13.17	14.87	13.1867		35.73	30.1	27.3	31.0433	21.34	22.11	28.16	23.87	16.8	14.42	42	24.4067	41.5	31.31	36.11	36.3067
BGIOSGA008922-TA	BGIOSGA008922	18.94	15.65	16.21	16.9333	25.95	20.83	13.91	20.23		16.8	13.15	18.68	16.21	15.1	14.46	14.32	14.6267	2.57	5.79	17.47	8.61	14.73	16.11	18.88	16.5733
BGIOSGA008925-TA	BGIOSGA008925	201.91	192.25	187.53	193.897	192.32	158.91	199.28	183.503		203.78	205.01	183.27	197.353	178.5	190.12	166.86	178.493	248.69	369.22	377.39	331.767	381.45	350.06	270.27	333.927
BGIOSGA008927-TA	BGIOSGA008927	10.95	8.76	9.4	9.70333	9.96	11.48	8.01	9.81667		15.24	7.98	9.85	11.0233	7.43	8.09	11.37	8.96333	137.09	130.72	29.4	99.07	15.04	67.11	37.09	39.7467
BGIOSGA008929-TA	BGIOSGA008929	8.55	5.26	5.35	6.38667	8.1	4.33	6.19	6.20667		7.48	7.19	8.5	7.72333	4.15	9.78	6.28	6.73667	1.5	13.14	12.37	9.00333	14.43	15.85	9.78	13.3533
BGIOSGA008943-TA	BGIOSGA008943	15.49	16.55	15.64	15.8933	14	10.45	12.85	12.4333		16.07	18.77	13.4	16.08	13.57	13.53	12.61	13.2367	5.07	6.15	10.16	7.12667	17.32	10.25	10.81	12.7933
BGIOSGA008945-TA	BGIOSGA008945	15.35	7.63	8.88	10.62	11.89	6.49	9.06	9.14667		2.15	6.12	4.4	4.22333	4.61	6.07	3.14	4.60667	12.85	13.5	8.68	11.6767	8.48	8.14	4.73	7.11667
BGIOSGA008946-TA	BGIOSGA008946	290.83	153.97	207.02	217.273	98.74	108.15	109	105.297		22.62	44.31	52.11	39.68	48.95	24.75	27.49	33.73	9.15	2.62	38.15	16.64	21.46	17.69	16	18.3833
BGIOSGA008951-TA	BGIOSGA008951	22.59	28.61	32.9	28.0333	23.68	33.18	42.44	33.1		71.89	78.11	72.34	74.1133	52.2	30.62	47.6	43.4733	33.58	8.88	59.02	33.8267	67.94	43.14	72.66	61.2467
BGIOSGA008952-TA	BGIOSGA008952	9.32	7.81	5.49	7.54	5.58	4.94	5.19	5.23667		5.86	8.82	8.99	7.89	5.73	6.44	6.97	6.38	3.8	3.66	10.08	5.84667	6.52	6.32	5.93	6.25667
BGIOSGA008962-TA	BGIOSGA008962	5.5	4.34	6.17	5.33667	4.01	4.49	5.59	4.69667		1.99	1.31	4.36	2.55333	5.51	5.35	2.83	4.56333	4.18	4.16	5.76	4.7	5	2.59	2.46	3.35
BGIOSGA008964-TA	BGIOSGA008964	18.48	15.59	20.94	18.3367	21.91	17.88	16.93	18.9067		19.55	19.05	13.98	17.5267	18.2	13.21	20.1	17.17	21.51	19.21	13.05	17.9233	18.96	20.72	18.55	19.41
BGIOSGA008967-TA	BGIOSGA008967	3.35	2.65	2.52	2.84	1.67	3.21	2.18	2.35333		3.42	3.85	3.3	3.52333	2.9	3.89	2.91	3.23333	1.8	1.62	1.49	1.63667	3.36	1.63	2.16	2.38333	RING-type E3 ubiquitin transferase
BGIOSGA008970-TA	BGIOSGA008970	8.35	11.23	10.87	10.15	9.62	9.17	12.84	10.5433		17.78	16.13	12.88	15.5967	10.56	9.11	18.08	12.5833	1.67	4.03	14.68	6.79333	17.67	13.01	23.16	17.9467
BGIOSGA008976-TA	BGIOSGA008976	547.66	354.18	330.04	410.627	305.57	213.36	311.85	276.927		159.78	223.57	209.6	197.65	209.95	254.72	211.26	225.31	94.06	57.73	232.79	128.193	208.61	159.69	162.05	176.783	Homeobox-leucine zipper protein HOX16
BGIOSGA008977-TA	BGIOSGA008977	9.48	15.99	6.73	10.7333	10.64	3.27	5.98	6.63		30.7	17.04	20.38	22.7067	16.93	53.84	25.58	32.1167	8.49	7.28	30.69	15.4867	46.14	34.41	14.59	31.7133
BGIOSGA008985-TA	BGIOSGA008985	231.64	263.96	351.51	282.37	199.73	144.78	256.55	200.353		101.85	106.93	149.69	119.49	88.5	136.81	82.39	102.567	56.36	27.59	193.18	92.3767	113.19	128.46	46.17	95.94
BGIOSGA008991-TA	BGIOSGA008991	5.2	5.45	9.57	6.74	10.37	5.47	7.58	7.80667		4.9	4.09	4.63	4.54	2.86	2.16	4.18	3.06667	2.87	2.15	5.68	3.56667	4.36	2.2	4.29	3.61667
BGIOSGA008992-TA	BGIOSGA008992	31.32	37.94	37.13	35.4633	36.14	39.54	42.92	39.5333		31.73	47.1	43.1	40.6433	37.73	36.28	37.8	37.27	9.38	1.75	32.24	14.4567	29.84	21.62	22.96	24.8067
BGIOSGA008995-TA	BGIOSGA008995	5.92	8.59	7.68	7.39667	9.59	5.75	8.71	8.01667		6.93	5.45	5.79	6.05667	5.6	6.43	3.95	5.32667	8.49	2.52	5.83	5.61333	9.95	3.74	3.02	5.57
BGIOSGA008996-TA	BGIOSGA008996	155.71	131.98	137.27	141.653	110.11	98.39	102.31	103.603		147.36	140.19	147.98	145.177	139.02	191.29	112.19	147.5	30.68	7.67	125.79	54.7133	159.26	90.73	63.51	104.5
BGIOSGA009001-TA	BGIOSGA009001	108.04	81.47	81.77	90.4267	82.26	60.16	79.02	73.8133		106.02	92.94	91.39	96.7833	60.1	103.24	86.55	83.2967	227.53	266.03	127.18	206.913	121.18	189.13	130.93	147.08
BGIOSGA009003-TA	BGIOSGA009003	20.89	17.6	20.66	19.7167	20.67	20.71	15.47	18.95		15.19	15.8	15.33	15.44	16.39	12.11	17.29	15.2633	14.81	7.37	18.17	13.45	14.85	15.7	13.28	14.61
BGIOSGA009005-TA	BGIOSGA009005	26.69	23.83	31.43	27.3167	28.23	33.33	29.31	30.29		32.02	37.67	30.51	33.4	38.87	24.37	36.66	33.3	11.98	7.69	34.18	17.95	31.05	30.69	38.91	33.55
BGIOSGA009019-TA	BGIOSGA009019	21.68	18.49	15.92	18.6967	14.41	9.52	12.72	12.2167		15.66	13.48	13.56	14.2333	11.09	21.27	19.47	17.2767	33.08	46.54	22.66	34.0933	23.4	27.83	17.43	22.8867	Endoglucanase
BGIOSGA009035-TA	BGIOSGA009035	4.91	4.29	5.07	4.75667	6.28	5.51	5.23	5.67333		4.12	5.55	4.24	4.63667	4.08	3.83	5.06	4.32333	9.75	4.7	5.2	6.55	5.13	7.15	5.99	6.09
BGIOSGA009038-TA	BGIOSGA009038	25.38	20.99	20.69	22.3533	25.28	14.77	17.12	19.0567		6.27	12.15	14.19	10.87	24.23	11.25	11.86	15.78	3.22	1.93	11.51	5.55333	14.3	4.4	10.96	9.88667
BGIOSGA009040-TA	BGIOSGA009040	14.99	21.45	15.77	17.4033	19.53	22.27	16.74	19.5133		16.62	17.76	20.86	18.4133	15.53	19.22	13.08	15.9433	26.88	26.37	19	24.0833	15.32	27.88	22.62	21.94
BGIOSGA009042-TA	BGIOSGA009042	236.47	281.13	386.33	301.31	262.83	308.37	390.46	320.553		224.59	301.17	310.1	278.62	257.56	208.5	216.67	227.577	77.5	9.37	325.87	137.58	172.18	175.62	101.49	149.763
BGIOSGA009045-TA	BGIOSGA009045	11.57	7.04	15.29	11.3	7.35	9.7	13.08	10.0433		6.8	4.16	2.97	4.64333	5.54	5.27	5.27	5.36	2.51	6.13	8.3	5.64667	5.23	7.63	11.58	8.14667	Hexosyltransferase
BGIOSGA009047-TA	BGIOSGA009047	96.5	88.38	101.62	95.5	102.44	128.64	115.25	115.443		121.77	116.83	112.14	116.913	102.62	80.55	115.8	99.6567	67.04	60.41	104.1	77.1833	103.02	114.13	115.98	111.043
BGIOSGA009055-TA	BGIOSGA009055	57.99	84.29	70.81	71.03	63.39	73.68	77.51	71.5267		111.68	123.9	131.19	122.257	108.46	99.81	99.53	102.6	107.93	92.23	115.94	105.367	100.49	87.22	76.23	87.98
BGIOSGA009057-TA	BGIOSGA009057	8.64	9.7	8.75	9.03	8.16	8.66	10.31	9.04333		9.36	7.6	9.11	8.69	6.7	7.37	8.69	7.58667	8.35	2.01	8.43	6.26333	12.06	4.65	8.3	8.33667
BGIOSGA009068-TA	BGIOSGA009068	547.26	563.47	325.22	478.65	394.39	412.2	425.12	410.57		672.87	491.16	487.38	550.47	413.91	669.21	378.57	487.23	94.3	109.6	495.28	233.06	688.13	319.67	279.67	429.157
BGIOSGA009069-TA	BGIOSGA009069	27.04	29.36	29.48	28.6267	25.84	21.54	26.57	24.65		32.71	29.27	33.75	31.91	27.12	22.26	28.99	26.1233	13.17	10.77	27.86	17.2667	33.91	29.74	25.05	29.5667
BGIOSGA009070-TA	BGIOSGA009070	24.81	25.48	15.56	21.95	17.86	13.16	19.45	16.8233		23.07	12.95	9.66	15.2267	5.72	11.93	7.83	8.49333	30.77	47.29	52.5	43.52	22.92	22.43	35.32	26.89
BGIOSGA009075-TA	BGIOSGA009075	126.62	140.91	162.38	143.303	158.86	158.69	211.4	176.317		56.21	62.86	79.47	66.18	76.47	86.48	65.78	76.2433	15.46	2.76	94.45	37.5567	39.52	27.33	27.3	31.3833
BGIOSGA009077-TA	BGIOSGA009077	5.84	5.75	3.26	4.95	8.99	11.4	7.39	9.26		10.78	14.66	16.06	13.8333	12.25	18.54	12.97	14.5867	1.24	3.25	10.47	4.98667	9.52	8.22	4.16	7.3
BGIOSGA009079-TA	BGIOSGA009079	6.53	10.89	8.09	8.50333	21.6	28.28	15.53	21.8033		49.43	20.98	17.69	29.3667	12.85	24.23	26.76	21.28	145.59	375.81	57.52	192.973	98.94	185.94	193.05	159.31	Glycosyltransferase
BGIOSGA009084-TA	BGIOSGA009084	405.73	423.82	307.7	379.083	422.49	169.95	344	312.147		134.41	75.88	117.2	109.163	121.29	227.48	153.62	167.463	247.06	486.02	493.07	408.717	281.84	434.68	216.59	311.037
BGIOSGA009086-TA	BGIOSGA009086	12.48	7.49	14.42	11.4633	18.62	15.13	6.81	13.52		4.15	3.99	1.37	3.17	2.42	2.7	4.53	3.21667	64.39	119.06	24.86	69.4367	8.48	46.21	10.58	21.7567
BGIOSGA009088-TA	BGIOSGA009088	69.45	69.81	61.9	67.0533	62.33	51.56	58.1	57.33		50.3	57.73	54.72	54.25	56.24	33.44	65.01	51.5633	19.88	4.9	50.53	25.1033	50.35	30.7	41.6	40.8833
BGIOSGA009091-TA	BGIOSGA009091	11.09	9.73	6.03	8.95	10.18	8	10.04	9.40667		18.07	23.75	20.8	20.8733	24.09	17.7	21.38	21.0567	10.97	10.72	19.28	13.6567	30.19	29.73	30.37	30.0967
BGIOSGA009093-TA	BGIOSGA009093	90.52	66.1	89.43	82.0167	75.51	74.32	83.79	77.8733		139.34	142.91	124.54	135.597	123.3	93.19	112.16	109.55	69.88	47.66	125.05	80.8633	151.62	108.76	124.57	128.317
BGIOSGA009097-TA	BGIOSGA009097	37.78	32.6	28.19	32.8567	23.46	18.56	23.15	21.7233		28.44	24.68	21.99	25.0367	20.66	29.62	18.76	23.0133	3.6	9.13	27.04	13.2567	25.89	16.42	16.83	19.7133	Cyclin-dependent kinase inhibitor 1
BGIOSGA009098-TA	BGIOSGA009098	15.57	7.19	8.07	10.2767	2.75	1.13	3.1	2.32667		4.14	4.8	3.76	4.23333	3.84	2.2	2.43	2.82333	33.84	25.58	12.15	23.8567	3.42	8.61	6.2	6.07667
BGIOSGA009099-TA	BGIOSGA009099	34.52	24.91	28.95	29.46	33.53	25.15	27.27	28.65		32.57	29.04	30.09	30.5667	26.07	28.24	34.23	29.5133	76.07	115.05	31.98	74.3667	43.77	57.25	39.48	46.8333
BGIOSGA009101-TA	BGIOSGA009101	8.07	6.26	5.88	6.73667	6.68	6.14	6.52	6.44667		9.04	9.83	5.02	7.96333	5.34	8.41	6.35	6.7	3.81	2.61	5.58	4	9.21	10.33	8.61	9.38333
BGIOSGA009103-TA	BGIOSGA009103	27.16	29.35	28.36	28.29	35.83	37.27	36.98	36.6933		25.74	26.11	27.17	26.34	24.39	25.86	25.64	25.2967	35.18	18.33	42.44	31.9833	38.15	43.33	30.54	37.34
BGIOSGA009107-TA	BGIOSGA009107	363.04	209.64	169.19	247.29	336.72	284.95	256.28	292.65		372.25	316.72	249.96	312.977	410.33	725.29	336.86	490.827	143.78	406.31	331.91	294	688.15	361.75	370.13	473.343
BGIOSGA009111-TA	BGIOSGA009111	36.6	34.15	24.85	31.8667	24.35	21.88	34.69	26.9733		22.82	28.23	20.98	24.01	21.83	26.67	18.88	22.46	10.04	11.34	37.36	19.58	27.2	14.59	12.01	17.9333	Glutaredoxin-like protein
BGIOSGA009112-TA	BGIOSGA009112	125.32	159.58	190.67	158.523	147.73	159.07	156.54	154.447		151.2	145.36	149.1	148.553	154.1	154.33	154.62	154.35	53.52	93.43	198.65	115.2	191.03	165.65	158.78	171.82
BGIOSGA009114-TA	BGIOSGA009114	36.9	23.51	18.28	26.23	22.44	20.28	33.15	25.29		75.71	74.04	67	72.25	149.29	234.13	88.08	157.167	12.61	9.48	65.38	29.1567	98.92	90.24	57.77	82.31
BGIOSGA009121-TA	BGIOSGA009121	28.66	8.82	41.41	26.2967	10.29	54.74	15.61	26.88		81.98	30.01	35.3	49.0967	53.13	3.97	10.36	22.4867	17.56	12.34	75.05	34.9833	60.6	13.77	129.67	68.0133
BGIOSGA009133-TA	BGIOSGA009133	45.26	46.16	51.01	47.4767	81.12	73.93	67.18	74.0767		52.92	70.73	69.93	64.5267	66.01	39.9	75.78	60.5633	5.06	1.7	46.75	17.8367	51.8	24.66	50.97	42.4767
BGIOSGA009134-TA	BGIOSGA009134	37.61	34.69	38.56	36.9533	32	41.72	37.29	37.0033		38.69	44.22	43.83	42.2467	39.49	26.53	42.43	36.15	19.83	10.34	37	22.39	37.83	36.36	40.71	38.3
BGIOSGA009137-TA	BGIOSGA009137	21.8	31.73	29.55	27.6933	25.61	34.17	37.08	32.2867		24.28	32.15	28.2	28.21	23.86	18.87	31.32	24.6833	6.02	2.82	32.25	13.6967	21.06	14.41	20.33	18.6
BGIOSGA009149-TA	BGIOSGA009149	9.69	11.6	8.5	9.93	6.2	7.85	5.96	6.67		13.66	13.56	10.24	12.4867	8.01	14.52	12.5	11.6767	13.46	7.02	12.28	10.92	12.57	13.04	13	12.87
BGIOSGA009154-TA	BGIOSGA009154	99.83	112.14	91.03	101	132.35	63	84.88	93.41		8.93	7.24	3.05	6.40667	4.92	3.76	13.22	7.3	2.02	4.05	8.48	4.85	4.74	4.39	6.05	5.06
BGIOSGA009171-TA	BGIOSGA009171	34.2	38.2	34.49	35.63	30.21	27.41	29.07	28.8967		33.69	43.55	35.02	37.42	37.76	35.67	33.21	35.5467	30.52	12.16	27.09	23.2567	25.37	35.98	33.28	31.5433
BGIOSGA009173-TA	BGIOSGA009173	32.12	33.64	35.9	33.8867	29.09	33.97	34.52	32.5267		34.29	35.21	32.29	33.93	33.62	23.01	32.11	29.58	16.09	6.72	31.55	18.12	29.11	26.49	33.3	29.6333
BGIOSGA009174-TA	BGIOSGA009174	15.73	11.7	7.46	11.63	7.47	8.27	7.71	7.81667		21.15	29.96	33.16	28.09	31.34	29.78	18.37	26.4967	8.9	2.53	15.65	9.02667	16.67	12.5	9.49	12.8867	Glutamate receptor
BGIOSGA009176-TA	BGIOSGA009176	80.21	77.35	85.85	81.1367	82.6	70.85	93.08	82.1767		125.75	114.19	129.17	123.037	91.27	92.64	110.76	98.2233	134.12	142.88	153.19	143.397	155.11	159.85	156.51	157.157	Eukaryotic translation initiation factor 3 subunit G
BGIOSGA009178-TA	BGIOSGA009178	9.71	6.59	12.08	9.46	9.2	10.56	8.61	9.45667		16.6	10.02	8.43	11.6833	7.5	5.16	14.52	9.06	55.49	26.25	9.12	30.2867	6.73	17.02	12.42	12.0567
BGIOSGA009181-TA	BGIOSGA009181	47.55	29.8	44.97	40.7733	49.07	62.96	46.76	52.93		54.47	47.79	41.38	47.88	57.52	41.42	37.32	45.42	78.65	80.5	61.65	73.6	46.34	66.99	75.26	62.8633
BGIOSGA009184-TA	BGIOSGA009184	24.72	12.81	21.31	19.6133	11.19	12.85	11.93	11.99		14.29	9.08	7.58	10.3167	7.55	6.93	8.34	7.60667	38.08	49.01	11.3	32.7967	13.45	27.87	36.61	25.9767
BGIOSGA009190-TA	BGIOSGA009190	78.33	83.89	68.71	76.9767	80.69	83.25	77.45	80.4633		123.43	138.98	142.66	135.023	137.12	179.82	121.01	145.983	46.9	26.04	101.95	58.2967	175.47	94.56	64.16	111.397
BGIOSGA009195-TA	BGIOSGA009195	396.23	338.77	337.85	357.617	283.49	261.09	278	274.193		202.22	175.63	164.31	180.72	174.86	272.86	171.7	206.473	283.08	393.82	279.28	318.727	296.36	244.66	218.9	253.307
BGIOSGA009205-TA	BGIOSGA009205	36.81	25.37	36.46	32.88	36.19	34.3	28.25	32.9133		35.1	32.97	25.17	31.08	30.5	31.37	29.89	30.5867	18.43	15.91	23.22	19.1867	28.17	24.93	28.05	27.05
BGIOSGA009209-TA	BGIOSGA009209	107.46	130.79	143.26	127.17	135.78	147.94	158.25	147.323		166.86	175.19	163.94	168.663	151.67	115.27	177.54	148.16	51.7	34.15	188.71	91.52	175.96	122.01	134.52	144.163	Aspartate aminotransferase
BGIOSGA009210-TA	BGIOSGA009210	256.61	177.26	179.9	204.59	229.08	142.92	214.14	195.38		148.39	131.83	139.03	139.75	140.15	109.54	141.42	130.37	143.73	102.98	122.52	123.077	100.27	108.5	88.17	98.98
BGIOSGA009212-TA	BGIOSGA009212	16.16	12.62	10.21	12.9967	12.27	17.13	11.55	13.65		20.88	15.02	16.96	17.62	16.19	13.91	17.82	15.9733	21.34	21.6	15.61	19.5167	20.42	23.14	23.81	22.4567
BGIOSGA009213-TA	BGIOSGA009213	137.69	117.24	80.9	111.943	118.56	82.54	89.7	96.9333		21.04	31.94	31.43	28.1367	29.5	29.3	36.93	31.91	18.18	10.92	29.82	19.64	27.27	18.78	17.24	21.0967
BGIOSGA009218-TA	BGIOSGA009218	13.42	6.67	11.16	10.4167	13.84	8.58	11.83	11.4167		4.09	3.42	2.76	3.42333	2.95	2.2	5.4	3.51667	15.16	13.7	5.27	11.3767	3.79	9.43	7.44	6.88667
BGIOSGA009221-TA	BGIOSGA009221	35.09	23	13.68	23.9233	19.72	18.82	19.76	19.4333		109.43	42.55	47.94	66.64	67.58	143.49	44.73	85.2667	95.49	231.5	92.61	139.867	224.89	155.13	77.01	152.343
BGIOSGA009222-TA	BGIOSGA009222	63.14	80.82	99.99	81.3167	100.88	129.86	121.16	117.3		80.48	85.9	95.83	87.4033	81.63	57.69	82.24	73.8533	27.82	17.13	88.31	44.42	78.71	63.92	72.06	71.5633
BGIOSGA009228-TA	BGIOSGA009228	13.29	13.81	15.84	14.3133	13.53	16.99	16.38	15.6333		15.54	15.51	15.95	15.6667	15.15	10.82	16.21	14.06	9.67	6.22	19.66	11.85	21.07	19.84	21.12	20.6767
BGIOSGA009233-TA	BGIOSGA009233	21.03	23.94	21.65	22.2067	19.81	21.8	27.18	22.93		30.19	27.02	30.41	29.2067	21.17	21.78	27.12	23.3567	14.33	6.49	26.12	15.6467	44.67	30.56	30.87	35.3667
BGIOSGA009234-TA	BGIOSGA009234	17.38	16.72	15.59	16.5633	11.05	15.39	17.16	14.5333		19.97	30.1	19.23	23.1	14.74	31.77	28.38	24.9633	4.72	10.66	27.69	14.3567	19.79	15.81	15.43	17.01
BGIOSGA009238-TA	BGIOSGA009238	18.46	19.25	17.96	18.5567	14.26	15.64	17.21	15.7033		28.74	25.19	20.76	24.8967	23.34	24.18	28.71	25.41	30.53	13.53	19.09	21.05	33.34	24.39	36.37	31.3667	Proliferating cell nuclear antigen
BGIOSGA009239-TA	BGIOSGA009239	58.19	58.2	53.97	56.7867	59.37	52.02	56.74	56.0433		78.64	71.1	62.42	70.72	64.17	58.24	64.64	62.35	67.78	70.32	84.49	74.1967	100.84	90.53	78.09	89.82
BGIOSGA009240-TA	BGIOSGA009240	22.09	24.28	27.5	24.6233	30.86	33.37	25.44	29.89		19.31	23.56	21.8	21.5567	21.96	19.29	22.68	21.31	6.02	2.08	21.61	9.90333	20.29	15.38	14.5	16.7233
BGIOSGA009243-TA	BGIOSGA009243	6.67	6.42	6.33	6.47333	10.88	6.83	2.72	6.81		16.03	12.2	8.11	12.1133	7.54	12.73	9.8	10.0233	15.73	39.99	13.18	22.9667	29.8	33.72	18.89	27.47
BGIOSGA009253-TA	BGIOSGA009253	12.57	13.23	17.6	14.4667	15.14	13.84	14.42	14.4667		17.69	12.38	12.95	14.34	13.66	12.76	13.08	13.1667	47.4	64.46	31.08	47.6467	18.26	41.01	29.75	29.6733
BGIOSGA009271-TA	BGIOSGA009271	40.78	33.05	33.9	35.91	39.66	30.08	36.24	35.3267		38.11	29.98	29.49	32.5267	28.59	23.1	43.62	31.77	23.52	16.97	47.18	29.2233	46.02	64.54	72.06	60.8733
BGIOSGA009276-TA	BGIOSGA009276	173.91	219.23	171.18	188.107	138.54	117.18	225.84	160.52		289.66	238.07	280.61	269.447	175.46	261.72	276.8	237.993	159.2	187.96	378.13	241.763	490.81	357.54	424.67	424.34
BGIOSGA009278-TA	BGIOSGA009278	169.44	176.01	149.97	165.14	130.51	122.8	148.67	133.993		304.82	186.53	269.94	253.763	165.01	315.45	194.5	224.987	322.24	329.15	420.83	357.407	449.15	413.28	372.65	411.693	Ribosomal protein L37
BGIOSGA009283-TA	BGIOSGA009283	78.4	85.92	108.21	90.8433	118.8	137.84	111.16	122.6		88.36	93.35	89.86	90.5233	79.11	69.54	97.52	82.0567	41.33	19.85	109.05	56.7433	79.92	57.88	61.22	66.34	Alcohol dehydrogenase class-3
BGIOSGA009285-TA	BGIOSGA009285	27.63	27.8	20.64	25.3567	14.52	16.11	12.92	14.5167		11.85	11.97	11.28	11.7	8.73	11.07	7.18	8.99333	3.69	2.65	7.91	4.75	8.24	6.72	4.86	6.60667
BGIOSGA009291-TA	BGIOSGA009291	20.62	20.88	19.86	20.4533	17.07	17.76	21.08	18.6367		31.77	26.44	25.9	28.0367	20.84	24.09	32.06	25.6633	5.5	8.83	26.04	13.4567	39.44	18.73	29.39	29.1867	Tubulin-specific chaperone A
BGIOSGA009292-TA	BGIOSGA009292	14.39	12.85	30.83	19.3567	23.93	34.75	28.52	29.0667		32.38	24.17	32.04	29.53	30.54	8.48	34.41	24.4767	27.8	21.24	43.2	30.7467	37.93	33.17	42.37	37.8233
BGIOSGA009295-TA	BGIOSGA009295	6.75	6.62	6.21	6.52667	5.87	6.22	9.15	7.08		8.71	10.49	6.24	8.48	2.35	5.01	3.85	3.73667	2.31	3.22	4.66	3.39667	6.86	4.22	6.59	5.89
BGIOSGA009297-TA	BGIOSGA009297	19.88	18.24	19.17	19.0967	29.51	26.73	14.33	23.5233		33.06	17.52	19.56	23.38	15.73	17.31	27.47	20.17	3.88	5.63	16.98	8.83	37	17.2	10.27	21.49
BGIOSGA009298-TA	BGIOSGA009298	550.31	723.8	692.78	655.63	398.16	363.79	502.2	421.383		804.01	864.73	919.29	862.677	905.68	1671.8	607.83	1061.77	47.3	17.2	799.76	288.087	1259.23	636.42	476.68	790.777
BGIOSGA009301-TA	BGIOSGA009301	6.52	7.77	6.99	7.09333	5.91	4.22	6.25	5.46		6.98	6.32	5.56	6.28667	5.39	6.77	7.44	6.53333	4.13	3.98	6.51	4.87333	7.55	6.49	9.87	7.97	S-acyltransferase
BGIOSGA009304-TA	BGIOSGA009304	2.86	2.81	1.65	2.44	1.93	1.27	2.15	1.78333		6.23	3.85	4.88	4.98667	3.13	4.56	3.21	3.63333	22.79	31.02	7.09	20.3	8.2	10.23	8.02	8.81667
BGIOSGA009308-TA	BGIOSGA009308	10.04	7.52	11.17	9.57667	5.18	4.92	8.77	6.29		12.46	13.42	11.46	12.4467	11.8	10.44	12.53	11.59	5.82	1.23	6.45	4.5	15.45	7.33	8.64	10.4733
BGIOSGA009310-TA	BGIOSGA009310	29.49	31.86	36.05	32.4667	23.43	32.15	42.28	32.62		90.77	74.54	72.42	79.2433	72.41	73.17	80.94	75.5067	33.05	29.63	99.92	54.2	132.43	67.16	111.82	103.803
BGIOSGA009311-TA	BGIOSGA009311	26.96	27.89	23.9	26.25	27.15	32.23	29.16	29.5133		36.14	33	33.96	34.3667	44.36	27.2	40.48	37.3467	93.04	95.9	40.45	76.4633	37.14	76.5	53.8	55.8133
BGIOSGA009315-TA	BGIOSGA009315	40.01	29.85	37.67	35.8433	42.07	38.29	43.7	41.3533		47.18	43.38	42.73	44.43	47.48	24.26	50.84	40.86	25.53	14.83	48.23	29.53	58.07	42.06	45.16	48.43
BGIOSGA009316-TA	BGIOSGA009316	81.33	77.44	85.33	81.3667	82.94	88.39	86.53	85.9533		99.23	89.72	88.3	92.4167	78.94	54.99	93.27	75.7333	90.72	66.94	99.88	85.8467	97.31	125.27	125.81	116.13
BGIOSGA009320-TA	BGIOSGA009320	86.91	73.24	94.71	84.9533	79.32	98.55	85.43	87.7667		115.22	120.11	112.37	115.9	116.57	78.03	106.99	100.53	78.82	52.32	98.4	76.5133	87.48	109.76	111.39	102.877
BGIOSGA009321-TA	BGIOSGA009321	64.89	113.86	70.81	83.1867	77.91	95.08	83.62	85.5367		107.3	45.91	58.79	70.6667	35.76	42.67	132.89	70.44	55.1	14.36	155.32	74.9267	94.71	192.26	287.27	191.413
BGIOSGA009323-TA	BGIOSGA009323	15.89	12.99	16.88	15.2533	11.1	11.14	10.48	10.9067		5.51	7.77	7.08	6.78667	7.95	4.4	8.3	6.88333	5.49	2.87	8.38	5.58	5.38	7.67	9.2	7.41667
BGIOSGA009329-TA	BGIOSGA009329	20.53	17.06	15.78	17.79	13.57	13.21	12.32	13.0333		14.04	12.8	14.71	13.85	9.25	21.58	17.49	16.1067	19.54	19.62	15.75	18.3033	17.7	24.6	20.32	20.8733
BGIOSGA009336-TA	BGIOSGA009336	27.53	23.89	43.56	31.66	38.8	78.48	46.33	54.5367		54.9	63.2	61.84	59.98	82.81	15.07	62.98	53.62	33.12	8.2	34.73	25.35	31.04	34.94	59.16	41.7133
BGIOSGA009339-TA	BGIOSGA009339	27.23	32.7	19.27	26.4	42.11	47.18	36.57	41.9533		32	27.93	31.88	30.6033	23.06	28.49	29.48	27.01	16.96	18.47	33.95	23.1267	46.87	33.26	19.71	33.28
BGIOSGA009345-TA	BGIOSGA009345	47.06	49.49	52.87	49.8067	43.43	43.72	39.04	42.0633		42.99	45.76	50.52	46.4233	38.25	32.63	40.19	37.0233	39.26	21.54	44.76	35.1867	40.74	39.52	40.33	40.1967
BGIOSGA009355-TA	BGIOSGA009355	27.87	25.52	24.8	26.0633	21.36	19.39	21.4	20.7167		19.94	26.82	25.52	24.0933	22.45	32.06	20.52	25.01	16.68	13.7	29.54	19.9733	26.04	28.05	28.98	27.69
BGIOSGA009360-TA	BGIOSGA009360	59.65	68.71	62.7	63.6867	69.64	62.73	61.31	64.56		48.38	58.51	54.89	53.9267	52.06	61.52	55.92	56.5	9.36	4.67	55.06	23.03	58.16	29.91	32.94	40.3367
BGIOSGA009376-TA	BGIOSGA009376	729.06	936.09	991.02	885.39	896.89	1106.54	1011.28	1004.9		420.18	729.41	704.24	617.943	674.37	523.95	569.03	589.117	101.11	2.36	407.59	170.353	214.25	175.98	130.99	173.74	Chloroplast sedoheptulose-1,7-bisphosphatase
BGIOSGA009380-TA	BGIOSGA009380	135.84	122.76	93.73	117.443	144.21	105.24	116.41	121.953		163.31	140.18	142.22	148.57	104.38	179.32	122.61	135.437	190.1	253.14	140.72	194.653	194.85	241.85	168.09	201.597	WRKY transcription factor WRKY51
BGIOSGA009393-TA	BGIOSGA009393	6.93	7.56	7.14	7.21	5.46	3.86	3.31	4.21		11.05	8.36	10.75	10.0533	5.83	9.62	5.6	7.01667	25.28	11.66	6.67	14.5367	7.35	14.1	15.71	12.3867
BGIOSGA009394-TA	BGIOSGA009394	67.34	66.77	69.8	67.97	75.35	71.46	68.56	71.79		123.36	98.68	87.39	103.143	86.56	97.02	121.81	101.797	96.01	123.12	140.06	119.73	185.66	180.23	194.5	186.797
BGIOSGA009400-TA	BGIOSGA009400	11.18	17.83	17.59	15.5333	18.27	18.79	18.67	18.5767		10.26	13.78	15.72	13.2533	10.62	12.97	9.78	11.1233	4.23	1.24	6.99	4.15333	4.7	4.6	2.42	3.90667
BGIOSGA009404-TA	BGIOSGA009404	31.65	37.15	38.42	35.74	32.73	29.86	34.91	32.5		37.51	37.41	33.08	36	35.04	26.61	41.51	34.3867	13.85	8.57	33.23	18.55	33.77	28.1	32.48	31.45
BGIOSGA009405-TA	BGIOSGA009405	87.53	62.61	64.62	71.5867	73.36	62	49.91	61.7567		88.62	59.34	60.82	69.5933	47.9	103.81	51.93	67.88	38.75	29.17	82.31	50.0767	106.12	81.76	50.79	79.5567
BGIOSGA009412-TA	BGIOSGA009412	4.43	3.75	3.36	3.84667	2.93	3.47	3.74	3.38		2.37	7.81	8.57	6.25	9.8	5.57	4.38	6.58333	4.65	2.93	3.56	3.71333	2.9	2.58	2.51	2.66333	Xyloglucan endotransglucosylase/hydrolase
BGIOSGA009414-TA	BGIOSGA009414	11.28	9.06	11.67	10.67	10.02	10.65	13.38	11.35		12.27	16.65	15.24	14.72	10.58	10.68	12.81	11.3567	12.45	2.82	15.52	10.2633	15.49	15.19	14.37	15.0167
BGIOSGA009415-TA	BGIOSGA009415	41.72	30.59	37.16	36.49	43.96	33.32	38.74	38.6733		42.46	40.69	35.54	39.5633	31.92	28.47	45.65	35.3467	68.2	78.68	48.76	65.2133	52.57	82.33	66.95	67.2833
BGIOSGA009416-TA	BGIOSGA009416	6.34	7.24	5.94	6.50667	3.5	6.25	5.38	5.04333		8.61	8.88	10.47	9.32	7.99	4.71	8.2	6.96667	3.14	1.87	9.49	4.83333	11.16	5.78	10.39	9.11
BGIOSGA009419-TA	BGIOSGA009419	6.05	7.01	7.85	6.97	5.42	7.02	8.19	6.87667		13.48	10.96	11.04	11.8267	12.93	8.14	14.14	11.7367	5.8	1.44	14.14	7.12667	15.71	9.04	16.75	13.8333
BGIOSGA009421-TA	BGIOSGA009421	26.64	24.16	22.47	24.4233	19.57	23.97	31.51	25.0167		38.62	24.57	30.84	31.3433	27.67	27.7	36.57	30.6467	9.7	17.82	38.49	22.0033	52.14	43.97	42.7	46.27
BGIOSGA009423-TA	BGIOSGA009423	28.11	25.2	28.46	27.2567	28.85	19.82	26.79	25.1533		28.02	32.67	35.48	32.0567	29.56	25.19	27.58	27.4433	21.08	27.06	34.57	27.57	34.15	40.54	30.17	34.9533	Derlin
BGIOSGA009425-TA	BGIOSGA009425	22	13.34	21.16	18.8333	11.98	12.42	17.23	13.8767		6.23	7.19	5.77	6.39667	10.71	8.47	8.89	9.35667	3.15	7.05	8.54	6.24667	6.56	5.24	1.83	4.54333
BGIOSGA009427-TA	BGIOSGA009427	72.95	72.81	75.6	73.7867	81.79	89.09	75.4	82.0933		118.01	120.06	108.01	115.36	121.51	81.6	107.98	103.697	105.63	89.59	120.7	105.307	119.2	131.27	123.49	124.653
BGIOSGA009429-TA	BGIOSGA009429	14.26	14.75	18.45	15.82	14.02	16.52	24.24	18.26		44.79	34.95	36.57	38.77	31.73	19.72	44.43	31.96	33.16	26.31	62.93	40.8	58.97	50.65	70.62	60.08	Elongation factor Tu
BGIOSGA009431-TA	BGIOSGA009431	42.89	48.56	48.15	46.5333	49.2	52.55	48.85	50.2		36.62	30.13	33.23	33.3267	30.59	24.73	35.35	30.2233	5.39	5.38	38.19	16.32	31.86	19.49	30.09	27.1467
BGIOSGA009434-TA	BGIOSGA009434	40.3	58.43	43.21	47.3133	53.07	51.54	50.17	51.5933		51.08	84.57	82.22	72.6233	70.43	63.66	63.22	65.77	9.84	1.73	54.62	22.0633	53.69	36.67	26.61	38.99
BGIOSGA009437-TA	BGIOSGA009437	25.26	21.45	26.33	24.3467	20.54	19.75	20.78	20.3567		23.94	24.51	17.33	21.9267	18.64	18.08	20.37	19.03	18.44	9.42	28.97	18.9433	27.06	19.58	20.64	22.4267
BGIOSGA009449-TA	BGIOSGA009449	7.57	8.58	9.37	8.50667	9.52	7.28	8.23	8.34333		19.56	16.86	13.17	16.53	13.63	13.09	14.36	13.6933	6.12	6.72	10.64	7.82667	13.96	17.6	21.72	17.76
BGIOSGA009455-TA	BGIOSGA009455	20.85	25.75	19.55	22.05	30.31	19.42	22.91	24.2133		48.29	40	37.78	42.0233	30.67	44.81	36.35	37.2767	155.88	139.84	39.98	111.9	37.86	59.42	31.55	42.9433
BGIOSGA009459-TA	BGIOSGA009459	12.2	12.42	14.39	13.0033	8.95	5.87	8.63	7.81667		7.51	12.1	9.77	9.79333	5	13.13	10.22	9.45	5.34	5.8	12.24	7.79333	10.46	9.12	11.09	10.2233
BGIOSGA009460-TA	BGIOSGA009460	1.16	2.76	1.65	1.85667	1.19	1.55	1.65	1.46333		1.86	3.96	4.16	3.32667	1.75	1.51	3.44	2.23333	1.61	1.3	2.22	1.71	3.19	2.37	3.34	2.96667
BGIOSGA009462-TA	BGIOSGA009462	97.18	82.55	97.06	92.2633	94.98	86.96	94.27	92.07		89.99	73.54	66.27	76.6	58.4	39.42	59.31	52.3767	93.5	90.37	123.94	102.603	131.78	99.74	94.2	108.573
BGIOSGA009463-TA	BGIOSGA009463	29.61	30.76	15.13	25.1667	21.24	10.25	21.11	17.5333		15.27	16.76	12.32	14.7833	21.69	29.1	15.99	22.26	10.63	20.01	18.54	16.3933	21.77	24.85	12.78	19.8
BGIOSGA009470-TA	BGIOSGA009470	17.94	20.51	14.54	17.6633	19.24	15	19.45	17.8967		32.87	23.99	35.09	30.65	15.65	13.55	26.41	18.5367	62.2	54.2	40.88	52.4267	35.46	70.6	39.36	48.4733
BGIOSGA009480-TA	BGIOSGA009480	25.89	21.83	25.02	24.2467	25.17	21.46	27.98	24.87		25.61	29.94	26.47	27.34	33	23.5	34.11	30.2033	17.86	8.33	24.83	17.0067	27.73	24.41	22.93	25.0233
BGIOSGA009484-TA	BGIOSGA009484	3.89	2.82	5.46	4.05667	5.69	3.91	6.08	5.22667		6.8	5.82	7.03	6.55	5.7	4	8.69	6.13	2.78	1.48	3.99	2.75	5.93	5.68	5.48	5.69667	Ubiquinone biosynthesis monooxygenase COQ6, mitochondrial
BGIOSGA009485-TA	BGIOSGA009485	43.72	30.3	32.04	35.3533	33.43	32.63	29.56	31.8733		65.21	58.33	52.63	58.7233	56.46	67.84	50.88	58.3933	37.97	27.61	57.6	41.06	78.8	52.46	68.68	66.6467
BGIOSGA009486-TA	BGIOSGA009486	48.7	57.84	48.2	51.58	44.4	51.54	43.99	46.6433		53.23	59.82	58.79	57.28	45.52	53.33	58.04	52.2967	19.58	10.66	35.83	22.0233	21.71	22.32	22.05	22.0267
BGIOSGA009487-TA	BGIOSGA009487	47.64	25.8	38.44	37.2933	28.28	27.05	36.38	30.57		70.53	55.66	44.79	56.9933	50.26	37.36	52.57	46.73	87.3	116.98	53.45	85.91	67.58	93.11	71.11	77.2667
BGIOSGA009488-TA	BGIOSGA009488	7.57	8.02	10.1	8.56333	10.08	8.56	8.73	9.12333		6.33	8.57	10.57	8.49	4.31	7.31	9.12	6.91333	4.54	1.04	4.61	3.39667	5.74	6.68	6.25	6.22333
BGIOSGA009493-TA	BGIOSGA009493	54.77	37.45	51.94	48.0533	45.59	35.15	53.24	44.66		80.99	58.52	88.04	75.85	57.43	55.9	58.8	57.3767	22.71	15.08	87.5	41.7633	99.94	59.61	51.68	70.41
BGIOSGA009502-TA	BGIOSGA009502	99.25	97.55	98.97	98.59	83.43	61.41	81.93	75.59		55.23	51.5	50.84	52.5233	54.61	68.16	73.04	65.27	34.53	54.51	84	57.68	86.93	76.28	75.94	79.7167
BGIOSGA009504-TA	BGIOSGA009504	55.04	42.58	50.01	49.21	39.86	41.74	41.41	41.0033		37.44	41.36	32.22	37.0067	35.85	19.21	37.03	30.6967	19.59	1.89	30.61	17.3633	34.93	35.48	43.1	37.8367
BGIOSGA009506-TA	BGIOSGA009506	44.03	54.26	40.94	46.41	44.11	34.82	63.47	47.4667		71.7	88.45	87.28	82.4767	73.01	103.07	70.7	82.26	33.62	77.93	114.55	75.3667	106.26	82.68	87.51	92.15
BGIOSGA009509-TA	BGIOSGA009509	8.48	7.99	9.83	8.76667	6.69	8.04	10.96	8.56333		17.57	16.12	16.51	16.7333	14.38	10	17.63	14.0033	10.93	8.97	26.85	15.5833	27.86	18.59	31.76	26.07
BGIOSGA009510-TA	BGIOSGA009510	7.06	7.18	7.98	7.40667	5.46	9.27	10.12	8.28333		16.09	12.63	14.73	14.4833	12.14	7.45	14.19	11.26	5.93	2.28	12.3	6.83667	16.95	10.55	19.47	15.6567
BGIOSGA009511-TA	BGIOSGA009511	25.23	20.9	19.61	21.9133	18.62	11.06	19.32	16.3333		14.98	16.19	17.25	16.14	16.41	17.74	13.58	15.91	3.03	4.55	28.78	12.12	22.54	11.8	11.25	15.1967
BGIOSGA009522-TA	BGIOSGA009522	33.7	31.53	31.1	32.11	26.6	27.62	31.08	28.4333		41.45	39.34	33.87	38.22	38.26	32.24	36.59	35.6967	27.15	29.97	39.54	32.22	42	47.5	46.23	45.2433
BGIOSGA009525-TA	BGIOSGA009525	12.82	10.28	11.28	11.46	9.37	10.67	10.38	10.14		14.96	13.63	14.57	14.3867	12.64	10.51	12	11.7167	17.04	5.36	20.73	14.3767	19.52	20.54	22.93	20.9967
BGIOSGA009530-TA	BGIOSGA009530	9.59	6.38	9.92	8.63	10.37	9.83	9.16	9.78667		15	12.04	13.71	13.5833	10.1	7.83	10.07	9.33333	4.12	5.58	8.21	5.97	12.88	9.02	14.17	12.0233
BGIOSGA009542-TA	BGIOSGA009542	140.65	91.78	287.73	173.387	144.07	241.62	284.26	223.317		17.11	8.82	4.35	10.0933	5.68	3.86	12.37	7.30333	1.7	1.32	50.11	17.71	23.69	12.11	20.59	18.7967
BGIOSGA009543-TA	BGIOSGA009543	89.47	93.37	78.57	87.1367	33.14	36.63	110.83	60.2		73.22	94.81	95.36	87.7967	83.29	36.98	36.71	52.3267	45.21	27.81	119.16	64.06	95.81	56.01	71.05	74.29
BGIOSGA009544-TA	BGIOSGA009544	31.99	28.15	26.07	28.7367	22.77	20.4	23.39	22.1867		19.62	21.3	19.73	20.2167	23.71	15.49	19.7	19.6333	9.96	5.18	19.75	11.63	14.04	16.83	13.24	14.7033
BGIOSGA009546-TA	BGIOSGA009546	234.09	267.84	266.99	256.307	347.19	269.97	265.17	294.11		130.79	160.2	153.92	148.303	113.91	124.21	153.48	130.533	49.19	43.53	116.92	69.88	122.01	87.49	93.9	101.133
BGIOSGA009548-TA	BGIOSGA009548	11.52	10.02	10.55	10.6967	10.07	8.35	10.62	9.68		14.82	11.77	12.06	12.8833	9.79	14.17	12.92	12.2933	7.7	10.7	14.8	11.0667	21.17	22.83	20.91	21.6367
BGIOSGA009551-TA	BGIOSGA009551	11.46	9.32	16.79	12.5233	15.62	16.14	13.08	14.9467		23.78	13.6	11.93	16.4367	10.97	10.07	20.17	13.7367	47.69	31.15	17.06	31.9667	24.82	30.95	28.66	28.1433
BGIOSGA009555-TA	BGIOSGA009555	8.13	4.85	5.01	5.99667	6.02	4.26	6.35	5.54333		7.28	6.72	7.45	7.15	8.29	3.54	6.31	6.04667	3.88	2.33	3.86	3.35667	4.24	5.66	5.91	5.27
BGIOSGA009556-TA	BGIOSGA009556	115.81	114.51	108.47	112.93	46.38	27.75	70.9	48.3433		81.06	106.23	150.62	112.637	59.34	81.02	82.92	74.4267	10.41	13.14	93.97	39.1733	98.1	35.75	47.93	60.5933	Chalcone--flavonone isomerase
BGIOSGA009558-TA	BGIOSGA009558	46.8	56.67	52.46	51.9767	61.26	41.15	62.22	54.8767		74.12	72.04	60.57	68.91	67.14	103.17	85.32	85.21	35.17	33.46	115.62	61.4167	118.63	72.67	114.1	101.8
BGIOSGA009568-TA	BGIOSGA009568	42.26	33.46	46.13	40.6167	41.38	40.74	36.47	39.53		41.45	39.02	32.67	37.7133	26.68	30.88	39.98	32.5133	14.44	14.31	30	19.5833	42.17	34.59	34.49	37.0833
BGIOSGA009570-TA	BGIOSGA009570	77.28	71.9	69.58	72.92	83.69	86.82	72.18	80.8967		99.08	105.17	84.3	96.1833	132.72	115.54	109.18	119.147	75.89	79.64	83.51	79.68	111.82	111.54	117.55	113.637
BGIOSGA009571-TA	BGIOSGA009571	164.37	138.53	88.55	130.483	136.33	92.35	123.98	117.553		132.6	142.16	147.63	140.797	132.78	159.39	118.1	136.757	63.79	45.63	84.2	64.54	113.16	85.8	79.71	92.89
BGIOSGA009572-TA	BGIOSGA009572	95.29	83.34	75.56	84.73	83.18	45.89	70.25	66.44		225.16	233.52	245.98	234.887	173.19	220.38	329.78	241.117	179.96	243.94	195.63	206.51	413.95	308.28	251.92	324.717	Methylenetetrahydrofolate reductase
BGIOSGA009582-TA	BGIOSGA009582	72.38	110.51	67.95	83.6133	70.58	56.28	96.82	74.56		114.58	124.95	101.14	113.557	70.58	147.91	88.73	102.407	119.88	132.85	130.31	127.68	138.76	179.29	120.63	146.227	Ribosomal protein
BGIOSGA009588-TA	BGIOSGA009588	17.95	15.66	14.27	15.96	13.14	13.34	12.21	12.8967		10.65	14.05	16.83	13.8433	12.87	10.89	12.15	11.97	6.03	1.06	8.58	5.22333	9.04	7.34	8	8.12667
BGIOSGA009589-TA	BGIOSGA009589	8.34	7.92	7.46	7.90667	6.37	11.69	6.43	8.16333		12.46	11.69	11.12	11.7567	11.33	7.94	11.78	10.35	9.59	10.23	9.76	9.86	9.3	14.18	15.48	12.9867
BGIOSGA009591-TA	BGIOSGA009591	23.79	25.44	30.89	26.7067	28.47	31.48	30.96	30.3033		32.51	32.02	36.55	33.6933	33.62	20.95	32.67	29.08	28.09	19.29	35.55	27.6433	33.22	38.46	39.43	37.0367	Mitochondrial Rho GTPase
BGIOSGA009593-TA	BGIOSGA009593	8.74	11.23	9.69	9.88667	9.13	8.36	10.78	9.42333		13.76	14.71	11.88	13.45	17.79	14.65	15.5	15.98	1.46	3.16	13	5.87333	21.21	12.33	16.45	16.6633
BGIOSGA009599-TA	BGIOSGA009599	216.65	180.11	134.77	177.177	118.96	109.03	96.99	108.327		99.31	102.02	107.43	102.92	82.36	168.13	75.66	108.717	53.46	21.45	100.15	58.3533	113.31	106.45	58.8	92.8533
BGIOSGA009607-TA	BGIOSGA009607	18.48	9.77	17.11	15.12	20.67	17.06	18.77	18.8333		56.66	30.4	19.28	35.4467	21.89	42.41	40.42	34.9067	95.63	120.34	57.29	91.0867	67.79	149.89	122.68	113.453
BGIOSGA009612-TA	BGIOSGA009612	39.59	32.25	39.22	37.02	34.45	36.72	31.31	34.16		47.11	42.66	44	44.59	43.74	28.94	44.07	38.9167	24.27	15.93	35.57	25.2567	36.95	40.47	42.16	39.86	S-acyltransferase
BGIOSGA009613-TA	BGIOSGA009613	9.12	5.92	8.73	7.92333	6.31	7.25	8.53	7.36333		7.7	8.28	7.47	7.81667	8.4	3.33	9.93	7.22	8.2	4.08	4.8	5.69333	4.15	5.93	8.54	6.20667
BGIOSGA009624-TA	BGIOSGA009624	22.14	23.31	26.86	24.1033	20.38	21.4	29.97	23.9167		34.07	27.16	30.53	30.5867	25.39	20.9	31.87	26.0533	21.86	16.32	31.42	23.2	36.71	38.88	46.3	40.63	RNA helicase
BGIOSGA009628-TA	BGIOSGA009628	55.57	57.07	52.57	55.07	60.47	48.92	44.9	51.43		46.07	45.11	48.62	46.6	31.8	51.73	41.53	41.6867	99.68	205.21	76.4	127.097	61.46	119.02	68.52	83	Thioredoxin
BGIOSGA009629-TA	BGIOSGA009629	17.28	15.96	10.81	14.6833	19.26	11.55	14.04	14.95		32.56	23.26	20.67	25.4967	16.42	30.8	27.15	24.79	23.9	50.85	40.42	38.39	49.93	68.1	37.77	51.9333
BGIOSGA009642-TA	BGIOSGA009642	6.37	4.45	8.04	6.28667	4.97	4.33	5.31	4.87		6.83	6.74	4.78	6.11667	7.04	9.75	6.03	7.60667	3.3	3.57	10.45	5.77333	8.21	11.03	5.84	8.36
BGIOSGA009643-TA	BGIOSGA009643	9.81	10.01	13.14	10.9867	8.21	9.06	11.59	9.62		20.2	14.25	14.25	16.2333	10.59	6.94	13.23	10.2533	47.86	37.08	19.68	34.8733	19.62	21.51	23.19	21.44
BGIOSGA009645-TA	BGIOSGA009645	37.39	38.13	35.46	36.9933	30.25	30.28	41.15	33.8933		60.94	56.16	61.73	59.61	66.58	65.61	55.25	62.48	31.9	25.15	61.45	39.5	79.51	54.26	72.17	68.6467
BGIOSGA009648-TA	BGIOSGA009648	60.85	51.57	51.44	54.62	56.44	48.22	48.25	50.97		106.01	62.12	68.29	78.8067	59.56	72.43	76.31	69.4333	416	486.7	138.25	346.983	119.52	262.19	167.52	183.077
BGIOSGA009651-TA	BGIOSGA009651	34.95	50.21	36.49	40.55	35.61	41.01	32.54	36.3867		25.2	31.94	27.31	28.15	27.53	26.4	32.89	28.94	2.51	1.08	24.37	9.32	23.56	8	14.67	15.41
BGIOSGA009652-TA	BGIOSGA009652	8.51	4.71	4.9	6.04	4.16	4.25	2.99	3.8		5.26	4.28	5.78	5.10667	4.9	6.97	3.22	5.03	19.95	12.29	9.86	14.0333	10.33	11.81	4.31	8.81667
BGIOSGA009663-TA	BGIOSGA009663	30.6	34.09	24.34	29.6767	29.61	35.19	31.45	32.0833		25.06	25.52	22.82	24.4667	51.78	56.06	26.03	44.6233	106.04	93.4	26.9	75.4467	27.02	39.09	17.96	28.0233
BGIOSGA009665-TA	BGIOSGA009665	6.17	6.86	7.2	6.74333	8.03	7.19	6.7	7.30667		8.88	11.76	10.91	10.5167	8.32	7.21	8.75	8.09333	7.64	3.65	10.49	7.26	12.44	8.92	7.89	9.75
BGIOSGA009668-TA	BGIOSGA009668	877.31	976.86	907.06	920.41	1212.05	1592.04	926.11	1243.4		2709.19	3392.47	2821.13	2974.26	3586.5	3056.99	2624.22	3089.24	601.51	437.78	1875.51	971.6	2990.42	1265.78	2166.14	2140.78
BGIOSGA009686-TA	BGIOSGA009686	65.33	73.89	52.67	63.9633	48.88	44.78	38.74	44.1333		66.66	52.33	50.88	56.6233	71.63	107.63	56.28	78.5133	24.64	55.08	72.25	50.6567	64.69	67.37	69.39	67.15
BGIOSGA009689-TA	BGIOSGA009689	33.18	22.74	24.6	26.84	18.26	17.49	22.66	19.47		23.97	20.52	24.68	23.0567	23.05	22.78	21.11	22.3133	65.71	92.18	24.78	60.89	35.69	55.37	28.8	39.9533
BGIOSGA009698-TA	BGIOSGA009698	107.03	92.04	117.12	105.397	94.37	94.13	99.15	95.8833		114.28	98.99	77.96	97.0767	71.02	64.34	91.68	75.68	144.7	82.66	104.56	110.64	101.55	105.88	110.24	105.89
BGIOSGA009699-TA	BGIOSGA009699	49.05	49.23	55.04	51.1067	58.79	58.53	48.48	55.2667		72.12	70.21	78.85	73.7267	62.36	59.34	74.84	65.5133	26.72	27.31	71.08	41.7033	90.8	67.17	78.15	78.7067
BGIOSGA009700-TA	BGIOSGA009700	32.87	33.16	39.58	35.2033	55.15	43.43	42.54	47.04		33.76	34.65	59.33	42.58	24.73	13.05	36.09	24.6233	15.17	11.26	60.44	28.9567	40.36	31.21	35.96	35.8433	Ferredoxin--NADP reductase
BGIOSGA009705-TA	BGIOSGA009705	3.83	1.44	2.91	2.72667	2.02	1.28	1.61	1.63667		2.9	1.47	1.69	2.02	1.34	3.14	2.79	2.42333	8.94	10.96	5.05	8.31667	5.05	7.86	6.81	6.57333
BGIOSGA009712-TA	BGIOSGA009712	9.46	12.02	11.59	11.0233	4.06	7.6	11.99	7.88333		7.12	5.99	4.41	5.84	4.14	5.31	7.87	5.77333	2.37	3.52	8.93	4.94	13.39	1.61	9.14	8.04667	Reticulon-like protein
BGIOSGA009716-TA	BGIOSGA009716	3.89	3.97	4.48	4.11333	4.32	3.82	4.87	4.33667		7.59	7.03	8.68	7.76667	8.9	4.85	9.7	7.81667	4.78	6.13	6.87	5.92667	6.25	7.76	8.51	7.50667	Alpha N-terminal protein methyltransferase 1
BGIOSGA009717-TA	BGIOSGA009717	253.25	228.15	276.27	252.557	251.75	223.3	203.49	226.18		242.5	217.95	199.76	220.07	209.89	177.13	211.85	199.623	478.69	452.52	327.99	419.733	349.49	397.92	395.67	381.027
BGIOSGA009722-TA	BGIOSGA009722	336.79	463.51	334.93	378.41	357.07	325.39	439.98	374.147		240.55	296.97	333.15	290.223	274.52	401.29	172.78	282.863	60.43	3.69	272.65	112.257	203.95	190.53	65.61	153.363
BGIOSGA009724-TA	BGIOSGA009724	11.98	9.77	10.66	10.8033	10.09	4.25	8.57	7.63667		6.75	2.99	3.68	4.47333	3.95	4.71	5.94	4.86667	3.58	4.47	7.04	5.03	9.84	6.38	7.77	7.99667
BGIOSGA009730-TA	BGIOSGA009730	46.99	43.64	36.94	42.5233	42.57	40.86	46.84	43.4233		21.21	28.42	25.77	25.1333	33.52	34.06	28.83	32.1367	6.05	2.9	27.98	12.31	18.39	15.9	12.69	15.66
BGIOSGA009736-TA	BGIOSGA009736	67.99	62.81	70.31	67.0367	41.58	45.06	55.8	47.48		27.9	28.23	28.4	28.1767	18.6	18.65	20.53	19.26	15.68	5.74	23.14	14.8533	12.27	14.9	11.43	12.8667
BGIOSGA009738-TA	BGIOSGA009738	653.83	899.46	852.61	801.967	962.12	1243.02	980.35	1061.83		604.41	959.59	912.78	825.593	808.61	681.2	818.41	769.407	155.39	33.77	579.53	256.23	375.23	300.04	279.49	318.253	Malate dehydrogenase
BGIOSGA009741-TA	BGIOSGA009741	26.9	23.92	20.07	23.63	31.27	29.24	18.03	26.18		13.44	14.44	12.97	13.6167	15.38	17.86	11.44	14.8933	16.41	16.45	36	22.9533	17.58	19.71	16.18	17.8233
BGIOSGA009752-TA	BGIOSGA009752	74.06	85.7	103.47	87.7433	117.32	107.23	123.8	116.117		32.02	42.57	45.21	39.9333	31.99	51.67	38.62	40.76	10.06	16.94	65.98	30.9933	32.67	25.19	21.6	26.4867
BGIOSGA009755-TA	BGIOSGA009755	49.79	20.48	40.16	36.81	43.36	14.61	50.8	36.2567		7.67	4.94	4.3	5.63667	7.57	5.21	5.8	6.19333	29.34	58.39	12.01	33.2467	16.29	21.86	16.1	18.0833
BGIOSGA009759-TA	BGIOSGA009759	22.11	20.34	22.12	21.5233	18.58	18.39	22.31	19.76		29.91	30.97	23.63	28.17	28.51	25.85	27.87	27.41	21.38	17.67	41.16	26.7367	48.45	44.73	41.11	44.7633
BGIOSGA009761-TA	BGIOSGA009761	2.97	2.18	2.3	2.48333	1.64	4.35	3.47	3.15333		22.41	8.41	12.88	14.5667	17.98	22.3	7.69	15.99	24.55	19.2	36.61	26.7867	58.99	35.67	47.21	47.29
BGIOSGA009763-TA	BGIOSGA009763	35.74	26.98	40.49	34.4033	30.06	38.48	32.78	33.7733		36.64	44.73	35.41	38.9267	33.72	21.08	42.88	32.56	12.9	7.48	30.4	16.9267	34.33	29.2	35.07	32.8667
BGIOSGA009766-TA	BGIOSGA009766	119.32	73.95	140.98	111.417	131.09	56.9	110.9	99.63		60.37	50.38	52.62	54.4567	53.97	81.95	69.25	68.39	141.03	234.42	64.74	146.73	87.59	115.27	70.04	90.9667
BGIOSGA009768-TA	BGIOSGA009768	16.08	11.26	12.41	13.25	15.13	12.61	13	13.58		16.9	15.97	16.68	16.5167	16.28	11.19	12.85	13.44	19.32	8.84	14.35	14.17	15.77	14.24	13.39	14.4667
BGIOSGA009770-TA	BGIOSGA009770	53.93	51.05	56.51	53.83	50.6	50.24	47.93	49.59		76.25	67.31	65.73	69.7633	65.33	53.09	71.02	63.1467	57.02	55.5	76.58	63.0333	80.36	76.93	71.88	76.39
BGIOSGA009772-TA	BGIOSGA009772	5.32	4.75	4.51	4.86	8.44	6.84	5.53	6.93667		9.34	7.07	6.67	7.69333	5.87	3.38	6.94	5.39667	2.74	2.39	9.04	4.72333	11.07	8.74	6.28	8.69667
BGIOSGA009773-TA	BGIOSGA009773	61.39	41.34	48.3	50.3433	61.2	45.08	44.72	50.3333		79.92	58.23	44.6	60.9167	60.89	80.76	67.54	69.73	136.3	192.88	76.92	135.367	100.68	211.27	164.74	158.897	Probable protein phosphatase 2C 34
BGIOSGA009776-TA	BGIOSGA009776	8.77	12.53	11.18	10.8267	16.16	13.66	14.13	14.65		16.68	13.99	17.65	16.1067	16.94	20.61	15.04	17.53	13.02	10.48	20.27	14.59	19.36	17.97	12.27	16.5333
BGIOSGA009782-TA	BGIOSGA009782	47.2	61.64	48.22	52.3533	63.3	63.33	55.29	60.64		16.09	26.42	24.19	22.2333	24.96	24.68	25.63	25.09	11.41	6.79	15.87	11.3567	17.23	14.46	13.46	15.05
BGIOSGA009785-TA	BGIOSGA009785	56.09	53.47	58.07	55.8767	49.93	60.63	46.62	52.3933		63.19	65.35	62.87	63.8033	52.35	53.96	57.59	54.6333	109.13	68.84	61.42	79.7967	56.1	70.42	56.08	60.8667
BGIOSGA009798-TA	BGIOSGA009798	371.82	337.68	422.13	377.21	373.57	458.95	327.88	386.8		406.49	536.52	523.07	488.693	661.11	416.02	510.84	529.323	109.02	60.24	299.2	156.153	362.49	236.66	278.19	292.447
BGIOSGA009801-TA	BGIOSGA009801	34.56	26.59	49.71	36.9533	22.13	47.64	35.27	35.0133		40.28	35.05	24.66	33.33	29.76	16.36	48.09	31.4033	5.44	4.21	26.26	11.97	49.3	28.87	11.89	30.02
BGIOSGA009804-TA	BGIOSGA009804	8.65	7.16	8.94	8.25	6.32	6.78	9.36	7.48667		16.41	7.31	10.81	11.51	8.98	8.52	11.69	9.73	21.67	45.66	37.88	35.07	33.28	54.3	28.22	38.6
BGIOSGA009807-TA	BGIOSGA009807	8.18	8.12	9.95	8.75	9.17	11.09	7.64	9.3		10.03	9.99	12.03	10.6833	10.24	6.57	10.94	9.25	4.01	1.71	8.1	4.60667	9.12	6.64	10.94	8.9
BGIOSGA009809-TA	BGIOSGA009809	23.62	24.4	26.77	24.93	25.89	28.5	25.99	26.7933		41.67	33.25	28.99	34.6367	34.43	23.95	35.26	31.2133	26.17	35.38	35.68	32.41	33.78	42.03	42.42	39.41
BGIOSGA009818-TA	BGIOSGA009818	19.29	28.25	18.53	22.0233	16.98	9.85	15.04	13.9567		15.59	14.43	11.37	13.7967	9.18	22.31	13.47	14.9867	10.41	6.95	21.1	12.82	24.77	19.06	15.27	19.7
BGIOSGA009820-TA	BGIOSGA009820	5.67	6.54	6.59	6.26667	5.11	7.58	8.81	7.16667		12.6	10.67	12.6	11.9567	7.16	6.85	11.18	8.39667	7.9	2.98	16.63	9.17	19.39	11.2	18.13	16.24	tRNA (guanine-N(7)-)-methyltransferase non-catalytic subunit
BGIOSGA009821-TA	BGIOSGA009821	17.28	10.91	8.28	12.1567	5.12	5.97	8.4	6.49667		3.39	5.72	4.39	4.5	4.29	9.55	5.29	6.37667	1.95	5.1	3.58	3.54333	8.44	7.64	5.39	7.15667
BGIOSGA009828-TA	BGIOSGA009828	79.01	71.61	84.98	78.5333	79.07	88.98	85.11	84.3867		74.06	79.58	96.32	83.32	67.67	58.44	76.33	67.48	65.18	62.72	97.69	75.1967	93.83	97.47	85.73	92.3433
BGIOSGA009831-TA	BGIOSGA009831	72.54	48.67	66.14	62.45	74.07	58.78	67.35	66.7333		188.75	101.66	79.01	123.14	83.44	91.91	124.13	99.8267	613.97	1006.45	276.13	632.183	266.96	453.19	370.19	363.447
BGIOSGA009834-TA	BGIOSGA009834	38.75	19.4	51.44	36.53	52.53	61.49	73	62.34		72.05	54.32	39.25	55.2067	52.55	14.25	63.88	43.56	64.79	44.67	65.35	58.27	63.46	47.53	53.79	54.9267
BGIOSGA009835-TA	BGIOSGA009835	9.66	6.75	6.97	7.79333	8.7	4.85	7.82	7.12333		18.99	6.6	8.34	11.31	16.14	15.58	10.67	14.13	57.62	58.46	9.89	41.99	27.08	18.66	15.48	20.4067
BGIOSGA009836-TA	BGIOSGA009836	11.73	9	9.26	9.99667	7.09	11.56	9.8	9.48333		12.29	10.46	10.44	11.0633	10.06	4.23	12.8	9.03	9.64	3.06	8.41	7.03667	12.72	13.16	20.44	15.44
BGIOSGA009838-TA	BGIOSGA009838	86.99	75.87	83.09	81.9833	57.99	50.82	64.78	57.8633		58.2	55.39	53.02	55.5367	43.79	46.36	56.76	48.97	34.97	34.07	53.83	40.9567	66.94	67.62	61.01	65.19	Magnesium transporter MRS2-I
BGIOSGA009840-TA	BGIOSGA009840	10.07	12.62	11.56	11.4167	11.75	11.61	9.94	11.1		14.77	13.9	10.73	13.1333	14.05	14.57	13.46	14.0267	1.87	1.93	9.14	4.31333	14.44	8.88	13.57	12.2967
BGIOSGA009842-TA	BGIOSGA009842	23.31	24.03	29.07	25.47	31.3	40.48	26.99	32.9233		50.22	47.7	48.7	48.8733	44.85	22.53	49.61	38.9967	30.64	15.25	39.84	28.5767	35.5	39.91	48.83	41.4133
BGIOSGA009843-TA	BGIOSGA009843	15.2	15.06	9.79	13.35	9.38	5.9	7.9	7.72667		10.56	10.87	5.32	8.91667	9.01	9.99	8.97	9.32333	14.08	16.7	9.8	13.5267	10.62	18.27	8.22	12.37
BGIOSGA009844-TA	BGIOSGA009844	35.26	37.53	39.14	37.31	33.88	31.02	35.2	33.3667		49.09	52.24	41.2	47.51	40.92	61.83	50.39	51.0467	5	3.5	40.16	16.22	39.33	24.22	33.41	32.32
BGIOSGA009845-TA	BGIOSGA009845	4.26	3.19	3.86	3.77	4.12	2.64	1.82	2.86		22.66	6.11	5.93	11.5667	8.68	10.42	11.26	10.12	82.3	92.27	17.77	64.1133	34.23	69.37	48.87	50.8233
BGIOSGA009847-TA	BGIOSGA009847	14.1	13.43	19.6	15.71	21.54	15.6	7.78	14.9733		47.22	60.43	41.19	49.6133	42.25	24.23	30.2	32.2267	17.83	2.34	30.95	17.04	31.95	22.51	22.78	25.7467
BGIOSGA009848-TA	BGIOSGA009848	31.25	16.36	29.74	25.7833	21.16	25.28	20.83	22.4233		27.63	19.93	19.72	22.4267	14.57	9.72	16.16	13.4833	27.35	17.88	26.37	23.8667	17.48	14.68	17.57	16.5767
BGIOSGA009853-TA	BGIOSGA009853	27	26.77	25.5	26.4233	28.13	28.9	32.43	29.82		42.11	34.28	36.72	37.7033	43.78	27.67	44.2	38.55	22.01	6.9	43.62	24.1767	44.71	32.53	42.85	40.03
BGIOSGA009859-TA	BGIOSGA009859	3.61	1.73	2.28	2.54	1.85	2.04	4.33	2.74		7.66	3.77	7.25	6.22667	4.59	5.4	4.68	4.89	16.81	34.1	11.93	20.9467	11.57	15.62	7.52	11.57
BGIOSGA009865-TA	BGIOSGA009865	67.16	82.19	50.49	66.6133	94.93	51.94	91.89	79.5867		66.66	67.92	109.18	81.2533	80.01	79.01	88.05	82.3567	48.16	32.21	88.24	56.2033	85.95	49.99	87.46	74.4667
BGIOSGA009868-TA	BGIOSGA009868	354.31	515.66	434.44	434.803	621.82	664.97	687.52	658.103		637.68	568.8	520.24	575.573	470.67	477.84	566.2	504.903	337.64	403.25	396.59	379.16	497.2	931.61	749.91	726.24
BGIOSGA009872-TA	BGIOSGA009872	32.3	39.81	27.96	33.3567	27.62	32.34	34.84	31.6		16.69	30.21	27.73	24.8767	25.98	32	22.86	26.9467	5.32	2.82	16.6	8.24667	8.43	6.91	6.27	7.20333
BGIOSGA009873-TA	BGIOSGA009873	9.99	10.59	11.32	10.6333	9.69	11.53	7.82	9.68		10.37	8.86	10.5	9.91	10.24	6.11	12.32	9.55667	8.98	7.45	10.8	9.07667	9.52	9.6	8.48	9.2
BGIOSGA009874-TA	BGIOSGA009874	51.13	57.92	45.78	51.61	58.35	51.62	42.82	50.93		64.93	56.4	60.52	60.6167	51.68	84.11	56.16	63.9833	48.14	44.28	45.57	45.9967	78.44	65.31	34.85	59.5333
BGIOSGA009877-TA	BGIOSGA009877	61.07	72.99	54.65	62.9033	103.17	57.62	83.11	81.3		9.45	24.76	16.17	16.7933	16.88	26.15	15.75	19.5933	10.41	21.94	14.55	15.6333	5.18	18.69	4.37	9.41333	Probable zinc metalloprotease EGY3, chloroplastic
BGIOSGA009884-TA	BGIOSGA009884	77.02	92.22	79.85	83.03	152.31	139.39	92.58	128.093		12.32	20.47	20.43	17.74	21.96	12.7	16.59	17.0833	30.18	28.73	55.82	38.2433	32.03	30.41	26.82	29.7533
BGIOSGA009894-TA	BGIOSGA009894	5.96	2.94	4.47	4.45667	10.1	3.38	5.79	6.42333		11.12	7.16	7.61	8.63	8.2	11.77	7.08	9.01667	123.38	215.67	25.74	121.597	17.43	39.31	14.03	23.59
BGIOSGA009900-TA	BGIOSGA009900	13.1	12.76	6.94	10.9333	10.12	6.54	12.46	9.70667		15.08	14.13	10.25	13.1533	12.01	23.21	12.34	15.8533	13.73	29.32	15.3	19.45	26.58	23.49	20.78	23.6167	Calcium load-activated calcium channel
BGIOSGA009904-TA	BGIOSGA009904	24.41	17.67	24.07	22.05	19.5	23.74	21.95	21.73		32.53	31.38	30.35	31.42	27.9	17.18	35.39	26.8233	84.35	44.31	43.96	57.54	30.83	64.62	53.93	49.7933
BGIOSGA009907-TA	BGIOSGA009907	15.41	14.36	13.41	14.3933	11.95	13.3	11.71	12.32		11.24	13.52	13.95	12.9033	12.51	6.25	12.68	10.48	3.46	2.33	11.44	5.74333	10.66	8.98	10.9	10.18
BGIOSGA009909-TA	BGIOSGA009909	14.95	12.1	16.54	14.53	14.23	14.99	15.96	15.06		17.64	21.87	19.44	19.65	19.98	8.1	18.12	15.4	5.17	2.16	16.99	8.10667	14.26	14.87	14.13	14.42
BGIOSGA009911-TA	BGIOSGA009911	8.01	10.34	6.31	8.22	6.54	6.06	8.21	6.93667		11.2	9.88	12.55	11.21	6.39	12.3	6.63	8.44	3.01	10.03	8.64	7.22667	12.72	9.7	9.65	10.69
BGIOSGA009913-TA	BGIOSGA009913	5.78	7.22	7.83	6.94333	6.48	8.47	7.37	7.44		8.57	8.42	8.78	8.59	9.54	6.74	9.79	8.69	4.61	1.93	6.97	4.50333	4.8	7.14	10.4	7.44667
BGIOSGA009914-TA	BGIOSGA009914	18.87	17.91	24.33	20.37	24.12	23.29	16.76	21.39		38.55	38.1	56.34	44.33	27.4	35.56	47.68	36.88	11	9.82	35.2	18.6733	39.68	40.91	38.59	39.7267
BGIOSGA009915-TA	BGIOSGA009915	28	35.58	26.73	30.1033	28.11	28.68	19.58	25.4567		28.9	35.71	30.46	31.69	27.21	35.93	30.05	31.0633	10.44	10.89	31.36	17.5633	42.07	28.28	35.58	35.31
BGIOSGA009935-TA	BGIOSGA009935	21.82	18.87	23.67	21.4533	22.06	26.55	27.15	25.2533		30.06	32.91	32.37	31.78	31.04	15.48	33.3	26.6067	23.48	8.65	35.02	22.3833	33.5	26.9	39.46	33.2867	Coatomer subunit alpha
BGIOSGA009937-TA	BGIOSGA009937	22.65	19.05	4.8	15.5	11.35	3.71	15.51	10.19		12.75	12.68	17.98	14.47	14.57	24.41	13.67	17.55	18.58	17.05	20.82	18.8167	17.46	30.32	16.87	21.55
BGIOSGA009939-TA	BGIOSGA009939	18.41	8.69	11.57	12.89	19.49	14.49	11.08	15.02		46.26	15.52	12.12	24.6333	11.4	14.05	27.12	17.5233	46.3	50.49	19.83	38.8733	25.39	35.96	22.24	27.8633
BGIOSGA009942-TA	BGIOSGA009942	109.46	155.56	127.07	130.697	147.07	135.53	132.22	138.273		87.36	129.3	127.32	114.66	99.96	137.11	104.93	114	19.91	1.53	85.53	35.6567	60.73	52.51	34.84	49.36
BGIOSGA009946-TA	BGIOSGA009946	41.79	25.99	27.03	31.6033	26.63	10.96	20.16	19.25		5.97	4.28	6.76	5.67	4.48	5.97	8.7	6.38333	18.09	8.06	16.51	14.22	13.13	26.88	87.04	42.35
[truncated: 4,947 more rows]
